# Supplementary material for: Spatial Structure and Climatic Adaptation in African Maize Revealed by Surveying SNP Diversity in Relation to Global Breeding and Landrace Panels
Source: PLoS One. 2012 Oct 16;7(10):e47832. doi: 10.1371/journal.pone.0047832 (PMC3472975; doi:10.1371/journal.pone.0047832)
Supplement: Table S2 — The total SNP dataset for the 48 accessions in the African panel. (TXT) [file pone.0047832.s008.txt]

Table S2 The total SNP dataset for the 48 accessions in the African panel.
GSGT Version	1.7.4
Processing Date	1/17/2011 8:08 AM
Content		MaizeSNP50_A.bpm
Num SNPs	43963
Total SNPs	56110
Num Samples	48
Total Samples	48
[Data]
	Ben1	Ben2	Ben3	Gha1	Som1	Som2	Som3	Sud1	Sud2	Sud3	Sud4	Sud7	Sud8	Sud9	Sud10	Sud11	Sud12	Sud13	Sud14	Sud15	Sud16	Sud17	Sud18	Sud19	Cha1	Cha2	Cha3	Tan1	Tan2	Tan3	Tan4	Tan5	Tan6	Tan7	Tan8	Tan9	Tan10	Tan11	Tan12	Tan13	Tan14	Tan15	Tan16	Tan17	Zam1	Zam2	Zam3	Spa1
abph1.15	AG	GG	AA	AA	GG	GG	GG	GG	GG	AA	AA	AG	GG	GG	AA	AG	GG	AG	GG	AA	AG	AG	AA	AA	AA	AA	GG	GG	AG	AA	AG	AG	AG	AG	AG	AA	GG	GG	AA	AG	--	--	--	AG	AA	AG	AA	AG
abph1.22	AA	AA	AA	AA	AA	AA	AA	AA	AA	AA	AA	AA	AA	AA	AA	AA	AA	AA	AA	AA	AA	AA	AA	AA	AA	AA	AA	AA	AA	AA	AA	AA	AA	AA	AA	AA	AA	AA	AA	AA	AA	AA	AA	AA	AA	AA	AA	AA
ae1.4	GG	AG	GG	GG	GG	GG	GG	GG	GG	AG	GG	GG	GG	GG	GG	GG	GG	GG	GG	GG	GG	GG	GG	GG	GG	GG	GG	GG	GG	AG	GG	GG	GG	GG	GG	GG	GG	GG	GG	GG	GG	GG	GG	AG	GG	AA	GG	GG
ae1.8	GG	AG	GG	GG	GG	GG	GG	GG	GG	AG	GG	GG	GG	GG	GG	GG	GG	GG	AG	GG	GG	GG	GG	GG	GG	GG	GG	GG	GG	AG	AG	GG	GG	GG	GG	GG	AG	GG	GG	GG	GG	GG	GG	AG	AG	AA	GG	GG
an1.3	CC	CC	CC	CC	CC	CC	CC	CC	CC	CC	CC	CC	CC	CC	CC	CC	CC	CC	CC	AC	CC	CC	CC	CC	CC	CC	CC	CC	CC	CC	CC	CC	CC	CC	CC	CC	CC	CC	CC	CC	CC	AC	CC	CC	CC	CC	CC	CC
ba1.5	AA	AA	AA	AA	AA	AA	AA	AA	AA	AA	AA	AA	AA	AA	AA	AA	AA	AA	AA	AA	AA	AA	AA	AA	AA	AA	AA	AA	AA	AA	AA	AA	AA	AA	AA	AG	AA	AA	AA	AA	AA	AA	AA	AA	AA	AA	AA	AA
ba1.7	GG	GG	GG	GG	GG	GG	GG	GG	GG	GG	GG	GG	GG	GG	GG	GG	GG	GG	GG	GG	GG	GG	GG	GG	GG	GG	GG	GG	GG	GG	GG	GG	GG	GG	GG	GG	GG	GG	GG	GG	GG	GG	GG	GG	GG	GG	GG	GG
bt-000002007	GG	GG	GG	GG	AA	GG	GG	GG	GG	AG	GG	AG	AG	GG	AG	GG	AA	AG	AA	AG	GG	AG	GG	AG	GG	GG	GG	GG	--	GG	AG	GG	AG	AA	AG	GG	GG	GG	AG	GG	AA	GG	GG	--	--	GG	--	GG
bt2.2	AA	AA	AA	AA	GG	AG	AG	AA	GG	AG	AA	AG	AG	AG	AG	AA	GG	AG	GG	AG	GG	GG	AG	AG	AA	AG	GG	GG	AG	GG	AG	GG	AG	GG	AG	AG	AA	AA	GG	AG	GG	AA	--	GG	AG	AA	GG	AA
bt2.4	AA	AA	AA	AA	AA	AA	AA	AA	AA	AA	AA	AA	AG	AA	AG	AA	AA	AA	AA	AA	AA	AA	AA	AA	AA	AA	AA	AA	AG	AA	AA	AA	AG	AA	AA	AA	AA	AA	AA	AA	AA	AA	AA	AG	AA	AA	AA	AA
bt2.8	AA	AA	AA	AA	AA	AA	AA	AA	AA	AA	AA	AA	AA	AA	AA	AA	AA	AA	AA	AA	AA	AA	AA	AA	AA	AA	AA	AA	AA	AA	AA	AA	AA	AA	AA	AA	AA	AA	AA	AA	AA	AA	AA	AA	AA	AA	AA	AA
csu1138.3	GG	GG	GG	GG	GG	AA	GG	GG	GG	AG	AA	AG	AA	AG	AA	AA	AG	AA	AA	AG	AA	AA	AG	GG	GG	AG	GG	GG	AA	AA	GG	AG	AG	AG	AA	GG	AG	AA	AG	GG	AG	AA	GG	AG	--	GG	GG	AG
csu1138.4	GG	GG	GG	AA	AA	GG	AA	AA	GG	AG	GG	GG	GG	AG	GG	GG	AG	GG	GG	GG	GG	GG	GG	GG	AG	AG	AA	AG	GG	GG	AG	GG	AG	AG	GG	AG	GG	GG	AG	AA	AG	GG	AG	AG	AA	AG	GG	GG
csu1171.2	GG	AA	GG	GG	AG	GG	GG	GG	AA	AG	GG	AG	GG	GG	AG	AA	AA	AG	AG	GG	AA	AG	AA	AG	GG	GG	GG	GG	AG	GG	GG	AG	GG	AG	GG	GG	AG	AG	AG	GG	GG	GG	GG	GG	AA	GG	GG	GG
Fea2.2	AG	AA	GG	GG	GG	GG	GG	AG	AG	AA	GG	AG	AG	AA	--	AA	AA	AA	GG	--	AA	AG	AG	AG	GG	GG	AA	GG	GG	GG	AG	GG	AG	AG	AG	GG	AG	AA	AG	GG	AG	AA	AG	GG	AA	AA	AA	GG
fea2.3	AA	AA	AA	AA	AA	AA	AA	AA	AA	AA	AA	AA	AA	AA	AA	AA	AA	AA	AA	AA	AA	AA	AA	AA	AA	AA	AA	AA	AA	AA	AA	AA	AA	AA	AA	AA	AA	AA	AA	AA	AA	AA	AA	AA	AA	AA	AA	AA
Fea2.5	AG	GG	AA	AA	AA	AA	AA	AG	AG	AA	AA	AG	AG	AG	AA	AA	GG	AG	AA	AA	GG	AG	AA	AG	AA	AA	AA	AA	AA	GG	AG	AA	AA	AG	AA	AA	AA	AG	AA	AA	AG	AG	AG	AA	GG	GG	GG	AA
lg2.12	GG	GG	GG	GG	GG	AA	GG	GG	GG	GG	GG	GG	AG	GG	GG	GG	GG	GG	AG	GG	AG	GG	GG	GG	GG	GG	GG	AG	AG	AG	GG	GG	AG	GG	GG	GG	GG	GG	GG	AG	GG	GG	AG	GG	AA	GG	GG	GG
MZB00125.2	AG	AA	AA	--	GG	GG	GG	AG	AG	GG	GG	AG	AG	AG	GG	GG	GG	GG	GG	GG	GG	AG	AG	GG	AA	AA	AG	GG	AG	GG	GG	GG	GG	GG	AA	AG	AG	AG	AG	AG	AG	AA	AG	GG	AG	AG	AA	AA
pbf1.3	AG	AA	AG	AA	AA	AA	AA	AA	AA	AA	AA	AA	AA	AA	AA	AA	AA	AA	AA	AA	AG	AA	AA	AG	GG	AA	AA	AG	AA	AA	GG	AG	AA	AG	AG	AA	AA	AG	AA	AA	AG	AA	AA	AA	AA	AA	AA	AG
pbf1.5	AG	GG	AG	GG	GG	GG	GG	GG	GG	GG	GG	GG	GG	GG	GG	GG	GG	GG	GG	GG	AG	GG	GG	AG	AA	GG	GG	AG	GG	GG	AA	AG	GG	AG	AG	GG	GG	AG	GG	GG	AG	GG	GG	GG	GG	GG	GG	AG
pbf1.6	AC	CC	AC	CC	CC	CC	CC	CC	CC	CC	CC	CC	CC	CC	CC	CC	CC	CC	CC	CC	AC	CC	CC	AC	AA	CC	CC	AC	CC	CC	AA	AC	CC	AC	AC	CC	CC	AC	CC	CC	AC	CC	CC	CC	CC	CC	CC	AC
pbf1.7	CC	CC	CC	CC	CC	CC	CC	CC	CC	CC	CC	CC	CC	CC	CC	CC	CC	CC	CC	CC	CC	CC	CC	CC	CC	CC	CC	CC	CC	CC	CC	CC	CC	CC	CC	CC	CC	CC	CC	CC	CC	CC	CC	CC	CC	CC	CC	CC
PHM10525.11	AA	AA	AA	AA	AA	AA	AA	AA	AA	AA	AA	AA	AA	AA	AG	AG	AA	GG	AA	GG	AA	AA	AA	AG	AA	AG	AA	--	AG	GG	AA	AA	AA	AA	AA	AA	AA	AA	AA	GG	AA	AG	AG	AA	AA	AA	AA	AA
PHM1190.3	AA	AA	AA	AA	AG	AA	AA	GG	AG	AA	AA	GG	AG	GG	AA	AG	AG	AA	AA	AA	AA	GG	AA	AG	GG	AA	AG	AA	AG	AA	AA	AG	AG	AA	AA	AA	AA	AA	AG	AA	AA	AA	AA	AA	AG	GG	AA	AA
PHM11946.19	AA	AG	GG	GG	AA	AG	GG	AG	AG	AG	AG	AG	AG	GG	AG	AG	GG	AG	AG	GG	AG	GG	AA	GG	AG	AG	AG	AG	GG	AA	GG	AG	GG	GG	AG	GG	AA	GG	GG	GG	AG	AG	GG	GG	GG	AA	AG	GG
PHM11985.27	GG	AG	GG	AA	AA	AG	AA	AA	GG	AG	GG	GG	GG	GG	AG	GG	AG	AA	AG	AG	GG	AG	GG	AG	GG	GG	GG	GG	AG	AG	GG	AA	GG	AG	AG	AG	AG	GG	GG	AG	AG	GG	GG	AA	AG	AA	AA	GG
PHM12527.5	GG	GG	GG	GG	GG	GG	GG	GG	GG	GG	GG	GG	GG	GG	GG	GG	GG	GG	GG	--	GG	GG	GG	GG	GG	GG	GG	GG	GG	GG	GG	--	GG	GG	GG	GG	--	GG	GG	GG	GG	GG	GG	GG	GG	GG	GG	GG
PHM12633.15	AA	AA	AA	AA	AA	AA	AA	CC	AA	CC	AA	AA	AA	AA	CC	AA	CC	AA	AA	CC	AA	AA	AA	AA	AA	AA	AA	AA	AA	AA	AA	AA	AA	AA	AA	CC	AA	CC	AA	AA	AA	CC	AA	AA	AA	AA	AA	AA
PHM12693.8	AA	AG	AG	AA	AA	AA	AA	AA	GG	AA	GG	AA	AA	AA	AG	AA	GG	AA	AA	AA	AA	AG	AA	AA	AA	AA	AA	AG	AA	AA	AG	AG	AA	AA	AG	AA	AA	AA	AA	AA	AG	AG	AG	AA	AA	AA	AA	AA
PHM12830.14	AG	AA	AA	AA	AA	AG	GG	AA	AA	GG	GG	GG	AG	AA	AG	GG	GG	GG	AA	AG	AA	GG	AG	AA	AA	AA	AG	GG	GG	AG	AG	AG	GG	AG	AG	AA	GG	AG	AG	AG	AA	AG	AA	AG	AG	AA	AA	AG
PHM12904.7	GG	GG	GG	GG	AA	GG	GG	GG	AA	GG	GG	GG	GG	GG	GG	GG	GG	GG	GG	GG	GG	GG	GG	GG	GG	GG	GG	AG	GG	GG	AG	GG	GG	GG	GG	GG	GG	GG	AG	AG	GG	GG	GG	GG	GG	GG	GG	GG
PHM1317.17	GG	GG	GG	AG	AA	--	GG	GG	AG	GG	GG	GG	GG	GG	GG	GG	GG	AG	GG	GG	GG	GG	GG	GG	GG	GG	AG	GG	AG	AA	--	--	GG	AG	AG	GG	GG	AG	GG	AG	GG	GG	GG	GG	AG	GG	AA	GG
PHM13440.11	CC	AC	AC	CC	AA	AA	AA	CC	CC	AC	CC	CC	CC	CC	CC	AA	CC	AC	AC	CC	CC	AA	AC	AA	AC	CC	AC	AC	CC	CC	AA	CC	CC	AC	CC	CC	AC	CC	AC	AC	AA	AC	CC	AC	AC	AA	AA	AA
PHM13451.15	AA	AA	AG	AA	AA	AA	AA	AA	GG	AA	AA	GG	AG	AA	AG	AG	AA	AA	GG	AA	GG	AG	AA	AA	AA	AA	AA	AA	AG	AA	AA	AA	AA	AA	AA	AA	AA	AA	AA	AA	AA	AA	AG	AA	AA	AA	AA	AA
PHM13473.12	AA	AA	AA	AA	AA	AA	AA	AA	AA	AA	AA	AA	AA	AA	AA	AA	AA	AA	AA	AA	AA	AA	AA	AA	AA	AA	AA	AA	AA	AA	AA	AA	AA	AA	AA	AA	AA	AA	AA	AA	AA	AA	AA	AA	AA	AA	AA	AA
PHM13493.12	GG	GG	GG	GG	GG	GG	GG	GG	GG	GG	GG	GG	GG	GG	GG	GG	GG	GG	GG	AG	GG	GG	GG	GG	GG	GG	GG	GG	GG	GG	GG	GG	GG	GG	GG	GG	GG	GG	GG	GG	GG	GG	GG	GG	GG	GG	GG	GG
PHM13619.5	CC	AA	CC	CC	CC	AC	CC	AA	CC	AC	AC	AA	CC	CC	AC	CC	CC	AC	AC	CC	AA	AC	CC	AC	AA	AA	AA	CC	CC	CC	CC	AA	CC	AA	AA	CC	AC	AC	CC	CC	CC	CC	CC	AC	--	AC	CC	CC
PHM13639.13	AA	AA	AA	AA	GG	AA	AG	AG	AA	AA	AA	AA	AA	AA	AG	AA	AA	AG	AG	AA	AA	AA	AA	AA	AG	--	AA	AA	AA	AG	AA	AA	AG	AA	AG	AA	AA	AA	AG	AA	AA	AA	AA	--	AA	AA	AG	AA
PHM13687.14	GG	GG	AA	GG	GG	AG	GG	AA	AG	AA	AA	AG	AG	AA	GG	AG	AA	AA	AA	GG	AA	AA	AG	AG	GG	AG	AA	AA	AG	AA	AA	AG	AA	GG	AG	AA	AG	AG	AG	GG	AG	AG	AA	AA	AG	GG	GG	AG
PHM13696.11	GG	AG	GG	AA	GG	AG	GG	AG	GG	GG	GG	GG	GG	GG	GG	GG	GG	GG	GG	GG	GG	GG	AA	GG	GG	GG	GG	AA	AG	GG	AG	GG	AG	AG	GG	GG	AG	GG	GG	AG	AG	GG	AG	GG	AG	GG	GG	GG
PHM13742.5	AA	AA	AA	AA	AA	AA	AA	AG	AA	AA	AA	AA	AA	AA	AG	AA	AA	AA	AA	AA	AA	AA	AA	AG	AA	GG	AA	AA	AA	AA	AA	AA	AA	AA	AA	AG	AG	AG	AA	AA	AA	AA	AA	AA	GG	AA	AA	AA
PHM13823.7	AG	GG	AA	AA	GG	AG	AA	GG	AA	AA	GG	AA	AG	AA	AA	AA	AA	AA	GG	AA	AA	AA	AA	AA	GG	AA	AA	AA	AG	AA	AA	AG	AG	AA	AA	AG	AA	AA	AG	AA	AA	AA	AA	GG	AA	GG	GG	AA
PHM14055.6	AA	AA	AG	AA	AA	AG	AG	AA	AG	AG	AA	AG	AA	AA	AA	AG	AA	AA	GG	AA	AA	AA	AA	AG	AA	AG	AA	AA	AA	AA	AA	AA	AA	AA	AA	AA	AA	AA	AG	AG	AG	AA	AA	AA	AG	AA	AA	AA
PHM14235.14	AA	AA	GG	GG	GG	AG	GG	AG	GG	AG	GG	GG	GG	GG	GG	GG	GG	GG	GG	GG	GG	GG	GG	AG	GG	GG	GG	AG	AG	GG	GG	GG	GG	GG	AG	GG	GG	GG	GG	AG	GG	GG	GG	GG	GG	GG	GG	GG
PHM14235.17	GG	GG	AA	AA	AA	AG	AA	AG	AA	AG	AA	AA	AA	AA	AA	AA	AA	AA	AA	AA	AA	AA	AA	AG	AA	AA	AA	--	AG	AA	AA	AA	AA	AA	AG	AA	AA	AA	AA	AG	AA	AA	--	AA	AA	--	AA	--
PHM1438.34	GG	GG	GG	GG	GG	GG	GG	AA	GG	AA	AG	GG	GG	GG	AA	GG	GG	GG	GG	GG	AA	AA	AG	AA	GG	GG	GG	AG	AG	GG	GG	GG	GG	AG	GG	GG	GG	GG	AG	GG	AG	GG	GG	AG	GG	GG	GG	AA
PHM14412.4	AA	AA	AA	AA	AA	AG	AA	AA	AA	GG	GG	AG	AA	AA	AA	AA	AA	AA	AA	GG	AA	AA	AA	AG	AA	AA	AA	AG	AA	AA	AA	AA	GG	AG	AG	AG	AA	AA	AG	AA	AG	AA	AA	AG	AA	AA	AA	AA
PHM14519.8	AA	AA	AA	AA	AA	AA	AA	AG	AA	AG	GG	GG	AA	AA	AA	AA	AA	AA	GG	AG	AG	GG	AA	AG	AA	AA	AA	AA	AA	AA	AA	AA	AA	AA	AA	AA	AA	AA	AA	AA	AG	AA	AG	AA	GG	AA	AA	AA
PHM14671.9	AA	AA	AA	AA	AA	AA	AA	AA	AA	AA	AA	AA	AA	GG	AA	AA	AG	AA	AA	AA	AA	AA	AA	AG	AA	AA	AA	AG	AA	GG	AG	AA	AA	AA	AG	AG	AG	AG	AG	AA	AA	GG	AA	AG	GG	AA	AA	AA
PHM14717.2	AG	AA	GG	AA	GG	GG	GG	GG	AG	GG	GG	GG	AG	AG	GG	AG	AA	AG	GG	AG	GG	GG	AG	GG	GG	AG	AA	GG	GG	GG	GG	GG	GG	GG	GG	GG	GG	AG	GG	GG	AG	GG	GG	GG	--	AA	AA	GG
PHM14783.16	AA	AA	AA	AA	AA	AA	AG	AA	AA	AA	AA	AA	AA	AA	AA	AA	AA	AA	AA	AA	AA	AA	AA	AA	AA	AA	AA	AG	AA	AA	AA	AA	AA	AA	AA	AA	AA	AA	AA	AA	AA	AA	AA	AA	AA	AA	AA	AA
PHM1506.18	GG	AG	GG	AA	AG	AA	AG	AA	AG	AA	GG	AA	AG	AA	AG	AA	AA	AA	AA	AG	GG	GG	AG	AG	AA	GG	GG	GG	GG	AA	GG	GG	GG	GG	GG	GG	AG	AG	GG	GG	AG	GG	AG	GG	GG	AG	AA	GG
PHM15251.3	AA	AA	AA	AA	AA	AA	AA	AA	AA	AA	GG	AA	GG	GG	AA	AG	AA	AA	AA	AA	AG	AA	AG	AA	AA	GG	AA	AG	AA	AG	AA	AA	AA	AA	AA	AA	AA	AA	AG	AG	AG	AA	AA	GG	AG	AA	AA	AA
PHM15278.6	CC	CC	AC	CC	CC	AA	AC	AC	AA	AC	AC	AA	CC	AC	AC	AC	CC	AC	AA	AA	AA	AA	CC	CC	CC	AC	CC	CC	AC	AC	AC	AA	AC	AC	AC	AA	AC	CC	AA	AC	AC	AC	AA	AC	AA	CC	CC	AA
PHM15331.16	AA	AA	AG	AA	GG	AG	GG	AG	GG	AG	GG	AA	GG	GG	AG	AG	AA	AG	GG	AG	GG	GG	GG	AG	AA	AA	GG	AG	GG	AG	GG	AG	GG	GG	AG	GG	AG	GG	GG	AG	AG	AG	AG	AG	--	AA	AG	AA
PHM15501.9	AA	AA	AA	AA	AA	AA	AA	AA	AA	AA	AA	AA	AA	AA	AG	AA	AA	AA	AA	AG	AA	AA	AA	AG	--	AA	AA	AG	AG	AA	AA	AG	AA	AG	AG	AA	AA	AG	AA	AG	AA	AA	--	AA	AA	AA	AA	AA
PHM15623.10	GG	AG	AG	AG	--	AG	AG	GG	GG	GG	AG	GG	AG	GG	AG	AG	AG	GG	GG	AG	AG	AG	AG	AG	AG	GG	AG	AG	AG	AG	AG	GG	AG	AG	GG	AG	--	GG	GG	AG	AG	GG	AG	--	--	AG	AG	GG
PHM15784.5	GG	GG	GG	GG	GG	GG	GG	GG	GG	GG	GG	GG	GG	GG	GG	AG	GG	AA	GG	GG	GG	GG	GG	GG	GG	GG	GG	GG	GG	GG	GG	GG	GG	GG	GG	GG	GG	GG	GG	GG	GG	GG	GG	GG	GG	GG	GG	GG
PHM15864.8	AA	AA	AA	AA	GG	AA	AG	AA	AA	AA	AA	AA	AA	AA	AA	AG	AA	AA	AA	AG	AA	AA	AA	AG	AA	AA	AG	AA	AA	AA	AA	AA	AG	AA	AA	AG	AG	AA	AG	AA	AG	AA	AA	AA	AA	AG	GG	AA
PHM15899.9	GG	GG	GG	GG	GG	GG	GG	GG	GG	GG	GG	GG	GG	GG	GG	GG	GG	GG	GG	GG	GG	AG	GG	GG	GG	GG	GG	GG	GG	GG	GG	GG	GG	GG	GG	GG	GG	GG	GG	GG	GG	GG	GG	GG	GG	GG	GG	GG
PHM1599.84	GG	GG	GG	GG	GG	GG	GG	GG	GG	--	GG	--	AG	GG	AG	GG	AG	--	GG	GG	GG	AG	GG	GG	GG	AG	GG	AG	AG	GG	GG	GG	AG	GG	GG	GG	GG	GG	AG	AG	GG	GG	GG	GG	AG	GG	GG	GG
PHM1626.34	GG	GG	GG	GG	GG	GG	GG	GG	GG	GG	GG	GG	GG	GG	GG	GG	GG	GG	GG	GG	GG	GG	GG	GG	GG	GG	AG	GG	GG	GG	GG	GG	GG	GG	GG	GG	GG	GG	GG	GG	GG	GG	GG	GG	GG	GG	GG	GG
PHM16607.11	AA	AA	AA	AA	AA	AA	AA	AA	AA	AA	AA	AA	GG	AA	GG	AG	AG	AA	AG	AG	AA	AA	AA	AG	GG	AA	AA	AG	AA	AA	AA	AA	AA	AA	AA	AA	AA	AA	AA	AG	AG	AA	AA	AA	AA	AA	AA	AA
PHM16788.6	AA	AC	AA	AA	AA	AA	AA	AA	AA	AA	AA	CC	AC	AA	AA	AC	AC	AA	AA	AC	AC	AC	AC	AA	AA	AA	AA	AA	AA	AA	AC	AA	AA	AA	CC	CC	AA	CC	AA	AA	AA	AC	CC	AA	AC	AA	CC	CC
PHM16788.7	AA	AA	AA	AA	AA	AA	AA	AA	AA	AA	AA	AA	AG	AA	AA	AG	AG	AA	AA	AG	AA	AA	AA	AA	AA	AA	AA	AA	AA	AA	AA	AA	AA	AA	AA	AA	AA	AA	AA	AA	AA	AA	AA	AA	AA	AA	AA	GG
PHM18195.6	AA	AA	AG	AA	GG	AA	AG	GG	GG	AA	GG	GG	GG	GG	GG	GG	GG	GG	GG	AA	GG	GG	AG	GG	GG	GG	GG	GG	AA	GG	GG	GG	AG	AG	AG	GG	GG	GG	GG	AG	GG	GG	GG	AG	GG	AG	AG	GG
PHM1870.20	AA	AA	AA	AA	GG	GG	AA	GG	AA	AG	AA	AG	AG	GG	GG	AG	AG	GG	GG	AA	GG	AG	AA	GG	AA	GG	AA	AA	AA	GG	AG	AG	AG	AA	AG	AG	AG	AA	AG	AA	GG	AG	AG	AG	GG	AA	AA	AG
PHM1871.19	AA	AA	AA	AA	AA	AA	AA	GG	AA	GG	AA	AG	AG	AA	AA	AG	AA	AA	AA	AA	AA	AA	AA	AA	GG	AA	AA	AA	AA	AA	AA	AA	AA	AA	AG	AG	AG	AA	AA	AA	AA	AG	AA	AA	AG	AA	AA	AA
PHM2094.31	CC	CC	AC	CC	CC	CC	CC	CC	CC	CC	CC	CC	AC	CC	CC	CC	CC	CC	CC	CC	CC	CC	CC	CC	AC	AC	CC	CC	CC	CC	CC	CC	AC	CC	AC	AC	CC	CC	CC	AC	CC	CC	CC	CC	CC	AC	CC	CC
PHM229.15	GG	GG	AA	AA	AA	GG	AA	GG	AG	AA	GG	AA	AG	GG	AG	AA	GG	AA	AG	AG	AA	AG	AG	AG	AA	AA	AA	AA	AG	AG	GG	AA	AA	AA	AA	AA	AG	AG	AG	AG	AA	AA	GG	AA	AG	AG	GG	GG
PHM2343.25	GG	GG	AG	GG	GG	AA	AG	GG	AA	AA	AA	AG	AG	GG	AA	AG	AA	GG	AA	GG	GG	GG	AG	GG	AA	GG	AG	AA	AG	AA	GG	AA	AA	AG	GG	AG	AG	AA	AA	GG	AG	AA	GG	GG	--	AA	GG	GG
PHM2691.32	CC	CC	CC	CC	CC	CC	CC	CC	CC	CC	CC	CC	CC	CC	CC	AC	CC	AC	AC	CC	AC	CC	AC	AC	CC	CC	AC	CC	AC	CC	AC	AC	AC	CC	AC	CC	CC	CC	CC	CC	CC	AC	CC	CC	CC	CC	CC	CC
PHM3075.15	GG	GG	AA	GG	AA	AA	AA	AA	GG	AA	AA	AG	AG	GG	AG	AG	AA	AG	AA	AA	GG	AG	AA	AG	AA	AA	GG	AA	AG	AA	AA	AA	AA	AA	AA	AA	AA	AA	AA	AG	AA	AA	AA	AA	AA	GG	AG	GG
PHM3147.18	AA	AA	AA	GG	AA	AA	AA	GG	AA	GG	GG	GG	AG	AA	GG	AA	AA	AA	GG	AG	GG	AA	AA	AG	GG	GG	GG	AG	AA	GG	AG	AG	AG	AA	AG	GG	AA	AG	GG	AG	GG	AG	AA	AG	AA	AG	AA	AA
PHM3213.11	GG	GG	GG	GG	GG	GG	GG	GG	GG	GG	GG	GG	GG	GG	GG	GG	GG	GG	GG	GG	GG	GG	GG	GG	GG	GG	GG	GG	GG	GG	GG	GG	GG	GG	GG	GG	GG	GG	GG	GG	GG	GG	GG	GG	GG	GG	GG	GG
PHM3226.15	AA	AA	AA	AA	AG	AG	AA	AA	GG	AA	AA	AG	AA	AA	AA	AG	AA	--	AA	AA	GG	AA	AG	AA	AA	AA	AA	GG	AG	GG	AA	AA	GG	AA	AA	AA	GG	AG	AG	AA	AA	--	AG	--	AA	AA	AA	AA
PHM3309.8	AG	AG	AG	AA	AA	AG	AA	AG	AA	AG	AA	AA	AG	GG	AA	AG	AA	AG	AA	AA	AG	AA	AA	AA	AG	AA	AA	AA	AA	AG	AA	AG	AA	AA	AG	AG	AG	AA	AA	AA	AA	AG	AA	AA	AG	AA	GG	AA
PHM3334.4	GG	GG	GG	GG	AA	GG	AG	GG	GG	AG	GG	GG	GG	GG	GG	GG	GG	GG	GG	GG	GG	GG	AG	GG	GG	GG	GG	GG	GG	GG	GG	AG	AG	GG	AG	GG	GG	AG	GG	GG	AA	GG	GG	GG	GG	GG	GG	GG
PHM3342.31	GG	GG	AG	GG	AA	GG	AG	GG	GG	GG	GG	GG	GG	GG	GG	AG	AA	AG	GG	GG	AG	AG	GG	GG	GG	GG	GG	GG	GG	GG	AA	GG	GG	GG	GG	AG	GG	GG	AG	GG	GG	GG	AG	GG	--	GG	GG	GG
PHM343.7	GG	GG	GG	GG	GG	GG	GG	GG	GG	GG	GG	AA	GG	GG	GG	GG	GG	GG	GG	GG	GG	GG	GG	GG	GG	GG	GG	GG	GG	GG	AG	GG	GG	GG	GG	GG	GG	GG	GG	GG	GG	GG	GG	GG	GG	GG	GG	GG
PHM3466.69	AA	AA	AA	AA	AG	AA	AG	AA	AA	AA	GG	AA	AA	AA	AA	AA	AA	AA	AA	AA	AG	AA	AG	AA	AA	AA	AA	GG	AG	AA	AA	AG	AG	AG	AA	AA	AG	AA	AA	AA	AG	AA	AA	AG	AG	AA	AA	AG
PHM3587.6	AG	GG	GG	GG	AA	AG	GG	GG	GG	AG	GG	GG	GG	GG	GG	GG	AA	GG	GG	GG	GG	GG	AG	GG	GG	GG	GG	AG	GG	AA	AG	GG	AG	GG	AG	AG	GG	GG	GG	GG	GG	GG	AG	AG	--	GG	GG	GG
PHM3630.8	AC	AA	CC	CC	CC	CC	AC	CC	CC	CC	CC	CC	CC	CC	CC	CC	CC	CC	CC	CC	CC	CC	CC	CC	CC	CC	CC	AA	AA	AC	AC	AC	AC	AC	AC	CC	AC	AC	CC	AA	CC	AC	AC	AC	CC	CC	CC	CC
PHM3691.15	CC	CC	CC	CC	CC	AC	CC	CC	CC	CC	CC	CC	CC	CC	CC	CC	CC	CC	CC	CC	CC	CC	CC	CC	CC	CC	CC	CC	CC	CC	AC	CC	AC	CC	CC	CC	CC	CC	CC	CC	CC	AC	CC	CC	AC	AA	AA	CC
PHM3714.12	GG	GG	GG	GG	GG	GG	GG	AG	GG	GG	GG	GG	GG	GG	GG	GG	GG	GG	GG	GG	AA	GG	GG	AG	GG	GG	GG	GG	GG	GG	AG	GG	AA	GG	GG	AG	GG	GG	GG	GG	AG	GG	GG	GG	GG	GG	GG	GG
PHM3922.32	GG	AG	AG	AG	GG	AG	GG	AG	AG	AG	AA	AG	AA	AA	AG	AA	AA	AG	GG	AG	AA	GG	AA	GG	GG	GG	GG	GG	GG	AA	AG	AA	AA	AA	AA	AG	AG	AG	AG	GG	AG	AA	GG	AA	GG	AA	AA	AA
PHM4080.15	AA	AG	GG	AA	AA	AG	AA	AA	AA	AG	AA	AA	AA	AA	AA	AA	AA	AG	AA	AG	AG	AA	AG	AA	AG	GG	AA	AA	AG	AA	AA	AA	AG	AA	AA	AA	AG	AA	AA	AA	AG	AG	AA	AA	AA	AA	AA	GG
PHM4185.17	GG	GG	GG	GG	GG	GG	GG	GG	GG	GG	GG	GG	GG	GG	GG	GG	GG	GG	GG	GG	GG	GG	GG	GG	GG	GG	GG	GG	GG	GG	GG	GG	GG	GG	AG	GG	GG	GG	AG	AG	GG	GG	GG	GG	GG	GG	GG	GG
PHM424.13	AA	AA	AA	AA	AA	AA	AA	AA	AA	AA	AA	AA	AA	AA	AA	AA	AA	AA	AA	AA	AA	AA	AA	AA	AA	AA	AA	AA	AA	AA	AA	AA	AA	AA	AG	AA	AA	AA	AA	AG	AA	AG	AA	AA	AA	AA	AA	AA
PHM4339.79	CC	CC	CC	CC	CC	CC	CC	CC	CC	CC	CC	CC	CC	CC	CC	CC	CC	CC	CC	CC	CC	CC	CC	CC	CC	CC	CC	CC	CC	CC	CC	CC	AC	CC	CC	CC	CC	CC	CC	CC	CC	CC	CC	CC	CC	CC	CC	CC
PHM4348.16	GG	GG	AG	GG	GG	GG	AG	AG	GG	GG	GG	GG	AG	GG	GG	AA	GG	GG	GG	GG	GG	GG	GG	GG	GG	GG	GG	AG	AA	AA	AA	GG	AA	AG	GG	GG	AG	GG	GG	GG	AG	GG	GG	AA	GG	GG	GG	GG
PHM4495.14	GG	GG	GG	GG	GG	GG	AG	GG	GG	GG	GG	AG	AG	GG	AG	GG	GG	GG	GG	GG	AG	GG	GG	GG	GG	GG	AG	GG	GG	GG	GG	GG	GG	GG	GG	GG	GG	GG	GG	GG	AG	GG	GG	GG	GG	GG	GG	GG
PHM482.27	AA	AA	AA	AA	AA	AA	AA	AA	AG	AA	AA	AA	AG	GG	AA	AG	AA	AG	AA	AA	AA	AA	AA	AA	AA	AA	AA	AA	AA	AA	AA	AA	AA	AA	AA	AA	AA	AA	AA	AA	AA	AA	AA	AA	AA	AA	AA	AA
PHM4870.7	CC	CC	CC	CC	CC	CC	CC	CC	CC	CC	CC	CC	CC	CC	AC	CC	CC	CC	CC	CC	CC	CC	CC	AC	CC	CC	CC	CC	CC	CC	CC	CC	CC	CC	CC	AC	CC	CC	CC	CC	CC	AC	CC	CC	CC	CC	CC	CC
PHM4901.9	AA	AA	AA	AA	AA	AA	AA	AA	AA	AA	AA	AA	AA	AA	AA	AA	AA	AG	AA	AA	AA	AA	AA	AG	AA	AA	AA	AA	AA	AA	AA	AA	AA	AA	AA	AA	AA	AA	AA	AA	AA	AA	AA	AA	AA	AA	AA	AA
PHM4955.12	AA	AA	GG	AA	AG	AA	AG	AA	AA	GG	AA	AA	AA	AA	AA	AG	AG	AA	AA	AA	AA	AA	AG	AA	AA	AA	AA	AA	AA	AA	AA	GG	AG	AA	AA	AG	AG	AA	AA	AA	AA	AA	AA	AA	AA	AA	AA	AA
PHM5060.12	AA	AA	AA	AA	GG	AG	GG	GG	GG	GG	AA	AG	GG	AA	AG	AG	GG	AG	GG	GG	GG	AG	AG	GG	AA	GG	AG	AA	AA	AA	AA	AG	AG	AG	GG	GG	GG	AG	AA	AG	GG	AA	AA	GG	GG	AA	AA	AG
PHM5306.16	AA	AA	AA	AA	GG	GG	AG	AA	GG	GG	GG	AG	AG	GG	AA	AA	AA	GG	AA	AA	GG	AA	AA	AA	AA	AG	GG	GG	AA	AG	AG	GG	AA	AG	AG	AA	AA	AG	AG	AG	AA	GG	AG	AG	AA	AA	AA	AA
PHM532.23	AA	AA	AA	AA	AA	AA	AA	AA	AC	AA	AA	AA	AA	AA	AA	AA	CC	AC	CC	AA	AA	AA	AA	AA	AA	CC	AC	AA	AA	CC	AA	AA	AA	AA	AC	AC	AA	AC	AC	AC	AA	AA	--	AA	--	AA	AA	AA
PHM5361.13	AA	GG	GG	AA	GG	AG	GG	AA	AA	AG	GG	AG	GG	GG	GG	AG	GG	AG	AA	AA	GG	AA	GG	GG	GG	GG	AG	GG	GG	GG	GG	GG	GG	GG	GG	GG	GG	GG	GG	GG	GG	GG	--	GG	GG	AG	AA	AA
PHM5529.4	CC	CC	CC	CC	AC	CC	AC	CC	CC	CC	AA	CC	CC	CC	CC	CC	CC	CC	CC	CC	AC	CC	AC	AC	CC	CC	CC	CC	CC	CC	CC	CC	AC	AC	CC	CC	CC	CC	CC	CC	AC	CC	CC	AC	CC	CC	CC	AC
PHM5529.7	CC	CC	AC	CC	CC	CC	CC	CC	CC	AA	CC	CC	CC	AA	AC	AC	CC	CC	CC	CC	CC	AA	CC	CC	CC	CC	AA	CC	AC	AC	CC	CC	CC	CC	CC	AC	CC	AC	AC	CC	AC	CC	CC	CC	CC	CC	CC	CC
PHM5780.15	AA	AA	AA	AA	AA	AA	AG	AA	AA	AA	AA	AA	AA	AA	AA	AA	AA	AA	AA	AA	AA	AA	AA	AA	AA	AA	AG	AA	AA	AA	AA	AA	AA	AA	AA	AG	AA	AA	AA	AA	AG	AA	AA	AA	AA	AG	AA	AA
PHM5798.39	GG	GG	GG	GG	AA	AG	GG	GG	GG	AA	AA	AG	AG	AA	AG	AG	GG	GG	AG	GG	AG	AA	AA	GG	AA	AA	GG	GG	GG	AA	AG	AA	GG	GG	GG	GG	GG	AG	GG	GG	GG	AG	AG	AG	AG	AG	GG	AG
PHM5805.19	CC	CC	CC	CC	CC	CC	CC	CC	CC	AA	AC	AC	AC	CC	AC	AC	CC	AA	CC	AA	AA	CC	AC	CC	CC	CC	CC	AC	AC	AA	CC	AC	AC	CC	AC	CC	CC	CC	CC	CC	CC	AC	AC	AC	CC	CC	CC	CC
PHM597.12	AA	AA	AA	AA	AA	AA	AA	AA	AA	AA	AA	AA	AA	AA	AA	AA	AA	AA	AA	AG	AA	AA	AG	AG	AA	AA	AA	AG	AA	AA	AA	AA	AA	AA	AA	AA	AA	AA	AA	AA	AA	AA	AA	AA	AA	AA	AA	AA
PHM6428.11	--	AA	AA	GG	AA	AA	AG	AA	AA	AA	AG	AA	AG	GG	AA	AG	AA	AG	AA	AG	GG	AG	AA	AA	AA	--	AA	AG	GG	AA	GG	AA	AG	AG	GG	AG	AG	GG	AA	AA	AA	GG	GG	--	GG	GG	--	GG
PHM656.16	GG	GG	GG	GG	GG	GG	GG	GG	GG	GG	GG	GG	GG	GG	GG	GG	GG	GG	GG	GG	GG	GG	GG	GG	GG	GG	GG	GG	GG	GG	GG	GG	GG	GG	GG	GG	GG	GG	GG	GG	GG	GG	GG	GG	GG	GG	GG	GG
PHM6608.5	GG	GG	GG	GG	GG	GG	GG	GG	GG	GG	GG	GG	GG	GG	GG	GG	GG	AG	GG	GG	GG	GG	AG	GG	GG	GG	GG	GG	GG	GG	GG	GG	AG	GG	GG	GG	GG	GG	AG	GG	GG	GG	GG	GG	GG	GG	GG	GG
PHM662.27	AA	AC	AA	AA	AA	AC	AA	AA	AA	AA	AA	AA	AC	AA	CC	AC	AA	AC	AA	AC	AA	CC	CC	AA	AA	CC	AA	AC	AC	CC	AC	AC	AA	AA	CC	AC	AC	AA	AC	CC	AC	AA	AC	AC	AA	AC	AA	AA
PHM6795.5	AG	GG	GG	GG	AA	GG	GG	AA	AG	GG	AA	GG	AG	GG	AA	GG	GG	GG	GG	AA	AG	GG	GG	GG	GG	GG	GG	GG	GG	GG	AG	GG	AG	AG	AG	AG	AA	AA	GG	AG	GG	AG	GG	GG	GG	AG	AA	GG
PHM6822.4	GG	GG	GG	GG	GG	GG	GG	GG	GG	GG	GG	GG	GG	GG	GG	GG	GG	GG	GG	GG	GG	GG	GG	GG	GG	GG	GG	GG	GG	GG	GG	GG	GG	GG	GG	GG	GG	GG	GG	GG	GG	GG	GG	GG	AG	GG	GG	GG
PHM720.29	CC	CC	CC	CC	CC	CC	CC	CC	CC	CC	CC	AC	CC	CC	CC	CC	CC	CC	CC	CC	AC	CC	AC	AA	CC	CC	CC	CC	CC	AC	AC	AC	CC	AC	CC	CC	CC	CC	CC	CC	CC	AC	CC	CC	CC	CC	CC	CC
PHM7916.4	GG	GG	GG	AA	GG	GG	GG	AG	GG	AG	AG	GG	GG	GG	GG	AG	GG	GG	GG	AG	AG	AG	GG	AA	AG	GG	AA	AG	AG	AA	AG	AG	AG	AG	AA	AA	AA	AA	AG	AG	GG	AA	AA	AG	GG	AG	GG	AG
PHM7931.5	GG	GG	GG	GG	GG	GG	GG	GG	AG	GG	AG	GG	AG	GG	GG	GG	GG	GG	GG	GG	GG	GG	GG	GG	GG	GG	GG	GG	--	AG	AG	--	AG	GG	GG	AG	GG	GG	GG	GG	GG	GG	AG	AG	GG	GG	GG	GG
PHM7953.11	AA	AA	AG	GG	GG	AG	AG	GG	AG	AG	GG	AG	AG	GG	GG	GG	GG	GG	GG	AG	AG	GG	AA	AA	GG	AA	GG	GG	GG	GG	GG	AG	AG	GG	AG	GG	AA	AG	GG	AG	GG	AG	GG	AG	AA	AA	AA	GG
PHM8499.24	AG	AG	GG	AG	GG	AG	AA	AA	AA	AA	AG	AA	AG	AA	GG	AA	AA	AG	GG	GG	AG	AA	AG	AG	GG	AA	GG	GG	GG	GG	AG	GG	AA	AG	GG	AG	AG	GG	AG	AG	AG	GG	GG	AA	GG	AA	GG	AA
PHM8549.4	AA	AA	AA	AA	AA	AG	AA	AA	GG	AA	AA	AG	AA	AA	AA	GG	AG	AA	AA	GG	AG	AG	GG	AG	AA	AA	AA	AA	AG	AG	AA	AA	GG	AA	AA	AG	AA	AA	GG	AG	AA	AA	AA	AA	AA	AA	AA	AA
PHM9009.13	AA	AA	AG	AG	GG	GG	AG	GG	AG	AG	AA	AG	AA	GG	AG	AA	GG	AA	AA	AG	AG	AA	AG	AG	GG	AA	GG	GG	AG	AG	AA	AA	AG	AA	AA	AG	AG	AA	GG	AA	AG	AG	AA	AA	--	AA	GG	AA
PHM9266.21	CC	CC	CC	CC	CC	CC	CC	CC	CC	CC	CC	CC	CC	CC	CC	CC	CC	CC	CC	CC	CC	CC	CC	CC	CC	CC	CC	CC	CC	CC	CC	CC	CC	CC	CC	CC	CC	CC	CC	CC	CC	CC	CC	CC	CC	CC	CC	CC
PHM9266.23	GG	GG	GG	GG	GG	GG	GG	GG	GG	GG	GG	GG	GG	GG	GG	GG	GG	GG	GG	GG	GG	GG	GG	GG	GG	GG	GG	GG	GG	GG	GG	GG	GG	GG	GG	GG	GG	GG	GG	GG	--	GG	--	GG	GG	--	GG	GG
PHM9266.25	GG	GG	GG	GG	GG	GG	GG	GG	GG	GG	GG	GG	GG	GG	GG	GG	GG	GG	GG	GG	GG	GG	GG	GG	GG	GG	GG	GG	GG	GG	GG	GG	GG	GG	GG	GG	GG	GG	GG	GG	GG	GG	GG	GG	GG	GG	GG	GG
PHM9374.5	GG	GG	AA	GG	AA	GG	GG	GG	GG	GG	GG	GG	AG	GG	GG	AG	GG	GG	GG	AG	AA	GG	AG	GG	AG	GG	GG	GG	GG	AG	AG	GG	AG	GG	GG	GG	AG	GG	GG	GG	AA	AG	GG	--	AG	GG	GG	GG
PHM9418.11	GG	GG	GG	GG	GG	GG	AG	GG	GG	GG	AG	GG	AG	GG	GG	GG	GG	GG	AA	GG	GG	GG	GG	GG	GG	GG	AA	AG	AG	GG	GG	GG	GG	GG	GG	AA	GG	GG	GG	GG	GG	GG	GG	GG	--	GG	GG	GG
PHM9676.10	AA	AA	AG	AA	AA	AA	AA	AA	AG	AG	GG	AA	AG	AA	AG	AA	AG	AG	AA	AG	AA	AA	AG	AG	GG	AA	GG	GG	GG	--	AG	AA	AA	--	AG	AA	AG	AG	AA	GG	--	GG	GG	AA	--	AA	AA	AA
PHM9914.11	AG	AA	AG	AG	AG	GG	AG	AG	AA	AG	AA	AA	AA	AA	AA	AG	AG	AG	AG	AA	AG	AA	AG	GG	AA	GG	AG	AG	AG	AG	AG	AG	AG	AA	AG	AA	AG	AA	GG	AA	AA	AG	AG	AG	--	AA	AA	AA
PUT-163a-101381786-1	AA	AA	GG	AA	AA	AA	GG	AA	AA	AA	AG	AA	AA	AG	AA	AA	AG	AA	AA	AA	AA	AA	AA	AA	AA	AA	AG	AG	AA	AA	AA	AA	AA	AG	AA	AA	AG	AG	AA	AA	AG	AG	AA	AA	GG	AA	AG	AG
PUT-163a-101384606-6	AA	AC	AC	AA	AA	AC	AA	AA	AA	AA	AA	AA	AA	AA	AA	AC	AA	AC	AA	AA	AC	AA	AA	AA	AA	AA	AA	AA	AC	AA	AA	AA	AA	AA	AC	AC	AA	CC	AC	AA	AC	AC	AA	AC	AC	AA	AA	AA
PUT-163a-101387821-12	GG	GG	AG	GG	GG	AA	GG	AA	GG	AG	GG	AG	AG	GG	GG	GG	GG	AG	GG	AG	AG	AG	GG	AG	AG	GG	GG	AG	GG	GG	AG	GG	GG	AA	GG	GG	AG	GG	AG	AG	AA	GG	AG	AG	AG	AG	GG	AG
PUT-163a-101388839-14	AA	AA	AC	CC	AC	AC	AC	AA	AA	AA	AC	CC	CC	CC	AC	CC	CC	AC	AC	AC	AA	AC	AC	AC	AC	AA	AA	AC	CC	CC	CC	AC	AC	AA	CC	AC	AC	AA	AA	AA	AA	AC	AC	CC	--	CC	CC	CC
PUT-163a-101389210-15	AA	AA	AA	AA	AA	AA	AA	AA	AA	AA	AA	AA	AA	AA	AA	AA	AA	AA	AA	AA	AA	AA	AA	AA	AA	AA	AA	AA	AA	AA	AA	AA	AA	AA	AA	AA	AA	AA	AA	AA	AA	AA	AA	AA	AA	AA	AA	AA
PUT-163a-101389210-16	AC	CC	AC	CC	CC	CC	AA	AC	AC	AC	AC	AA	CC	CC	AA	AC	AA	AC	CC	AC	AC	AA	CC	AC	CC	AA	AA	CC	AC	CC	CC	AC	AA	AA	AC	AC	AC	CC	AA	AC	AC	AC	AC	AC	AC	AC	AA	CC
PUT-163a-101389953-18	GG	GG	AA	AA	AA	AG	AA	AA	AA	AA	GG	GG	AG	GG	AG	AA	GG	AA	AG	AA	AA	AG	AA	AG	AA	AA	AA	AA	AG	AG	GG	AG	AA	AG	AG	AG	AA	AG	AA	AA	AG	AA	--	AA	AG	--	--	AG
PUT-163a-101390185-21	--	GG	AA	GG	GG	GG	GG	GG	GG	AG	GG	AG	AG	GG	AG	AG	AA	AG	AA	AA	GG	AG	GG	AG	AA	GG	AG	GG	--	AA	GG	GG	AA	GG	AG	AG	GG	--	GG	GG	AG	--	AG	GG	AA	AG	GG	AG
PUT-163a-101392844-22	GG	AG	GG	GG	GG	GG	GG	GG	GG	GG	GG	AG	GG	GG	AA	AG	AG	GG	GG	GG	GG	AG	GG	GG	GG	GG	GG	GG	GG	GG	GG	GG	GG	GG	GG	GG	GG	AG	AA	AG	GG	GG	GG	GG	GG	GG	GG	GG
PUT-163a-101393073-23	AA	AA	AA	AA	AA	AA	AG	AG	AG	AG	AA	GG	AG	AA	AA	AG	GG	AA	AA	AG	AA	AA	AA	AA	AG	AA	AA	AA	AA	AA	AA	AA	AA	AA	AA	AA	AA	AA	AA	AA	AA	AA	AA	AA	AA	AA	AA	AA
PUT-163a-101396692-24	AA	AG	--	AA	AG	AG	AG	AA	AG	GG	AG	GG	AA	GG	AA	AG	AA	AA	GG	AA	AG	AG	GG	AG	AA	GG	GG	AA	AG	AA	GG	AA	AA	AG	AA	AA	AG	AG	GG	AA	AG	AA	AA	AG	GG	AG	AA	AA
PUT-163a-101396692-29	GG	GG	GG	GG	GG	GG	GG	GG	GG	AG	GG	GG	GG	GG	AG	GG	GG	GG	GG	GG	GG	AG	GG	AG	GG	GG	GG	GG	GG	GG	GG	GG	GG	GG	GG	GG	GG	GG	GG	GG	GG	AG	GG	AA	GG	GG	GG	GG
PUT-163a-101398342-33	GG	GG	GG	GG	GG	GG	GG	GG	GG	GG	GG	GG	GG	GG	GG	GG	GG	GG	GG	GG	GG	GG	GG	GG	GG	GG	GG	AG	GG	GG	GG	GG	GG	GG	GG	GG	GG	AG	GG	GG	GG	GG	GG	GG	GG	GG	GG	GG
PUT-163a-101398764-36	CG	CG	GG	GG	CC	CG	CG	GG	CG	CG	GG	CC	CG	GG	GG	CG	GG	GG	CG	CG	GG	CG	GG	GG	CG	CC	CC	CC	GG	GG	GG	CG	CG	GG	CG	GG	CG	GG	CC	CG	CG	GG	GG	GG	CG	CG	GG	--
PUT-163a-101399336-39	AA	AC	AC	AA	CC	AC	CC	AA	CC	--	AA	CC	AC	AA	CC	CC	CC	AA	AA	AA	CC	CC	AA	AC	AA	CC	AC	AC	AA	AC	AC	AC	AA	--	AC	AC	AC	AC	AC	AC	AC	AC	CC	AC	AA	AA	AA	AA
PUT-163a-101401543-40	--	--	CC	AA	AC	CC	AC	CC	AA	AC	AA	AA	AA	AA	AC	CC	CC	AA	AC	CC	CC	AA	AC	AA	AA	AA	CC	AA	AC	CC	AC	CC	CC	AC	CC	AA	AC	AA	CC	AA	CC	AC	AC	AA	CC	--	AA	--
PUT-163a-110194326-44	AA	AA	AA	GG	AA	GG	AG	AA	AA	AA	AA	AA	AG	AA	AA	AA	AA	AA	AA	AA	AG	AA	AA	GG	AA	AA	AA	AA	AA	AA	AA	GG	GG	GG	AG	AA	AG	AA	AA	AA	AA	AA	AG	AG	GG	AA	AA	AA
PUT-163a-110194326-51	AA	--	GG	GG	AA	GG	GG	GG	GG	GG	GG	GG	GG	GG	GG	AG	AA	--	GG	GG	GG	AG	AG	GG	GG	GG	AG	--	AG	AA	--	GG	GG	GG	GG	GG	GG	AA	AG	AG	GG	AG	GG	GG	GG	AG	AA	GG
PUT-163a-110195977-54	GG	AG	GG	AA	GG	AG	GG	GG	GG	GG	GG	GG	GG	GG	GG	GG	GG	GG	GG	GG	GG	GG	GG	GG	AA	GG	GG	GG	GG	GG	GG	GG	GG	GG	GG	GG	GG	GG	GG	AG	GG	GG	GG	GG	GG	GG	AA	GG
PUT-163a-110195977-56	GG	AG	AG	AA	GG	AA	AA	GG	AG	AG	GG	GG	GG	AA	AG	AG	AA	AG	GG	AG	AA	AA	GG	AA	AA	AA	GG	GG	AG	AG	AA	AA	AG	AA	AA	AG	AA	AA	AG	AA	AA	AA	AA	AA	--	AG	AA	AG
PUT-163a-110201780-59	GG	GG	GG	GG	GG	AG	GG	GG	GG	GG	GG	GG	GG	GG	GG	GG	GG	GG	AG	GG	GG	GG	GG	GG	GG	GG	GG	AG	GG	GG	GG	GG	AG	GG	GG	GG	AG	GG	GG	AG	GG	--	AG	AG	GG	GG	GG	GG
PUT-163a-110202795-62	AA	AA	AA	GG	AA	AA	AA	GG	GG	AG	GG	AA	AG	GG	AG	AG	GG	AG	AG	GG	AG	AG	AG	GG	AA	GG	AG	AG	AA	AA	AG	AG	AG	AA	AG	AG	AG	GG	AG	AA	AG	GG	GG	AA	--	AA	AA	AG
PUT-163a-110204885-63	AA	AA	AA	AA	AA	AA	AA	AA	AA	AA	AA	AA	AA	AA	AA	AA	AA	AA	AA	CC	AA	AA	AC	AC	AA	AA	AA	AA	AA	AA	AC	AA	AA	AA	AA	AA	AA	AA	AA	AA	AA	AA	AA	AA	AA	AA	AA	AA
PUT-163a-110206849-64	GG	GG	AA	AA	AA	AA	AG	GG	GG	AG	AA	AG	GG	GG	AA	GG	AA	GG	GG	GG	GG	GG	AG	GG	GG	GG	AG	AG	GG	GG	AA	AA	AG	AG	GG	AA	AG	GG	AG	AA	AG	GG	GG	AA	GG	AG	GG	GG
PUT-163a-110206849-65	GG	GG	AA	AA	AA	AA	AG	GG	GG	AG	AA	AG	GG	GG	AA	GG	AA	GG	GG	GG	GG	GG	AG	GG	GG	GG	AG	AG	GG	GG	AA	AA	AG	AG	GG	AA	AG	GG	AG	AA	AG	GG	GG	AA	GG	AG	GG	GG
PUT-163a-110213635-72	GG	GG	GG	GG	GG	GG	GG	GG	GG	GG	GG	GG	GG	GG	GG	AG	GG	GG	GG	GG	GG	GG	GG	GG	GG	GG	GG	AG	GG	GG	GG	GG	GG	GG	GG	GG	GG	GG	GG	GG	GG	GG	GG	GG	GG	--	GG	GG
PUT-163a-110221602-76	CC	CC	AC	CC	AA	AA	AA	CC	CC	AA	CC	AC	CC	CC	AC	CC	AC	CC	CC	CC	AC	CC	AC	CC	CC	CC	CC	AA	AC	AA	AC	CC	CC	AC	AC	AC	CC	AC	AC	AA	CC	AC	AC	AC	CC	CC	CC	CC
PUT-163a-110221602-77	AA	AA	AA	AA	GG	AA	AG	AA	AA	GG	AA	AG	AA	AA	AG	AA	AG	AA	AA	AA	AG	AA	AA	AA	AA	AA	AA	AG	AG	AA	AA	AA	AA	AG	AG	AA	AA	AA	AG	GG	AA	AG	AA	AG	AA	AA	AA	AA
PUT-163a-110481268-79	AA	--	AA	AA	TT	AT	AT	AA	AA	AA	AA	AA	AA	AA	AA	AA	AA	AA	TT	AA	AA	AA	AA	TT	AA	AA	AT	AT	AT	AT	AA	AA	AA	AA	AT	AA	AA	AA	AA	AA	AT	AT	AA	AA	TT	AA	AT	AA
PUT-163a-110481268-80	CC	--	CC	CC	AA	AC	AC	CC	CC	CC	CC	CC	CC	CC	CC	CC	CC	CC	AA	CC	CC	CC	CC	AA	CC	CC	AC	AC	AC	AC	CC	CC	CC	CC	AC	CC	CC	CC	CC	CC	AC	AC	CC	CC	AA	CC	AC	CC
PUT-163a-110481372-81	GG	AA	AA	AG	GG	GG	GG	AA	GG	AA	GG	AA	AA	GG	AA	AA	GG	AA	AG	AA	AG	AA	AG	AG	GG	GG	AG	GG	GG	--	AA	AA	AG	AG	AA	AA	AG	AG	GG	AA	AA	AG	AG	AG	AG	AG	GG	GG
PUT-163a-110481993-82	AA	AA	AA	AA	GG	AA	AA	AA	AA	AA	AA	AA	AA	AA	AA	AA	AA	AA	AA	GG	AA	AA	AA	AA	AA	--	AA	AA	GG	AA	GG	AG	AG	--	AG	AA	AA	AA	AG	AG	AA	--	AG	AA	AA	AA	AG	AA
PUT-163a-110504512-86	AA	AA	AC	AA	AC	AC	AC	AA	--	AA	AC	AA	CC	AA	AC	AC	CC	AC	AA	AC	AA	AC	CC	CC	AC	AA	AA	AA	AA	CC	AA	AA	AC	AA	AA	AC	AC	CC	AC	AA	AC	AA	AC	AA	--	AC	AA	CC
PUT-163a-110504512-88	AA	AA	AG	AA	AA	AA	AG	AA	AA	AA	AA	AA	AG	AA	AG	AA	GG	AA	AA	AA	AA	AA	GG	AA	AG	AA	AA	AA	AA	AA	AA	AG	AA	AG	AA	AA	AG	AG	AA	AA	AG	AA	AG	AA	--	AA	AA	GG
PUT-163a-110504512-89	GG	GG	GG	GG	GG	GG	GG	GG	GG	GG	GG	GG	GG	GG	GG	GG	GG	GG	GG	GG	GG	GG	GG	GG	GG	GG	GG	GG	GG	GG	GG	GG	GG	GG	GG	GG	GG	GG	GG	GG	GG	GG	GG	GG	GG	GG	GG	GG
PUT-163a-110516422-93	AA	AA	AA	AA	AA	AA	AA	AA	AA	AA	GG	AA	AA	AA	AA	AA	AA	AG	AA	AA	--	AA	AA	AA	AA	AA	AA	AA	AA	AA	AA	AA	AA	AA	AA	AA	AA	AA	AA	AA	AA	AG	AA	AA	AA	AA	AA	AA
PUT-163a-110516422-94	AA	AA	AA	AA	AA	AA	AA	AA	AA	AA	GG	AA	AA	AA	AA	AA	AA	AG	AA	AA	AA	AA	AA	AA	AA	AA	AA	AA	AA	AA	AA	AA	AA	AA	AA	AA	AA	AA	AA	AA	AA	AG	AA	AA	AA	AA	AA	AA
PUT-163a-110516771-95	AA	AA	AA	AA	AA	AA	AA	AA	AA	AA	AA	AA	AA	AA	AA	AA	AA	AA	AA	AA	AA	AA	AA	AA	AA	AA	AA	AA	AA	AA	AA	AA	AA	AA	AA	AA	AA	AA	AA	AA	AA	AA	AA	AA	AA	AA	AA	AA
PUT-163a-110517263-96	CG	--	GG	CG	GG	CG	CG	GG	CG	GG	GG	GG	GG	GG	CG	CG	GG	CC	CC	CG	CG	GG	CC	GG	GG	GG	GG	GG	GG	GG	--	GG	GG	GG	GG	GG	GG	CG	CG	CG	CG	--	GG	GG	GG	GG	GG	GG
PUT-163a-110518051-97	TT	TT	TT	TT	TT	TT	TT	TT	AT	TT	TT	AT	TT	TT	TT	TT	TT	TT	TT	TT	TT	TT	TT	AT	AA	TT	TT	TT	TT	AT	TT	TT	TT	TT	TT	AT	AT	AT	TT	AT	AA	TT	AT	TT	TT	TT	TT	TT
PUT-163a-110522705-103	GG	AG	AA	GG	AA	AA	AA	AA	AA	AA	AA	AA	AA	AA	AA	AA	AA	AA	AA	GG	AA	AA	AA	AG	AA	AA	AG	AA	AG	AA	AA	AA	AG	AA	AA	AA	AA	AA	AA	AG	AA	AG	AG	AA	AA	AA	AA	AA
PUT-163a-110522705-105	AA	AA	AA	AA	AA	AA	--	AA	AA	AA	AA	AA	AA	AA	AA	AA	AA	AA	AA	AA	AA	AA	AA	AA	AA	AA	AA	AA	AA	AA	AA	AA	AA	AA	AA	GG	--	AA	AA	AA	AA	AA	AA	AA	AA	AA	AA	AA
PUT-163a-110522705-106	GG	GG	GG	GG	GG	GG	--	GG	GG	GG	GG	GG	GG	GG	GG	GG	GG	GG	GG	GG	GG	GG	GG	GG	GG	GG	GG	GG	GG	GG	GG	GG	GG	GG	GG	AA	--	GG	GG	GG	GG	GG	GG	GG	GG	GG	GG	GG
PUT-163a-110526809-109	GG	GG	AG	GG	GG	GG	AG	GG	GG	GG	AG	GG	AG	GG	GG	AG	GG	GG	GG	GG	AA	GG	AG	AA	GG	GG	GG	GG	AG	AG	GG	GG	GG	AG	AG	GG	GG	GG	GG	GG	AG	AG	GG	AG	GG	GG	GG	GG
PUT-163a-110528154-112	CC	AC	CC	AC	CC	AC	AA	AA	AC	AC	AA	AC	AA	AC	AC	AC	CC	AC	AC	AA	AA	AA	CC	AC	CC	AC	CC	CC	AA	AA	CC	CC	CC	CC	AC	CC	AC	AC	AC	CC	AA	CC	--	AC	--	AC	CC	CC
PUT-163a-110541282-114	AA	CC	CC	CC	AA	CC	CC	CC	AC	CC	CC	--	CC	CC	AC	CC	CC	AC	CC	AC	CC	CC	AC	AA	AA	CC	AA	AC	AC	AC	CC	AC	AC	AC	AC	AA	CC	AC	AC	CC	AC	AC	CC	AC	CC	AC	CC	AC
PUT-163a-110541282-116	AG	AA	AA	AA	GG	AG	GG	AA	AA	AA	AA	AA	AA	AA	AG	AA	AA	AG	AA	AG	AA	AA	AA	GG	GG	AA	GG	AG	AG	GG	AA	AG	AG	AG	GG	GG	AA	GG	AG	AA	GG	AG	AA	AG	AG	AA	AA	--
PUT-163a-110541282-118	CC	CC	CC	CC	CC	CC	CC	CC	CC	AC	AA	--	AA	AA	--	CC	AA	--	AA	AC	CC	AA	CC	CC	CC	AA	CC	AC	CC	CC	AA	CC	CC	--	CC	CC	CC	CC	CC	AA	CC	AC	AC	CC	CC	CC	AC	CC
PUT-163a-110941068-122	GG	GG	CG	GG	CC	CG	CG	GG	CC	CC	CG	GG	CG	GG	GG	CC	CC	CG	CG	GG	CC	GG	GG	CG	GG	CC	CG	CC	CG	CG	GG	CC	CG	CC	CC	CG	CC	CC	CG	CC	CG	CC	CC	CC	GG	CG	CG	GG
PUT-163a-110942968-126	GG	GG	AA	AG	GG	AG	GG	GG	GG	GG	AG	AA	AA	AA	AA	AG	AA	GG	AG	GG	GG	AA	GG	AA	AG	GG	AG	GG	GG	AA	GG	AG	AG	GG	AG	AG	GG	GG	GG	GG	GG	GG	GG	GG	GG	--	AA	--
PUT-163a-110954028-127	AG	AG	AG	AA	AA	AG	AA	AA	GG	GG	GG	AG	AG	AA	AG	AG	GG	AG	GG	GG	AA	AA	AA	AG	AA	AA	AA	AA	AG	AA	AA	AG	AG	AA	AG	AA	AG	AG	AA	AA	AG	AA	AA	AG	GG	AA	AA	AG
PUT-163a-110957431-128	AC	AC	AC	AC	AA	CC	CC	AA	CC	CC	AA	AC	CC	AC	CC	CC	CC	CC	CC	CC	CC	AC	CC	CC	CC	CC	CC	CC	CC	CC	CC	AC	CC	AC	AC	AC	AC	CC	CC	CC	AC	CC	CC	CC	CC	CC	CC	AC
PUT-163a-110957431-129	AG	AG	AG	AG	GG	AA	AA	GG	AA	AA	GG	AG	AA	AG	AA	AA	AA	AA	AA	AA	AA	AG	AA	AA	AA	AA	AA	AA	AA	AA	AA	AG	AA	AG	AG	AG	AG	AA	AA	AA	AG	AA	AA	AA	--	AA	AA	AG
PUT-163a-110957431-132	AC	AC	AC	AC	AA	CC	CC	AA	CC	CC	AA	AC	CC	AC	CC	CC	CC	AC	CC	CC	CC	AC	CC	CC	CC	CC	CC	CC	CC	CC	CC	AC	CC	AC	AC	AC	AC	CC	CC	CC	AC	CC	CC	CC	CC	CC	CC	AC
PUT-163a-110957431-133	CC	CC	CC	CC	CC	AC	AC	CC	CC	CC	CC	CC	CC	CC	CC	CC	CC	CC	CC	CC	CC	CC	CC	AC	CC	CC	CC	CC	CC	CC	CC	CC	AC	CC	AC	CC	CC	AC	AA	CC	CC	AA	CC	CC	AC	CC	CC	CC
PUT-163a-110963035-134	GG	GG	GG	GG	GG	GG	GG	GG	GG	GG	GG	GG	GG	GG	GG	GG	GG	GG	GG	GG	GG	GG	GG	GG	GG	GG	GG	GG	GG	GG	GG	GG	GG	GG	GG	GG	GG	GG	GG	GG	GG	GG	GG	GG	GG	GG	GG	GG
PUT-163a-110964923-135	GG	AG	AA	AA	AA	AA	GG	AA	AA	GG	AA	AG	AA	AA	AG	AA	AA	GG	GG	AG	AA	AG	AA	AA	AA	AG	GG	AG	AA	AA	GG	AA	AG	AG	AA	AA	AA	AA	GG	AA	AA	AG	AG	AA	AG	AA	AA	AG
PUT-163a-110964923-136	GG	AG	AA	AA	AA	AA	GG	AA	AA	GG	AA	AG	AA	AA	AG	AA	AA	GG	GG	AG	AA	AG	AA	AA	AA	AG	GG	AG	AA	AA	GG	AA	AG	AG	AA	AA	AA	AA	GG	AA	AA	AG	AG	AA	--	AA	AA	--
PUT-163a-110967306-138	GG	GG	AA	AG	AA	AA	AA	AA	GG	AA	AA	AA	AA	AG	AA	AG	AG	AG	AG	AA	GG	AG	AA	AA	AA	AA	GG	AA	AA	GG	AA	AA	AA	AA	AA	AA	AA	AA	AA	AA	AG	AA	AA	AA	AA	GG	GG	AA
PUT-163a-110971340-142	GG	GG	GG	GG	GG	GG	GG	GG	AA	GG	--	GG	--	AA	GG	GG	GG	GG	AA	AG	--	GG	GG	GG	GG	GG	GG	GG	GG	GG	GG	GG	GG	GG	GG	GG	AG	GG	GG	--	GG	GG	GG	GG	GG	GG	AG	GG
PUT-163a-111190332-143	AA	AA	AA	GG	AA	AA	AA	AA	AA	AA	AA	AG	AA	AA	AA	AA	AA	AG	AA	AG	AA	AA	AA	AA	GG	GG	AG	AA	AA	AA	AG	AA	AA	AA	AA	AA	AA	AA	AA	AA	AA	AA	AA	AA	AA	AA	AA	AA
PUT-163a-111191936-146	GG	GG	GG	GG	GG	GG	GG	GG	GG	AG	GG	GG	GG	GG	GG	GG	GG	AG	GG	GG	GG	GG	GG	GG	GG	GG	GG	GG	GG	GG	GG	GG	AG	GG	GG	AG	GG	GG	GG	GG	GG	GG	GG	GG	GG	GG	GG	GG
PUT-163a-111191936-147	AA	GG	GG	GG	GG	AG	AA	AG	AA	GG	GG	GG	AG	GG	AG	AG	AA	AG	GG	AG	GG	AA	AA	GG	GG	GG	GG	AG	AG	AG	GG	AA	AG	AG	AG	AA	AA	AA	AG	AG	AG	AG	AA	AG	AA	AG	AA	AA
PUT-163a-113746821-154	GG	GG	GG	GG	AG	GG	AG	GG	GG	GG	AA	GG	AA	GG	AG	AG	AA	GG	AG	GG	GG	AG	GG	GG	GG	GG	AG	AG	AG	GG	AG	GG	GG	AG	AG	GG	AG	GG	AG	GG	GG	AG	GG	GG	GG	GG	GG	GG
PUT-163a-113760315-155	AA	AA	AA	AA	AA	AC	AA	AA	AA	AA	AA	AA	AA	AA	AA	AC	AA	AA	CC	AA	AA	AA	AC	AA	AA	AA	AA	AA	AA	CC	AA	AA	AA	AA	AA	AC	AA	AA	AA	AA	--	AC	AA	AA	AA	AA	AA	AA
PUT-163a-12967977-159	AA	GG	AG	AA	AA	AG	GG	AA	GG	GG	GG	GG	AG	AG	GG	GG	GG	AG	AA	AA	GG	GG	GG	AG	AA	AA	AA	GG	GG	AG	AG	AG	AA	GG	AG	GG	GG	AG	GG	GG	AG	GG	GG	AG	GG	AA	AA	GG
PUT-163a-12967977-160	GG	AA	AG	GG	GG	AG	AA	GG	AA	AA	AA	AA	AG	AG	AA	AA	AA	AG	GG	GG	AA	AA	AA	AG	GG	GG	GG	AA	AA	AG	AG	AG	GG	AA	AG	AA	AA	AG	AA	AA	AG	AA	AA	AG	AA	GG	GG	AA
PUT-163a-13125867-163	AG	AG	AG	GG	GG	GG	GG	GG	AA	AG	AA	GG	AG	GG	GG	AG	AA	GG	GG	GG	AG	AA	GG	AG	AG	GG	--	AG	GG	GG	GG	GG	GG	GG	AG	AG	AG	GG	GG	AG	AG	AG	GG	AG	GG	GG	GG	AA
PUT-163a-13125867-165	AA	--	AA	AA	AA	AA	AA	AA	GG	GG	GG	AA	AA	--	AA	AG	GG	AA	AA	AA	AG	GG	AA	AA	--	AA	GG	AG	AA	AA	AA	AA	AA	AA	AG	AG	AA	AA	AA	GG	AG	AG	AA	AG	AA	AA	AA	GG
PUT-163a-13126581-167	TT	TT	TT	TT	TT	TT	TT	TT	TT	TT	AA	TT	TT	TT	AT	TT	TT	TT	TT	TT	TT	TT	TT	AT	TT	AA	TT	TT	TT	TT	TT	TT	TT	TT	TT	TT	TT	TT	TT	TT	AT	TT	TT	TT	TT	TT	TT	TT
PUT-163a-13126597-170	AG	GG	GG	AA	GG	GG	AA	GG	AA	GG	GG	AG	AG	GG	AG	AG	GG	AG	GG	GG	AG	AG	AA	AG	GG	GG	AG	AG	GG	--	GG	GG	AG	GG	AG	GG	AG	AG	GG	AG	AA	GG	GG	AA	AG	AA	AA	GG
PUT-163a-13177814-171	GG	GG	GG	GG	GG	AA	AG	GG	GG	AG	GG	AG	AG	GG	GG	AG	GG	AG	GG	GG	AA	GG	AG	GG	GG	GG	AG	AG	GG	GG	GG	AG	GG	GG	GG	GG	GG	AG	AG	GG	--	AG	--	GG	--	--	GG	GG
PUT-163a-13177814-172	GG	GG	GG	GG	GG	AA	--	GG	GG	AG	GG	AG	AG	GG	GG	AG	GG	AG	GG	GG	AA	GG	AG	GG	GG	GG	AG	AG	GG	GG	GG	AG	GG	GG	GG	GG	GG	AG	AG	GG	GG	AG	GG	GG	GG	GG	GG	GG
PUT-163a-13177998-175	GG	GG	GG	GG	GG	AG	--	GG	GG	GG	AA	AG	GG	GG	AA	AG	AA	AG	GG	AA	GG	AA	AG	AG	AA	AA	AA	AA	GG	GG	GG	AA	AG	AG	AA	AA	AG	AA	AG	AG	AA	--	AA	--	GG	GG	GG	--
PUT-163a-13178596-180	GG	GG	GG	GG	GG	AA	GG	--	AG	AG	GG	--	AA	GG	GG	GG	GG	GG	GG	GG	GG	GG	GG	GG	GG	AA	GG	--	GG	GG	AG	GG	GG	GG	GG	GG	GG	AG	AG	AG	GG	AG	GG	AA	--	GG	GG	GG
PUT-163a-13178596-181	CC	CC	CC	CC	CC	AA	AC	AA	AC	AC	AC	AA	AA	CC	AC	CC	CC	CC	CC	CC	CC	AC	CC	CC	CC	AA	CC	AA	CC	AC	AC	CC	CC	AC	CC	CC	CC	AC	AC	AC	CC	AC	CC	AA	AA	CC	CC	CC
PUT-163a-13198269-190	AA	AA	AC	--	CC	CC	CC	AA	AA	AA	AA	CC	AA	CC	AC	CC	AA	CC	CC	CC	CC	CC	CC	AC	CC	AA	AA	AC	AC	AC	AC	AA	CC	AC	CC	AC	AC	AC	AC	AC	--	CC	AC	AC	--	AA	CC	AA
PUT-163a-13198279-191	AA	AA	AA	AA	AA	AA	AA	AA	AA	AA	AA	AA	AA	AA	AA	AA	AA	AA	AA	AA	AA	AA	AA	AA	AA	AA	AA	AA	AA	AA	AA	AA	AA	AA	AA	AA	AA	AA	AA	AA	AA	AA	AA	AA	AA	AA	AA	AA
PUT-163a-13198758-192	GG	GG	AA	AG	AG	AG	GG	AG	AG	AG	AG	AA	AA	AG	AG	AG	AA	AA	AA	AG	AG	AA	AG	AG	AG	AG	AA	AG	AG	AG	AG	AA	AG	AA	AA	AG	AG	AA	AG	AG	--	AA	AG	--	AA	AG	AA	--
PUT-163a-13237058-195	AA	AA	AG	AA	GG	AG	AG	GG	GG	AG	AA	GG	GG	GG	GG	AG	GG	AG	GG	GG	GG	AA	AG	AG	AG	GG	GG	GG	AA	AA	AA	AA	GG	GG	AG	AG	GG	AG	AG	GG	GG	GG	--	GG	AG	AA	AA	AG
PUT-163a-13237300-197	GG	GG	GG	--	GG	GG	GG	GG	GG	GG	GG	GG	GG	AA	GG	GG	GG	GG	GG	AA	GG	GG	AG	AG	GG	GG	GG	AG	GG	AA	GG	GG	GG	GG	AA	AA	AG	AG	AG	GG	AG	GG	AA	GG	GG	GG	GG	GG
PUT-163a-13237300-198	GG	GG	GG	--	GG	GG	GG	GG	GG	GG	GG	AA	AG	GG	GG	AG	GG	GG	AA	GG	GG	GG	GG	GG	GG	GG	GG	GG	AG	GG	GG	AG	GG	GG	GG	GG	AG	GG	GG	GG	GG	GG	GG	AG	GG	GG	GG	AA
PUT-163a-13249976-199	GG	GG	GG	GG	GG	GG	GG	GG	GG	GG	GG	GG	GG	GG	GG	GG	GG	GG	GG	GG	GG	GG	GG	GG	GG	GG	GG	GG	GG	GG	GG	GG	GG	GG	GG	GG	GG	GG	GG	GG	GG	GG	GG	GG	GG	GG	GG	GG
PUT-163a-13249976-201	AG	AA	AG	AA	GG	AG	AG	GG	AA	GG	AA	AA	AG	GG	GG	AG	AA	GG	AA	GG	GG	GG	AG	AA	AG	AG	AG	AG	GG	AG	GG	AG	AA	AG	AG	AG	AG	AA	AG	AG	AG	GG	AA	GG	--	AA	AA	AG
PUT-163a-13381789-203	AT	AT	TT	TT	AA	AT	AT	AA	AA	AT	TT	AA	AT	AA	TT	AA	AT	AA	AA	AA	AA	TT	AT	AA	TT	TT	AA	AA	AA	AA	TT	AT	AA	TT	AA	AA	AA	AA	AA	AA	AT	AT	AT	AA	AT	TT	AT	TT
PUT-163a-13381789-204	AA	AA	AA	AA	AA	AA	AA	AA	AA	AA	AA	AA	AA	AA	AA	AA	AA	AA	AA	AA	AA	AA	AA	AA	AA	AA	AA	AA	AA	AA	AA	AA	AA	AA	AA	AA	AA	AA	AA	AA	AA	AA	AA	AA	AA	AA	AA	AA
PUT-163a-13381789-205	AA	AA	AA	AA	AA	AA	AA	AA	AA	AA	AA	AA	AA	AA	AA	AA	AA	AA	AA	AA	AA	AA	AA	AA	AA	AA	AA	AA	AA	AA	AA	AA	AA	AA	AA	AA	AA	AA	AA	AA	AA	AA	AA	AA	AA	AA	AA	AA
PUT-163a-13382148-213	AC	AA	AC	AA	AC	AA	CC	AA	CC	CC	CC	AC	AA	AA	AC	CC	CC	CC	CC	AC	AC	CC	AC	AC	AC	CC	AC	AC	AC	AC	AC	CC	AC	AC	AC	CC	CC	AC	CC	AC	AC	AC	CC	AA	AA	CC	AA	CC
PUT-163a-13388727-218	AA	GG	GG	AA	GG	GG	GG	AA	AA	AA	GG	AA	AA	AA	GG	GG	AA	AA	GG	GG	GG	GG	GG	GG	GG	--	GG	GG	GG	AA	GG	AA	AA	GG	GG	AA	AA	GG	AA	GG	GG	GG	GG	AA	AA	AA	AA	GG
PUT-163a-13388743-219	CG	CG	CG	GG	GG	CG	CG	CG	CG	CC	CC	CC	CC	CG	CC	CC	CC	CG	CG	CG	GG	GG	CC	CG	GG	CC	GG	CG	CC	CG	GG	CG	GG	CG	GG	CC	GG	CG	GG	CG	CG	CG	GG	GG	CC	CG	GG	GG
PUT-163a-13388772-220	AA	AA	AC	CC	AA	AA	AC	AA	AA	AA	AA	AA	AA	AA	AA	AC	AA	AC	AA	AA	AA	AA	AA	AC	AA	AA	AA	AA	AA	AA	AA	AA	AA	AA	AA	AA	AA	AA	AA	AA	AA	AA	AC	AC	AA	AA	AA	AA
PUT-163a-13490777-226	AG	AA	GG	AG	AA	AG	AG	GG	GG	AA	AA	GG	AG	AA	AG	GG	AA	AG	GG	AG	AA	AG	AG	AG	GG	GG	AA	AG	AG	AA	AG	GG	AA	GG	AA	AG	AG	AA	AA	GG	AG	AA	GG	AG	GG	AA	AA	GG
PUT-163a-13490836-230	GG	GG	GG	GG	GG	GG	GG	GG	GG	GG	GG	GG	GG	GG	GG	GG	GG	GG	GG	GG	GG	GG	GG	GG	GG	GG	GG	GG	GG	GG	GG	GG	GG	GG	GG	GG	GG	GG	GG	GG	GG	GG	GG	GG	GG	GG	GG	GG
PUT-163a-13515860-232	GG	GG	GG	GG	GG	AG	AG	GG	GG	AG	GG	GG	GG	AG	GG	GG	AG	AG	AA	AG	AG	GG	AG	GG	AA	GG	GG	AG	AG	GG	AG	GG	AG	GG	GG	GG	GG	GG	AG	GG	AG	AG	AG	AG	AG	GG	GG	GG
PUT-163a-13515860-233	AG	GG	AA	AG	AG	AA	AG	AA	AG	AA	AA	AA	AG	AA	AG	AA	AG	AA	AA	AA	AG	AA	AA	AG	AA	GG	AG	AG	AA	AA	AG	AA	AA	AA	AA	AA	AA	AG	AG	AG	AG	--	AA	AA	AA	AA	AA	AG
PUT-163a-13515860-234	AG	AA	GG	AG	GG	GG	AG	GG	GG	GG	GG	GG	GG	GG	AG	GG	GG	GG	GG	GG	GG	GG	GG	GG	GG	AA	GG	GG	GG	GG	AG	GG	GG	GG	GG	GG	GG	GG	GG	GG	AG	GG	GG	GG	GG	GG	GG	AG
PUT-163a-13515860-235	CG	CC	GG	CG	GG	GG	CG	GG	GG	GG	GG	GG	GG	GG	CG	GG	GG	GG	GG	GG	GG	GG	GG	GG	GG	CC	GG	GG	GG	GG	CG	GG	GG	GG	GG	GG	GG	GG	GG	GG	CG	GG	GG	GG	GG	GG	GG	CG
PUT-163a-13515992-237	GG	GG	GG	GG	AA	AG	GG	GG	AG	AG	GG	GG	AG	AA	AG	AG	GG	AG	GG	GG	GG	AG	AA	GG	GG	GG	GG	AA	GG	GG	GG	AG	AA	AG	GG	AG	GG	GG	AG	GG	AG	AG	GG	AG	AA	AA	--	GG
PUT-163a-13516036-241	AG	GG	AG	GG	AG	AG	AG	AG	GG	GG	GG	AG	AG	GG	AG	AG	GG	AG	AG	GG	GG	GG	AG	GG	GG	AG	GG	AG	AG	AG	GG	AG	AG	AG	AG	GG	AG	AG	AG	GG	GG	AG	--	AG	AG	AG	AG	GG
PUT-163a-13516057-247	AC	CC	AA	AA	AA	AC	AC	CC	AA	AC	CC	CC	CC	CC	AA	AA	CC	CC	AA	AA	AA	CC	AC	CC	CC	CC	AC	AC	AC	AC	AC	CC	AC	AC	AA	CC	AC	AC	AC	AC	AC	AC	--	CC	CC	--	AA	--
PUT-163a-13557719-256	GG	GG	AG	GG	AA	AG	AG	GG	AA	AG	AA	AG	GG	GG	AG	GG	AG	AG	AA	GG	AA	GG	GG	GG	AG	GG	AA	GG	AG	GG	GG	AA	AA	GG	AG	GG	GG	AA	GG	AA	AG	GG	AG	GG	AG	GG	AG	GG
PUT-163a-13557940-262	CG	CC	CC	CG	GG	GG	CG	CC	CG	GG	CC	GG	GG	GG	GG	CC	GG	CG	CG	GG	CC	GG	CG	GG	GG	GG	GG	CG	GG	GG	GG	GG	GG	GG	CG	GG	GG	GG	CG	GG	GG	CG	CC	GG	GG	CG	GG	CG
PUT-163a-13558071-264	AA	AA	AC	AA	AA	AA	AA	AA	CC	AC	AC	AC	AA	AA	AC	AC	AC	AC	CC	AA	AC	AA	AA	AA	AA	AA	AC	AC	AC	AA	AA	AC	AA	AA	AA	AA	CC	CC	AA	CC	AC	AA	CC	AA	AA	AA	AA	AA
PUT-163a-13558074-265	AA	GG	AG	GG	AG	GG	GG	GG	GG	AG	AG	GG	GG	AA	AG	AA	GG	GG	GG	GG	GG	AG	GG	AG	AA	GG	GG	GG	GG	GG	GG	AG	AG	GG	GG	GG	GG	AG	GG	GG	AG	GG	GG	GG	GG	--	AA	AG
PUT-163a-13558106-266	AA	AA	CC	AC	AA	AC	AC	AA	AC	CC	AA	CC	AA	CC	CC	AC	CC	AA	AA	CC	AC	AA	AC	AA	AA	AC	AC	AC	CC	AC	AA	AC	CC	AC	CC	AC	AC	AC	AC	CC	CC	AA	CC	CC	--	--	CC	--
PUT-163a-13558106-270	GG	GG	AG	GG	GG	AG	AG	GG	AG	AA	GG	AG	GG	GG	AG	AG	AA	GG	GG	AA	GG	GG	AG	GG	GG	AG	GG	GG	AA	AG	GG	AG	AA	AG	AA	GG	AG	AG	AG	AA	AA	GG	AG	AA	--	GG	GG	GG
PUT-163a-13558812-276	AC	CC	CC	CC	CC	AA	AC	CC	CC	CC	CC	AC	CC	CC	CC	CC	AC	AA	CC	AA	CC	CC	CC	CC	CC	AA	AA	CC	CC	CC	CC	CC	CC	CC	AC	AC	AC	AC	AA	CC	AC	AC	CC	CC	AC	AC	AC	CC
PUT-163a-13558894-277	AG	AG	GG	GG	GG	GG	AG	GG	GG	GG	GG	GG	GG	GG	GG	GG	GG	GG	GG	GG	GG	GG	GG	GG	GG	GG	GG	GG	GG	GG	GG	GG	GG	GG	GG	GG	GG	GG	GG	GG	GG	GG	GG	AG	GG	AG	GG	GG
PUT-163a-13558909-278	AA	AA	AA	AA	AA	AA	AA	AA	AA	AA	AA	AA	AA	AA	AA	AA	AA	AA	AA	AA	AA	AA	AA	AA	AA	AA	AA	AA	AA	AA	AA	AA	AA	AA	AA	AA	AA	AA	AA	AA	AA	AA	AA	AA	AA	AA	AA	AA
PUT-163a-14242684-283	AA	AA	AG	AA	GG	AG	GG	GG	GG	GG	AA	GG	GG	GG	AA	GG	AA	GG	GG	AA	AG	AG	AG	AG	AA	AG	GG	AG	AG	AG	AA	AG	AG	GG	AG	AG	GG	GG	AG	GG	GG	GG	AG	GG	--	GG	AA	AA
PUT-163a-14243393-294	GG	GG	AG	GG	GG	GG	GG	AA	GG	AA	GG	GG	GG	AA	AG	GG	AA	GG	GG	AG	AG	AG	GG	GG	AA	AG	AG	GG	AG	AA	GG	AG	GG	GG	GG	GG	GG	AG	AA	AG	AG	GG	GG	GG	GG	GG	GG	--
PUT-163a-14243818-300	AA	AG	AA	AA	GG	AG	AA	AG	AA	AG	AA	AG	AG	AA	AG	AG	AA	AA	AA	AA	AA	AA	AG	AA	AG	AG	GG	AG	AG	AA	AA	AA	AA	AA	AA	AA	AA	AA	AA	AA	AG	AA	AA	AA	AA	GG	AA	AA
PUT-163a-14243818-301	AA	AA	AA	AA	AA	AA	AA	AA	AA	AA	AA	AA	AA	AA	AA	AA	AA	AA	AA	AA	AA	AA	AA	AA	AA	AA	AA	AA	AA	AA	AA	AA	AA	AA	AA	AA	AA	AA	AA	AA	AA	AA	AA	AA	AA	AA	AA	AA
PUT-163a-14243975-306	AC	CC	CC	AA	CC	CC	CC	CC	CC	CC	CC	AC	CC	CC	AC	CC	CC	CC	AC	CC	AA	CC	AA	CC	CC	CC	CC	CC	CC	AA	CC	CC	CC	CC	CC	CC	CC	CC	CC	CC	AC	CC	CC	CC	CC	CC	CC	AC
PUT-163a-14244132-309	CC	AC	AA	CC	CC	CC	AC	AA	CC	AA	CC	AA	CC	CC	AA	AC	AC	AC	AA	CC	CC	AC	AC	CC	CC	CC	AA	CC	AC	CC	AC	AC	AA	AC	CC	AC	CC	CC	CC	CC	AC	AA	AC	CC	CC	CC	CC	CC
PUT-163a-14244132-310	GG	GG	GG	GG	GG	GG	GG	GG	GG	GG	GG	GG	GG	GG	GG	GG	GG	GG	GG	GG	GG	GG	GG	GG	GG	GG	GG	GG	GG	GG	GG	GG	GG	GG	GG	GG	GG	GG	GG	GG	GG	GG	GG	GG	GG	GG	GG	GG
PUT-163a-14244160-315	GG	AA	AG	AA	AA	AA	AG	AA	AA	AG	AA	AG	AG	AA	AA	AA	AA	AA	AG	AG	AA	AA	AA	AG	AA	AG	AA	AA	AG	AA	AA	AA	AA	AA	AA	AA	AA	AA	AA	AA	AA	AA	AA	AG	AA	AG	AA	AG
PUT-163a-14244221-316	AC	AC	AC	AC	CC	CC	CC	AC	AC	CC	CC	AC	CC	CC	CC	AC	AC	CC	CC	CC	AC	AA	CC	CC	CC	CC	AC	CC	AC	CC	AA	CC	AC	AC	CC	CC	AC	AC	CC	AA	AC	CC	CC	AC	CC	CC	CC	AC
PUT-163a-14244221-318	AG	AG	AG	AG	AA	AA	AA	AG	AG	AA	AG	GG	GG	AA	AA	AG	AG	AA	AA	AA	AG	GG	AA	AG	AA	AA	AG	AA	AG	AG	GG	AA	GG	AG	AA	AA	AG	AG	AA	GG	AG	AA	AA	AG	AA	--	AG	GG
PUT-163a-14244700-329	AA	AA	AA	AA	AA	AG	AA	AA	AA	AA	AA	AA	AA	AA	--	AG	AA	AA	AA	AA	AA	AA	AA	AA	AA	AA	AA	--	AA	AG	AA	AA	AA	AA	AA	AG	AA	AG	AA	AA	AA	AA	AA	AA	AA	AA	AA	AA
PUT-163a-14244713-330	AG	AA	GG	AA	AG	AA	AA	AA	AG	AA	AA	AA	AA	AA	AA	AA	AA	GG	AA	AA	AA	AA	AA	AG	AA	AA	AG	AG	GG	AA	AG	AA	AA	AA	AA	AA	GG	AA	GG	AG	GG	AA	AA	AG	GG	AA	AA	AA
PUT-163a-14244713-332	AG	AA	GG	AA	AG	AA	AA	AA	GG	AA	AG	GG	AG	AA	AA	AG	AA	GG	AG	AA	AG	GG	AG	AG	AG	AA	AG	AG	GG	AG	AA	AA	AA	AA	AA	AA	GG	AA	GG	AG	GG	AG	AA	AG	GG	AG	GG	AA
PUT-163a-14244713-333	AG	AA	GG	AA	AG	AA	AA	AA	GG	AA	AG	GG	AG	AA	AA	AG	AA	GG	AG	AA	AG	GG	AG	AG	AG	AA	AG	AG	GG	AG	AA	AA	AA	AA	AA	AA	GG	AA	GG	AG	GG	AG	AA	AG	GG	AG	GG	AA
PUT-163a-14245173-338	AG	GG	AG	GG	AG	GG	AG	GG	AA	AA	AA	AG	GG	GG	AG	AA	AA	AA	AA	AG	GG	AA	GG	GG	AG	AA	AG	AG	AG	GG	AG	AG	AG	AG	GG	AG	AA	AG	AA	GG	GG	GG	AG	GG	GG	AA	GG	AG
PUT-163a-14245173-339	AG	AA	AG	AA	AG	AA	AG	AA	GG	GG	GG	AG	AA	AA	AG	GG	GG	GG	GG	AG	AA	GG	AA	AA	AG	GG	AG	AG	AG	AA	AG	GG	AG	AG	AA	AG	GG	AG	GG	AA	AA	AA	--	AA	AA	--	AA	AG
PUT-163a-14245519-343	CC	CC	CC	CC	CC	CC	CC	CC	CC	CC	CC	CC	CC	CC	CC	CC	CC	CC	CC	CC	CC	CC	CC	CC	CC	CC	AC	CC	CC	CC	CC	AC	CC	CC	CC	AC	CC	AC	CC	AC	CC	CC	CC	CC	CC	CC	AC	CC
PUT-163a-14245519-344	CG	GG	CG	CC	GG	CG	CG	GG	CG	CG	CG	CG	CG	CC	GG	CC	CC	GG	CC	GG	CG	CC	--	CG	--	CG	CG	CG	CC	CG	CG	CG	CC	CC	CG	CG	CC	CC	CG	CC	GG	CG	GG	CG	CG	CG	CG	CG
PUT-163a-148928624-349	AG	AA	AA	GG	AA	AG	AG	GG	GG	AA	GG	AG	AA	GG	AA	AG	GG	AG	GG	AA	AG	AG	AA	AG	AA	AG	AA	AA	AA	AA	AA	AG	AG	AG	AA	AA	AA	AA	AG	AA	AG	AA	AA	AA	AA	--	GG	GG
PUT-163a-148928654-351	CC	CG	--	CC	GG	GG	GG	GG	GG	GG	GG	GG	GG	--	GG	GG	GG	GG	GG	GG	GG	GG	CC	--	GG	CC	CG	GG	GG	GG	GG	GG	GG	GG	GG	GG	CG	CG	CG	CG	GG	CG	GG	GG	CG	CG	CC	CC
PUT-163a-148928873-366	AA	GG	AG	GG	AA	GG	AG	AA	GG	AG	GG	GG	AG	GG	AG	AG	GG	GG	GG	GG	GG	AG	GG	GG	AA	AA	AA	AG	AG	GG	AA	AA	AA	AA	AG	AG	GG	AG	AG	GG	AG	AG	AG	AA	AG	AA	AG	AG
PUT-163a-148932938-397	AA	AA	AA	GG	AA	AA	AA	AA	AA	AA	AA	AA	AA	AA	AA	AA	AG	AG	AA	AA	AG	AA	AA	AG	AG	AA	AA	AA	AG	AA	AA	AG	AA	GG	AG	AG	GG	AG	AA	AA	AG	AG	--	AG	AA	--	AA	--
PUT-163a-148934522-399	AA	AA	AA	AA	AA	AA	AA	AA	AA	AA	AA	AA	AA	AA	AA	AA	AA	AA	AA	AA	AA	AA	AA	AA	AA	AA	AA	AA	AA	AA	AA	AA	AA	AA	AA	AA	AA	AA	AA	AA	AA	AA	AA	AA	AA	AA	AA	AA
PUT-163a-148934796-402	GG	GG	GG	GG	GG	GG	GG	GG	GG	GG	GG	GG	GG	GG	GG	GG	GG	GG	GG	GG	GG	GG	GG	GG	GG	GG	GG	GG	GG	GG	GG	GG	GG	GG	GG	GG	GG	GG	GG	GG	GG	GG	GG	GG	GG	GG	GG	GG
PUT-163a-148935184-404	CG	GG	CG	CC	CG	CG	CG	CC	GG	GG	GG	CG	CG	GG	GG	CG	GG	CG	GG	CC	GG	GG	GG	CG	CC	GG	CG	GG	GG	CC	CG	GG	CG	GG	CG	GG	CG	GG	CC	CG	GG	CG	CC	CG	CG	GG	GG	CG
PUT-163a-148935184-405	AC	CC	AC	AA	AC	AC	AC	AA	CC	CC	CC	AC	AC	CC	CC	AC	CC	AC	CC	AA	CC	CC	CC	AC	AA	CC	AC	CC	CC	AA	AC	CC	AC	CC	AC	CC	AC	CC	AA	AC	CC	AC	--	AC	--	CC	CC	--
PUT-163a-148935653-407	GG	GG	CG	GG	CC	CG	GG	CG	GG	GG	GG	GG	GG	GG	CG	GG	CC	GG	GG	GG	GG	GG	GG	GG	GG	GG	GG	GG	CG	GG	GG	GG	GG	GG	GG	GG	GG	GG	CG	GG	CG	CG	CG	GG	--	GG	GG	GG
PUT-163a-148937427-415	AA	AA	AA	AA	AA	AA	AA	AA	AA	AA	AA	AA	AA	AA	AA	AA	AA	AA	AA	AA	AA	AA	AA	AA	AA	AA	AA	AA	AA	AA	AA	AA	AA	AA	AA	AA	AA	AA	AA	AA	AA	AA	AA	AA	AA	AA	AA	AA
PUT-163a-148937438-418	GG	GG	CG	GG	CC	GG	CG	CC	GG	CC	CC	CC	GG	CC	GG	CG	GG	CG	CG	GG	CC	GG	CC	CC	GG	GG	CC	CC	CG	CC	GG	CG	CG	CC	CG	CG	CC	CC	CG	CC	CG	CC	GG	GG	CC	GG	GG	GG
PUT-163a-148937438-419	GG	GG	AG	GG	AA	GG	AG	AA	GG	AA	AA	AA	GG	AA	GG	AG	GG	AG	AG	GG	AA	GG	AA	AA	GG	GG	AA	AA	AG	AA	GG	AG	AG	AA	AG	AG	AA	AA	AG	AA	AG	AA	GG	GG	AA	GG	GG	GG
PUT-163a-148937458-421	AA	AA	AA	AA	AA	AA	AA	AA	AA	AA	AA	AA	AA	AA	AA	AA	AA	AC	AA	AA	AA	AA	AA	AA	AA	AA	AA	AC	AA	AA	AA	AA	AA	AC	AA	AA	AA	AA	AA	AA	AA	AA	AA	AA	AA	AA	AA	AA
PUT-163a-148937489-423	AA	AA	AA	AA	AA	AA	AA	AA	AA	AA	AG	AA	AA	AA	AA	AA	AA	AA	AA	AG	AA	AA	AA	AG	AG	AA	AA	AA	AA	AA	AA	AG	AA	AG	AA	AG	AA	AG	AA	AA	AA	AA	AA	AA	GG	AA	AA	AA
PUT-163a-148937489-424	CC	CC	CC	CC	CC	CC	CC	CC	CC	CC	AC	CC	CC	CC	CC	CC	CC	CC	CC	CC	CC	CC	CC	CC	CC	CC	CC	CC	CC	CC	CC	CC	CC	CC	CC	CC	CC	AC	CC	CC	CC	CC	CC	CC	CC	CC	CC	CC
PUT-163a-148937637-425	GG	GG	GG	GG	GG	GG	GG	GG	GG	GG	GG	GG	GG	GG	GG	GG	GG	GG	GG	GG	GG	GG	GG	GG	GG	GG	GG	GG	GG	GG	GG	GG	GG	GG	GG	GG	GG	GG	GG	GG	GG	GG	GG	GG	GG	GG	GG	GG
PUT-163a-148938321-429	CC	CC	CC	CC	GG	GG	CC	CC	CC	CC	CC	CC	CG	CC	CC	CG	CC	CC	CC	CC	CG	CG	CG	CC	CC	CC	CC	CC	CC	CC	CC	CC	CG	GG	CC	CG	CC	CG	CC	CC	CC	CC	CC	GG	CC	CC	CC	CC
PUT-163a-148939817-433	TT	TT	TT	TT	TT	AT	TT	TT	AA	TT	TT	TT	TT	AA	TT	AT	AA	TT	TT	AT	AA	TT	TT	AT	TT	TT	AT	AT	AT	AT	TT	TT	TT	TT	TT	TT	TT	TT	AT	TT	TT	TT	AA	TT	AA	TT	TT	TT
PUT-163a-148940282-434	GG	GG	GG	GG	GG	GG	GG	GG	AG	GG	GG	GG	GG	AA	GG	GG	GG	GG	GG	GG	GG	AG	GG	GG	GG	GG	GG	GG	GG	GG	GG	GG	GG	GG	GG	GG	AG	GG	AG	GG	GG	GG	GG	GG	GG	GG	GG	GG
PUT-163a-148940529-435	GG	GG	AA	GG	GG	GG	GG	GG	GG	GG	GG	GG	GG	GG	GG	GG	GG	GG	GG	GG	GG	GG	GG	GG	GG	GG	GG	AG	GG	GG	GG	GG	GG	GG	GG	GG	GG	GG	GG	GG	AG	GG	GG	GG	--	GG	GG	GG
PUT-163a-148940529-436	GG	GG	AA	GG	GG	GG	GG	GG	GG	GG	GG	GG	GG	GG	GG	GG	GG	GG	GG	GG	GG	GG	GG	GG	GG	GG	GG	AG	GG	GG	GG	GG	GG	GG	GG	GG	GG	GG	GG	GG	AG	GG	GG	GG	--	GG	GG	GG
PUT-163a-148941238-439	AA	AA	AA	AA	AA	AA	AG	AA	AA	AA	AA	AA	AA	AG	AA	AA	AA	AA	GG	AA	AA	AG	AA	AA	AA	AG	AA	AA	AA	AA	AA	AA	AA	AG	AG	AA	AG	AG	AA	AA	AA	AG	AA	AA	AA	AA	AA	AA
PUT-163a-148941933-443	AA	AA	AA	AA	AA	AA	AA	AA	AA	AA	AA	AA	AA	AA	AA	AA	AA	AA	AA	AA	AA	AA	AA	AA	AA	AA	AA	AA	AA	AA	AA	AA	AA	AA	AA	AA	AA	AA	AA	AA	AA	AA	AA	AA	AA	AA	AA	AA
PUT-163a-148941943-446	CC	CG	CG	GG	CC	CG	CG	CC	CC	CG	GG	CG	CC	GG	CC	CG	CG	CC	CC	CC	CG	CC	CC	CG	CC	GG	GG	CG	CC	CC	GG	CC	CG	CC	CC	CG	CC	CC	CG	CC	CG	CG	GG	CG	CC	CC	CC	CC
PUT-163a-148941943-447	CC	CC	CC	CC	CC	CC	CC	CC	CC	CC	CC	CC	CC	CC	AC	CC	CC	CC	CC	CC	CC	CC	CC	CC	--	CC	CC	AC	CC	CC	CC	CC	CC	AA	CC	CC	--	AA	CC	AC	AC	AC	CC	CC	CC	--	CC	AA
PUT-163a-148941995-448	AA	AA	AA	AA	AA	AA	AA	AA	AA	AA	AA	AA	AA	AA	AA	AA	AA	AA	AA	AA	AA	AA	AA	AA	AA	AA	AA	AA	AA	AA	AA	AA	AC	AA	AA	AA	AA	AA	AA	AA	AA	AA	AA	AA	AA	AA	AA	AA
PUT-163a-148942056-449	GG	AA	AA	AA	AA	AG	AG	GG	GG	GG	AG	GG	AG	AA	AG	GG	AA	AA	GG	GG	GG	AG	AA	GG	GG	AA	GG	AA	AA	AG	AG	AA	AA	AG	GG	AG	AG	AG	AA	AG	AG	AG	AA	AG	AG	AA	AA	AA
PUT-163a-148942482-452	AA	AA	AG	AA	AA	AA	AG	AG	AG	AA	AA	AA	AG	AA	AA	AG	AA	GG	AA	AA	GG	AA	AA	AG	GG	GG	AG	AA	AG	AA	AG	AG	AG	AA	AA	AG	AA	AG	AG	AA	AA	AG	AA	AG	AG	AA	AG	AA
PUT-163a-148942482-455	AA	GG	AG	GG	AA	GG	GG	AG	AG	AG	GG	AG	GG	AA	GG	AG	GG	GG	AA	GG	GG	GG	AG	GG	GG	GG	GG	AG	GG	GG	GG	GG	GG	AG	GG	GG	AA	AG	AG	AA	AG	GG	AA	GG	GG	GG	GG	AA
PUT-163a-148942558-457	AA	AA	AA	AA	AA	AA	AA	AA	AA	AA	AA	AA	AA	AA	AA	AA	AA	AA	AA	AA	AA	AG	AA	AA	AG	AA	AA	AA	AA	AA	AA	AA	AA	AA	AA	AA	AA	AA	AA	AA	AA	AA	AA	AA	AA	AA	AA	AA
PUT-163a-148942702-460	AA	AA	AA	AA	AA	AG	AA	AA	AA	AA	AA	AA	AG	AA	AA	AA	AG	AG	AA	AA	AA	AG	AA	AA	AA	AA	GG	AA	AA	AA	AA	AA	AA	AA	AA	AG	AA	AA	AA	AG	AA	AA	AA	AA	AA	AA	AA	AA
PUT-163a-148942702-461	AA	AA	AA	AA	AA	AG	AA	AA	AA	AA	AA	AA	AG	AA	AA	AA	AG	AG	AA	AA	AA	AG	AA	AA	AA	AA	GG	AA	AA	AA	AA	AA	AA	AA	AA	AG	AA	AA	AA	AG	AA	AA	AA	AA	AA	AA	AA	AA
PUT-163a-148942702-462	AA	AA	AA	AA	AA	AG	AA	AA	AA	AA	AA	AA	AG	AA	AA	AA	AG	AG	AA	AA	AA	AG	AA	AA	AA	AA	GG	AA	AA	AA	AA	AA	AA	AA	AA	AG	AA	AA	AA	AG	AA	AA	AA	AA	AA	AA	AA	AA
PUT-163a-148942702-464	GG	GG	GG	GG	GG	GG	CG	GG	GG	CG	GG	GG	CG	GG	GG	CG	GG	GG	GG	CG	CC	CG	CC	CG	GG	GG	GG	GG	GG	CG	GG	GG	CC	GG	CG	CG	CG	CC	CG	GG	CG	GG	GG	CG	GG	CG	GG	CC
PUT-163a-148943092-471	GG	GG	GG	GG	GG	--	GG	AA	GG	AG	AA	AA	--	AG	AA	AG	AA	GG	AA	AG	GG	AA	AG	AG	GG	AA	GG	GG	AA	GG	AA	GG	AG	GG	AG	AA	AG	AG	AA	AG	AA	--	AA	AG	AG	--	GG	AA
PUT-163a-148943685-475	CC	CC	CC	AC	AC	CC	CC	CC	CC	AC	CC	CC	CC	--	CC	CC	CC	AC	CC	CC	CC	CC	CC	AC	CC	AC	CC	CC	AC	AC	AC	CC	CC	AC	AC	CC	CC	CC	AC	AC	AC	AC	CC	CC	CC	CC	AC	AC
PUT-163a-148943685-476	GG	GG	GG	CC	CG	GG	GG	GG	GG	CG	GG	GG	GG	CC	GG	GG	GG	CG	GG	GG	GG	GG	GG	CG	GG	CC	GG	GG	CC	CG	CG	GG	GG	CG	CG	GG	GG	GG	CG	CG	CG	CG	GG	GG	GG	GG	CG	CG
PUT-163a-148944608-478	CC	CC	CC	CC	CC	CC	CC	CC	CC	CC	CC	CC	CG	CC	CG	CC	GG	CG	GG	CG	CC	CC	CG	CG	CG	CC	CC	CG	CC	GG	CC	CC	CC	CC	CG	CG	CC	CG	CG	CG	--	--	GG	GG	GG	--	CC	--
PUT-163a-148944618-481	AG	GG	GG	AA	AA	AA	GG	GG	AA	AG	AA	AG	AG	AA	AG	AG	AA	AG	GG	AG	AA	GG	AG	AA	GG	AA	AA	AG	AA	GG	AA	GG	AG	AA	AA	AA	GG	AA	AG	AG	AA	GG	AG	AA	AG	AG	GG	AG
PUT-163a-148945329-486	AG	GG	GG	GG	AG	AA	AA	GG	AA	GG	AA	AA	AG	AA	GG	AG	GG	AG	GG	AA	GG	AG	AG	GG	GG	GG	AG	AG	AG	GG	AG	AG	AG	AA	AA	GG	AG	AG	GG	AG	AA	AG	GG	AG	AA	GG	GG	AG
PUT-163a-148946654-487	AA	AA	AA	AA	AA	AA	AA	AA	AA	AG	AA	AA	GG	AA	AG	AG	GG	AG	AA	AA	AA	AG	AA	AA	AA	AA	AA	AA	AA	AG	AA	AA	AA	AA	AG	AA	AG	AA	AA	AA	AG	AA	AA	AA	AG	AA	AA	AA
PUT-163a-148946654-489	AG	GG	GG	GG	GG	GG	AG	GG	AA	GG	GG	GG	GG	AA	AG	AG	GG	AG	AA	AG	AG	GG	GG	AG	AG	AA	AA	AG	GG	GG	AG	GG	AA	GG	GG	AG	GG	GG	AG	GG	AG	GG	GG	GG	AG	--	GG	GG
PUT-163a-148946654-490	AG	GG	GG	GG	GG	GG	AG	GG	AA	GG	GG	GG	GG	AA	AG	AG	GG	AG	AA	AG	AG	GG	GG	AG	AG	AA	AA	GG	GG	AG	AG	GG	AA	GG	GG	AG	GG	GG	AG	GG	AG	GG	GG	GG	AG	GG	GG	GG
PUT-163a-148946654-491	GG	GG	GG	GG	GG	GG	AG	GG	AA	GG	GG	GG	GG	AA	AG	AG	GG	AG	AA	AG	GG	GG	GG	AG	AG	AA	AA	GG	GG	AG	AG	GG	AA	GG	GG	AA	GG	GG	AG	GG	AG	AG	GG	GG	AG	GG	GG	AA
PUT-163a-148946720-494	AG	GG	GG	GG	GG	GG	AG	AA	AG	AG	AA	GG	GG	GG	GG	GG	AG	AG	AG	AG	GG	GG	GG	AG	GG	GG	GG	GG	GG	AG	GG	GG	GG	AG	AG	AA	GG	AG	GG	GG	AG	AA	GG	AA	AA	GG	GG	GG
PUT-163a-148947019-495	CC	CC	CC	CC	CC	CC	CC	CC	CC	CC	CC	CC	CC	CC	CC	CC	CC	CC	CC	CC	CC	CC	CC	CC	CC	CC	CC	CC	CC	CC	CC	CC	CC	CC	CC	CC	CC	CC	CC	CC	CC	CC	--	CC	CC	CC	CC	CC
PUT-163a-148947767-496	AA	AA	AA	AA	GG	GG	AG	AA	AA	AA	GG	AA	AG	AA	AA	AA	AA	AG	AA	AA	AA	AA	AA	AA	AA	AA	AG	AG	AG	AA	GG	AG	AG	AG	AA	AG	AA	AA	AA	AA	AA	AA	AA	AG	AA	AA	AA	AA
PUT-163a-148948733-499	AA	AA	AA	AA	GG	AG	AA	AA	AA	AA	AA	AA	AA	AA	AG	AA	AA	AA	AG	AA	AG	AA	AA	AA	GG	AA	AA	AA	AA	AA	AA	GG	AA	AA	AA	AA	AA	AA	AA	AA	AG	AA	AA	AA	AG	AA	AA	AA
PUT-163a-148949657-500	GG	GG	GG	GG	GG	GG	GG	GG	GG	GG	GG	GG	GG	GG	GG	GG	GG	GG	GG	GG	GG	GG	GG	GG	GG	GG	GG	GG	GG	GG	GG	GG	GG	GG	GG	GG	GG	GG	GG	GG	GG	GG	GG	GG	GG	GG	GG	GG
PUT-163a-148949657-501	AA	AA	AA	AA	AA	AA	AA	AA	AA	AA	AA	AA	AA	AA	AA	AA	AA	AA	AA	AA	AA	AA	AA	AA	AA	AA	AA	AA	AA	AA	AA	AA	AA	AA	AA	AA	AA	AA	AA	AA	AA	AA	AA	AA	AA	AA	AA	AA
PUT-163a-148949704-502	AA	AA	AA	AA	AA	AA	AA	AA	AA	AA	AA	AA	GG	AA	GG	AG	AG	AA	AG	AG	AA	AA	AA	AG	GG	AA	AA	AG	AA	AA	AA	AA	AA	AA	AA	AA	AA	AA	AA	AG	AG	AA	AA	AA	AA	AA	AA	AA
PUT-163a-148949704-503	GG	GG	GG	GG	GG	AG	GG	AA	AA	GG	GG	GG	GG	GG	GG	GG	GG	AA	AG	AG	GG	GG	AG	AG	GG	AA	GG	GG	AA	GG	AA	AG	AA	GG	GG	GG	AG	AA	AG	AG	GG	GG	AG	GG	AG	GG	GG	GG
PUT-163a-148949704-504	GG	GG	AG	GG	GG	GG	GG	GG	GG	GG	--	AA	AA	--	GG	AG	GG	GG	AG	AG	GG	AA	GG	AG	AA	GG	--	GG	GG	GG	GG	GG	GG	--	GG	AG	GG	GG	GG	AG	GG	GG	AG	AG	GG	GG	GG	GG
PUT-163a-148949777-505	AG	GG	GG	GG	GG	GG	GG	AG	AG	GG	AA	GG	AG	AG	GG	GG	GG	GG	GG	GG	AA	GG	GG	GG	AG	GG	AG	GG	GG	GG	GG	GG	GG	AG	AG	GG	GG	GG	GG	GG	GG	AG	GG	GG	GG	AA	AA	AG
PUT-163a-148949777-506	GG	AG	AG	GG	AA	GG	AA	GG	AG	AA	GG	GG	GG	GG	AG	AG	GG	GG	GG	AA	GG	GG	GG	GG	GG	GG	GG	GG	GG	GG	AG	AA	GG	GG	GG	GG	GG	AA	GG	AA	AA	--	--	AG	AA	GG	GG	--
PUT-163a-148950351-508	GG	GG	GG	GG	CG	CC	CG	GG	GG	CG	GG	CC	GG	GG	CG	GG	GG	CG	GG	GG	GG	GG	GG	GG	GG	CG	GG	GG	CG	GG	CG	CG	GG	GG	GG	CG	GG	GG	GG	GG	GG	GG	GG	CG	GG	GG	GG	CG
PUT-163a-148950916-509	GG	GG	GG	AA	GG	GG	GG	AG	GG	GG	GG	GG	GG	AG	GG	AG	AG	GG	AA	GG	GG	AG	GG	GG	AG	GG	GG	GG	GG	GG	GG	GG	GG	GG	GG	GG	GG	GG	GG	GG	GG	GG	GG	GG	GG	--	AA	--
PUT-163a-148950916-510	CC	CC	CC	GG	CC	CC	CC	CG	CC	CC	CC	CC	CC	CG	CC	CG	CG	CC	GG	CC	CC	CG	CC	CC	CG	CC	CC	CC	CC	CC	CC	CC	CC	CC	CC	CC	CC	CC	CC	CC	CC	CC	CC	CC	CC	GG	GG	GG
PUT-163a-148951348-515	AA	AA	AA	AA	AG	AA	AA	AA	AA	AA	AA	GG	AA	GG	AA	AA	AA	AG	GG	AA	AG	AA	AA	AG	AA	AA	AA	AG	AG	GG	AA	AA	AA	AA	AA	AA	AA	AG	AA	AA	AA	AA	AA	AA	AA	AA	AA	AG
PUT-163a-148951459-516	AG	GG	AG	GG	AA	AG	AG	AA	AA	AA	AA	GG	AA	GG	AG	AA	AA	AG	GG	AA	AA	AG	AA	AG	GG	AG	AA	AA	AA	AA	AA	AA	AA	AA	AA	AG	AA	AA	AA	AA	AA	AA	AA	AA	AA	AG	AG	AA
PUT-163a-148951459-517	AC	AA	AC	AA	CC	AC	AC	CC	CC	CC	CC	AA	CC	AA	AC	CC	CC	AC	AA	CC	CC	AC	CC	AC	AA	AC	CC	CC	CC	CC	CC	CC	CC	CC	CC	AC	CC	CC	CC	CC	CC	CC	CC	CC	CC	AC	AC	CC
PUT-163a-148951746-518	GG	GG	GG	GG	GG	GG	GG	GG	GG	AG	GG	GG	AG	GG	GG	AG	GG	GG	GG	AA	GG	GG	AG	GG	GG	AA	GG	GG	AG	GG	GG	GG	AG	AA	GG	GG	GG	GG	GG	GG	AG	GG	GG	AG	GG	GG	GG	GG
PUT-163a-148951746-521	CG	CG	--	CG	CG	CG	CG	CG	CG	CG	CG	CG	CG	CG	CG	CG	CG	CG	CG	GG	CG	CG	CG	CG	CG	GG	CG	CG	CG	CG	CG	CG	CG	GG	CG	CG	CG	CG	CG	CG	--	CG	CG	CG	CG	CG	CG	CG
PUT-163a-148952002-522	AA	AA	AA	AA	AA	AA	AA	AA	AA	AA	AA	GG	AA	GG	AA	AG	GG	AA	AG	AA	AA	AA	AA	AA	AA	GG	AA	AA	AA	AA	AA	AA	AA	AA	AA	AA	AA	AA	AA	AA	AA	AA	AA	AA	AA	GG	GG	AA
PUT-163a-148952002-523	AA	GG	GG	AA	AA	AA	GG	AG	GG	AG	GG	GG	GG	GG	GG	GG	GG	GG	GG	GG	GG	AA	GG	GG	GG	GG	GG	AG	GG	GG	GG	GG	AG	GG	AG	AA	AG	GG	GG	GG	AA	GG	GG	GG	GG	GG	GG	GG
PUT-163a-148952018-525	AG	GG	GG	AA	GG	GG	AA	AG	GG	GG	GG	AG	AG	AA	AG	GG	AG	GG	GG	GG	GG	GG	GG	GG	GG	AG	GG	AG	GG	GG	GG	GG	GG	GG	GG	GG	GG	GG	GG	GG	GG	AG	GG	GG	GG	AA	GG	AG
PUT-163a-148952843-529	GG	GG	GG	AA	GG	GG	GG	AG	AA	GG	GG	AG	AA	AA	AA	GG	GG	AG	AA	GG	GG	AG	AG	AG	GG	AA	GG	AG	AG	AG	GG	AG	GG	AA	GG	GG	GG	GG	GG	GG	AG	AG	GG	AG	GG	GG	GG	GG
PUT-163a-148953270-530	AA	AA	AA	AA	AG	GG	AG	GG	AA	AA	AA	AA	AA	AA	AA	AA	GG	AA	AA	AA	AA	AA	AG	AG	AA	AA	AA	AA	GG	GG	AA	AG	AA	AG	AG	AA	AG	AG	AG	AG	AG	AA	AG	AG	AG	--	AA	--
PUT-163a-148954015-533	AA	AA	AA	AA	AA	AA	AA	AA	AA	AA	AA	AA	AA	AA	AA	AA	AA	AA	AA	AA	AA	AA	AA	AA	AA	AA	AA	AA	AA	AA	AA	AA	AA	AA	AA	AA	AA	AA	AA	--	AA	AA	AA	AA	AA	AA	AA	AA
PUT-163a-148954504-535	AA	AA	AA	AA	AA	AA	AA	GG	AA	AA	GG	AA	AA	AA	AG	AA	AA	AG	GG	AG	AA	AA	AA	AA	AA	AG	AA	AA	AA	AA	AG	AA	AG	AA	AA	AA	AG	AG	AA	AA	AA	AA	--	AA	--	AA	AA	AA
PUT-163a-148954504-536	CC	CC	CC	CC	CC	CC	CC	CC	CC	CC	CC	CC	CC	CC	CC	CC	CC	CC	CC	CC	CC	CC	CC	CC	CC	CC	CC	AC	CC	AC	CC	CC	CC	CC	CC	CC	CC	CC	CC	CC	CC	CC	CC	AC	CC	CC	CC	CC
PUT-163a-148955657-539	GG	GG	GG	GG	AG	GG	GG	GG	GG	AG	GG	GG	GG	GG	AG	AG	GG	AG	GG	GG	GG	GG	GG	GG	GG	AG	GG	GG	GG	GG	GG	GG	AG	AG	GG	GG	GG	GG	GG	GG	AA	GG	GG	AG	GG	GG	GG	GG
PUT-163a-148956747-550	AA	AA	AA	AA	AA	AA	AG	AA	AA	AA	AA	AA	AA	AA	AA	AG	AG	AA	AA	AA	AG	AA	AA	AG	AA	AA	AG	AA	AA	AA	AA	AA	AA	AG	AA	AA	AA	AG	AA	AG	AA	AA	AA	AA	AA	AA	--	AA
PUT-163a-148956878-551	AG	AA	AG	AA	GG	AG	AA	AA	AG	AA	AG	AA	GG	AA	AG	GG	AA	AA	GG	AG	AA	AG	AG	GG	GG	AA	AG	AA	AG	GG	AG	AA	GG	AG	AA	GG	AA	GG	AG	AA	AA	AG	AG	AA	AA	AG	GG	AA
PUT-163a-148956878-552	AA	AG	AG	AA	AA	AG	GG	AA	AA	AA	AA	AG	AA	AA	AA	AA	AA	AA	AA	AA	--	AA	AA	AA	AA	AA	AA	AA	AA	AA	AA	AG	AA	AA	AA	AA	AG	AA	AA	AA	AA	AA	AA	AA	AA	AG	AA	AA
PUT-163a-148957860-553	GG	GG	AG	GG	AA	AA	GG	GG	AA	AG	GG	AA	AA	GG	AG	GG	GG	AG	AG	AG	AA	GG	AA	AG	GG	AG	AA	GG	AG	GG	AG	--	AG	GG	AG	AA	AG	AA	AA	GG	AG	AG	AG	AA	AA	AG	AG	GG
PUT-163a-148957860-554	AA	AA	GG	AA	GG	GG	AG	GG	GG	AG	AA	GG	GG	AA	GG	AA	AA	GG	GG	AG	GG	AG	GG	GG	GG	GG	GG	AG	GG	AA	GG	--	GG	AA	AG	GG	GG	GG	GG	AG	AG	AG	AG	GG	GG	AG	AG	AA
PUT-163a-148958166-556	AG	GG	GG	GG	GG	AG	GG	GG	AA	AA	GG	GG	GG	GG	GG	GG	GG	AG	AG	GG	GG	AG	GG	GG	GG	AG	AG	GG	GG	GG	GG	GG	GG	AA	AG	GG	GG	GG	AG	GG	GG	GG	GG	GG	AA	GG	GG	GG
PUT-163a-148958492-563	AA	AA	GG	AA	GG	AA	AG	AA	GG	AG	GG	GG	AG	GG	AG	GG	GG	AG	GG	AG	GG	GG	AG	GG	AA	AA	AG	GG	AA	AA	AG	GG	AG	GG	AA	GG	AG	GG	AG	GG	AG	AG	AA	GG	GG	AA	AG	AG
PUT-163a-148959370-565	AA	AA	AA	AA	GG	AA	AA	AA	GG	AG	AA	GG	AA	GG	AG	AG	GG	AG	AA	AA	AG	GG	AA	GG	GG	GG	AG	AA	AA	AG	AA	AG	AA	AG	AA	GG	AA	AA	AA	AA	AA	AA	AA	AG	GG	GG	AA	AA
PUT-163a-148959370-566	GG	GG	GG	GG	GG	GG	GG	GG	AA	AG	GG	AA	GG	AA	AG	AG	AA	AG	GG	GG	GG	AA	GG	AA	AA	AA	AG	GG	GG	AG	GG	AG	GG	AG	GG	AG	GG	GG	GG	GG	GG	GG	GG	AG	GG	AA	GG	GG
PUT-163a-148959862-567	AA	AA	AA	AA	AA	AA	AA	AA	AG	AA	AA	AA	AA	AA	AA	AA	AA	AA	AG	AA	AA	AA	AA	AA	AA	AA	AA	AA	AA	AA	AA	AA	AA	AA	AA	AA	AG	AA	AA	AA	AA	AA	AA	AG	AA	AA	AA	AA
PUT-163a-148959862-569	CC	CC	CC	CC	CC	CC	CC	CC	AC	CC	CC	CC	CC	CC	CC	CC	CC	CC	AC	CC	CC	CC	CC	CC	CC	CC	CC	CC	CC	CC	CC	CC	CC	CC	CC	CC	AC	CC	CC	CC	CC	CC	CC	AC	CC	CC	CC	CC
PUT-163a-148960159-570	GG	GG	GG	GG	GG	GG	GG	AA	GG	GG	AG	AA	AG	AA	AG	AG	GG	AA	GG	GG	AA	AG	GG	GG	GG	AG	GG	AA	AG	GG	AG	AA	AG	AA	GG	AA	AG	GG	GG	AG	GG	GG	AA	AA	AG	GG	GG	GG
PUT-163a-148960523-575	GG	GG	GG	AA	GG	AA	AG	GG	GG	GG	GG	AG	AG	GG	GG	GG	GG	GG	GG	GG	AG	GG	GG	AA	GG	GG	GG	GG	GG	GG	GG	AA	AA	AA	AG	GG	AG	GG	GG	GG	GG	GG	AG	AG	AA	GG	GG	GG
PUT-163a-148960677-577	AA	AA	AA	AA	AA	AA	AA	AA	AA	AA	AA	AA	AA	AA	AA	AA	AA	AA	AA	AA	AA	AA	AA	AA	AA	AA	AA	AA	AA	AA	GG	AA	AA	AA	AA	AA	AA	AA	AA	AA	AA	AA	AA	AA	AA	AA	AA	AA
PUT-163a-148961306-578	GG	GG	GG	GG	AA	GG	GG	--	GG	AA	AA	GG	GG	GG	AA	GG	GG	GG	GG	AA	GG	AG	GG	GG	GG	GG	AA	GG	GG	GG	GG	AG	AG	GG	--	AG	AG	GG	GG	GG	GG	GG	GG	GG	GG	--	GG	GG
PUT-163a-148961306-579	CC	GG	GG	CC	CC	CC	GG	GG	GG	GG	CC	CG	CG	GG	GG	CC	GG	CG	GG	CC	CC	GG	GG	GG	CC	CG	GG	GG	CG	GG	CG	CG	GG	CG	CG	GG	CG	GG	CG	CC	GG	CG	GG	CG	CC	GG	CG	GG
PUT-163a-148962270-582	AA	AA	AA	AA	AA	AG	AG	AA	AA	AA	AA	AG	AG	AA	AA	AG	AA	AA	AA	AA	AA	AA	AA	AG	AA	AA	AA	AG	AA	AA	AA	AA	AA	AA	AA	AG	AA	AA	AA	AA	AA	AA	AA	AA	AG	AA	AA	AA
PUT-163a-148962814-585	AG	AG	GG	GG	GG	AA	GG	GG	GG	AA	AG	AA	AA	GG	AG	AG	GG	GG	GG	AA	AG	AG	GG	AA	AA	GG	GG	AG	AG	GG	GG	GG	AG	GG	AG	AA	AG	GG	GG	GG	GG	GG	GG	GG	GG	GG	AA	GG
PUT-163a-148962814-587	AG	GG	GG	GG	AA	GG	AA	AA	GG	GG	GG	GG	GG	GG	AG	GG	AG	AG	AG	GG	AG	AG	AA	GG	GG	AG	AA	AG	AG	AA	AA	AA	AG	AA	AG	GG	AG	AA	AA	AA	AA	AA	AA	AA	AA	AG	GG	AA
PUT-163a-148962848-588	CG	GG	GG	CC	GG	GG	GG	GG	GG	GG	GG	GG	GG	CG	GG	GG	GG	GG	GG	GG	CC	CG	GG	GG	GG	CG	GG	GG	GG	GG	GG	GG	GG	GG	GG	CG	CG	GG	GG	GG	GG	GG	GG	GG	GG	CG	CC	GG
PUT-163a-148963268-589	GG	GG	GG	GG	GG	GG	GG	GG	GG	GG	GG	GG	AG	GG	GG	GG	GG	GG	GG	GG	AA	GG	AA	GG	GG	GG	GG	GG	GG	GG	GG	GG	AG	AG	GG	GG	GG	GG	GG	GG	GG	GG	GG	GG	GG	GG	GG	GG
PUT-163a-148963268-590	AA	AA	AA	AA	AA	AA	AA	AA	AA	AA	AA	AA	AG	AA	AA	AA	AA	AA	AA	AA	GG	AA	GG	AA	AA	AA	AA	AA	AA	AA	AA	AA	AG	AG	AA	AA	AA	AA	AA	AA	AA	AA	AA	AA	AA	AA	AA	AA
PUT-163a-148963330-592	GG	GG	GG	GG	GG	GG	GG	GG	GG	GG	GG	GG	GG	GG	GG	GG	AG	GG	AG	GG	GG	GG	AA	GG	GG	GG	GG	GG	GG	GG	GG	GG	GG	GG	AG	GG	GG	GG	GG	GG	GG	GG	GG	AG	GG	GG	GG	GG
PUT-163a-148963345-597	GG	GG	AG	AG	GG	GG	GG	AA	GG	GG	GG	GG	GG	GG	AG	AG	GG	AG	GG	AG	AG	AA	AA	AG	AA	GG	GG	AG	AG	GG	GG	AG	GG	AG	AA	AG	GG	AG	AG	AG	AG	--	--	AA	GG	--	AA	GG
PUT-163a-148963646-603	AA	AA	AG	AA	AA	AG	AA	AA	AA	AA	AA	AA	AA	AA	AA	AG	AG	AG	AG	AA	GG	AG	AG	AG	AA	AA	AA	AA	AA	AA	AG	AA	AA	AA	AA	AA	AG	AA	AA	AA	AA	AA	AA	AA	AA	AA	AA	AA
PUT-163a-148963909-609	AA	AA	CC	CC	AA	CC	CC	CC	AA	CC	CC	AC	CC	AC	CC	AC	AC	AC	CC	CC	AA	CC	CC	CC	CC	CC	CC	CC	CC	CC	AC	CC	CC	CC	CC	CC	CC	CC	CC	CC	CC	CC	CC	CC	CC	AC	AC	CC
PUT-163a-148964295-611	AA	AA	AC	AA	AA	AA	AC	AC	AC	AA	AA	AA	AC	AA	AA	AC	AA	CC	AA	AA	CC	AA	AA	AC	CC	CC	AC	AA	AC	AA	AC	AC	AC	AA	AA	AC	AA	AC	AC	AA	AA	AC	AA	AC	AC	AA	AC	AA
PUT-163a-148964320-612	AA	AG	AG	AG	GG	GG	GG	GG	AG	GG	GG	AG	AG	AA	AG	GG	GG	GG	GG	AG	GG	GG	GG	AA	AG	GG	GG	GG	GG	AA	GG	GG	GG	GG	AG	AG	GG	GG	AG	AG	AG	GG	AG	AG	AG	AA	AA	GG
PUT-163a-148964486-613	AA	AA	AA	AA	AA	AA	AA	AA	AA	AG	AA	AA	AA	AG	AA	AA	AA	AA	AA	AA	AA	AG	AA	AA	AA	AA	AA	AA	AA	AA	AA	AA	AA	AA	AA	AA	AA	AA	AA	AA	AA	AA	AA	AA	AA	AG	GG	AA
PUT-163a-148967445-623	GG	GG	GG	GG	AA	GG	GG	GG	GG	AA	GG	AG	GG	GG	GG	GG	GG	GG	GG	GG	GG	AG	AG	AG	GG	GG	AA	AG	AG	AA	AG	GG	GG	AG	AA	GG	GG	AG	AG	GG	AG	AA	AG	AG	GG	AA	AG	GG
PUT-163a-148967445-624	CC	CC	CC	CC	CC	CC	CC	CC	CC	AA	CC	AC	CC	CC	CC	AC	CC	CC	CC	CC	CC	AC	AC	CC	CC	CC	AA	AC	AC	AA	AC	CC	CC	AC	AA	CC	CC	AC	AC	CC	AC	AA	AC	AC	CC	AA	AC	CC
PUT-163a-148967626-626	GG	AG	AA	AG	AA	AA	AA	AA	AG	AA	AA	AG	AA	AG	GG	AA	GG	GG	AG	AG	AA	AA	AA	AG	AA	AG	AA	AA	AA	AA	AG	AA	AA	AA	GG	AA	AA	AA	AA	AA	AA	AA	AA	AG	GG	AG	AA	AA
PUT-163a-148967626-627	AA	AG	GG	AG	GG	GG	GG	GG	GG	GG	GG	GG	GG	GG	AG	GG	GG	GG	GG	GG	GG	GG	GG	GG	GG	GG	GG	GG	GG	GG	AG	GG	GG	GG	GG	GG	GG	GG	GG	GG	GG	GG	GG	GG	GG	GG	GG	GG
PUT-163a-148967799-630	GG	AG	AG	GG	AG	AG	AG	GG	AG	AG	AG	AG	AG	AA	GG	AG	GG	GG	AA	AG	AG	AG	AG	GG	GG	AA	GG	GG	GG	AA	GG	GG	AG	GG	GG	GG	GG	AG	GG	AG	--	--	GG	--	AA	GG	AA	--
PUT-163a-148970214-639	TT	TT	AT	TT	TT	TT	TT	AT	AT	TT	AA	TT	AA	AA	TT	TT	TT	TT	TT	TT	TT	TT	TT	TT	TT	TT	TT	--	AT	TT	AT	AA	AT	AT	TT	TT	--	TT	AT	AT	--	TT	TT	AT	TT	AA	TT	AT
PUT-163a-148970921-643	GG	GG	GG	GG	GG	--	AG	GG	GG	GG	GG	AG	GG	GG	GG	GG	GG	GG	GG	GG	GG	GG	GG	GG	GG	AG	GG	AG	GG	GG	GG	GG	GG	GG	GG	GG	GG	GG	GG	GG	GG	GG	GG	GG	--	GG	GG	GG
PUT-163a-148971843-645	GG	GG	GG	GG	AA	AA	GG	AG	AG	GG	GG	AG	AG	GG	AG	AA	AA	AA	GG	AA	AG	AA	AG	GG	GG	GG	AG	GG	GG	AA	AG	GG	GG	AG	AG	AA	AA	AA	AG	AA	AG	AG	AA	GG	--	GG	GG	GG
PUT-163a-148971843-646	TT	TT	TT	TT	AA	AA	TT	AT	AT	TT	TT	AT	AT	TT	AT	AA	AA	AA	TT	AA	AT	AA	AT	TT	TT	TT	AT	TT	TT	AA	AT	TT	TT	AT	AT	AA	AA	AA	AT	AA	AT	AT	AA	TT	AT	TT	TT	TT
PUT-163a-148972526-651	GG	GG	CG	GG	GG	CG	CG	GG	GG	GG	GG	CG	GG	GG	CG	CG	GG	GG	GG	CG	GG	GG	GG	GG	GG	GG	CG	GG	CG	GG	CG	GG	GG	GG	GG	GG	CG	GG	GG	GG	GG	GG	GG	GG	CG	GG	GG	GG
PUT-163a-148972919-653	AA	AA	AA	AA	AA	AA	AG	AG	AA	AA	AA	GG	AG	AA	AG	AG	AA	AA	AG	AA	AG	AA	AA	AA	AA	AA	AA	AA	AA	AG	AA	AG	AA	AA	AA	AA	AA	AA	AA	AG	AA	AG	AA	AA	GG	AA	AA	AA
PUT-163a-148973751-659	GG	GG	GG	GG	GG	GG	GG	GG	AG	AG	GG	AA	AG	AA	AA	AA	AA	AG	AA	AG	GG	AG	AG	GG	AA	--	--	AG	AG	GG	AG	AG	GG	GG	AG	AG	GG	AG	AG	AG	AG	GG	AA	AG	GG	GG	GG	AG
PUT-163a-148973751-660	GG	GG	GG	GG	GG	AG	GG	GG	AG	AG	--	AA	AG	AA	AA	AA	AA	AG	AA	AG	GG	AG	AG	GG	AA	AG	AA	AG	AG	GG	AG	AG	GG	GG	AG	AG	GG	AG	AG	AG	AG	GG	AA	AG	GG	GG	GG	AG
PUT-163a-148973751-661	AA	AA	AA	AA	AA	TT	AA	AA	AT	AT	AA	TT	AT	TT	TT	TT	TT	AT	TT	AT	AA	AT	AT	AA	TT	AT	TT	TT	TT	AA	AT	AT	AA	AT	AT	AT	AA	AT	AT	AT	AT	AA	TT	TT	AA	AA	AA	AT
PUT-163a-148974646-662	AA	AA	AA	AA	AA	AA	AA	AA	AA	AA	AA	AA	AA	AA	AA	AA	AA	AA	AA	GG	AA	AA	AG	AG	AA	AA	AA	AA	AA	AA	AG	AA	AA	AA	AA	AA	AA	AA	AA	AA	AA	AA	AA	AA	AA	AA	AA	AA
PUT-163a-148980630-665	CC	CC	CC	CC	CG	CC	GG	GG	CC	CG	CC	CC	CC	CC	CG	CG	GG	CC	GG	CC	GG	CC	CG	CC	CC	GG	GG	CG	CG	CG	GG	CG	GG	GG	CG	CG	CG	CG	CG	GG	GG	CG	CG	CC	GG	CG	CC	CC
PUT-163a-148985612-671	GG	GG	GG	GG	GG	GG	GG	GG	GG	GG	GG	GG	GG	GG	GG	GG	GG	AG	AA	GG	GG	GG	AG	AG	GG	GG	GG	AG	GG	GG	AG	GG	GG	GG	GG	AG	GG	GG	GG	GG	--	GG	GG	GG	GG	GG	GG	GG
PUT-163a-148985612-672	GG	GG	AG	GG	AA	AG	AG	GG	AG	GG	GG	AG	AG	AA	AG	AG	GG	AG	GG	AG	AG	GG	GG	GG	AA	GG	AA	GG	AG	AA	AG	GG	AG	AA	AG	AG	GG	AG	AG	GG	GG	AA	AG	AG	AG	AG	AA	GG
PUT-163a-148985612-677	AG	GG	GG	GG	GG	GG	GG	GG	AG	AG	GG	AG	GG	GG	AG	GG	GG	AG	AA	AG	GG	AG	AG	AG	GG	GG	GG	AG	GG	GG	AG	GG	GG	GG	GG	AG	GG	GG	GG	GG	AA	GG	GG	GG	GG	GG	GG	GG
PUT-163a-148986271-678	AC	AC	CC	AA	CC	CC	CC	CC	CC	--	AA	AC	CC	AC	CC	CC	CC	CC	CC	CC	AC	CC	AC	CC	CC	AA	AC	--	AC	CC	CC	AA	CC	AA	CC	CC	CC	CC	CC	CC	CC	AC	AC	CC	CC	AC	CC	CC
PUT-163a-148986559-684	GG	GG	GG	GG	GG	GG	GG	GG	AG	GG	GG	AG	AG	GG	GG	GG	GG	GG	GG	GG	GG	GG	GG	GG	GG	AG	GG	GG	GG	GG	GG	GG	GG	GG	GG	GG	GG	GG	GG	GG	GG	GG	GG	GG	GG	GG	GG	GG
PUT-163a-148986993-685	GG	GG	GG	AG	GG	AA	AG	GG	GG	GG	GG	AG	GG	GG	GG	AG	AA	AG	AA	GG	AG	AG	AG	AG	AA	AA	GG	AG	AG	AA	AA	GG	GG	AG	AG	AG	AA	AG	AG	AA	AA	AA	AG	AG	AA	--	GG	AG
PUT-163a-148987187-689	AA	AA	GG	AA	AA	AA	AA	AA	GG	AA	AA	AG	AA	AA	AA	AA	AG	AA	AA	AA	AA	AA	AG	AA	AA	--	AA	AG	AG	GG	AA	AA	AA	AA	AG	AG	AA	GG	AA	AG	AA	AA	AG	AA	AA	AA	AA	AA
PUT-163a-148991135-699	GG	CG	CC	CC	CC	CC	CC	GG	CG	CC	GG	CG	CC	CG	CG	CG	CC	CG	CC	CC	CC	CG	CC	CG	GG	CC	GG	CC	CC	CC	CC	CC	CC	CC	CC	CC	CC	CC	CC	CC	CC	CC	CC	CC	CG	CC	CG	CC
PUT-163a-148991135-700	GG	AG	AA	AA	AA	AA	AA	GG	AG	AA	GG	AG	AA	AG	AG	AG	AA	AG	AA	AA	AA	AG	AA	AG	GG	AA	GG	AA	AA	AA	AA	AA	AA	AA	AA	AA	AA	AA	AA	AA	AA	AA	AA	AA	AG	AA	AG	AA
PUT-163a-148991135-704	GG	AG	AA	AA	AA	AA	AA	GG	AG	AA	GG	AG	AA	AG	AG	AG	AA	AG	AA	AA	AA	AG	AA	AG	GG	AA	GG	AA	AA	AA	AA	AA	AA	AA	AA	AA	AA	AA	AA	AA	AA	AA	AA	AA	--	AA	AG	AA
PUT-163a-148991534-705	CC	CC	AC	AC	AA	AC	AC	CC	CC	CC	CC	CC	AC	CC	CC	CC	CC	AC	AC	CC	CC	AA	AC	CC	CC	AC	CC	AC	CC	CC	CC	CC	CC	CC	CC	AC	AC	AC	CC	AC	AC	AC	CC	CC	CC	CC	AA	CC
PUT-163a-148991534-709	AC	AC	AC	AC	CC	CC	CC	AA	AA	AA	CC	AA	CC	AA	AC	AC	AC	CC	CC	CC	AA	CC	CC	AA	CC	CC	--	CC	CC	AC	CC	--	AC	AC	AC	AC	CC	CC	AA	CC	AC	CC	AC	CC	AA	AA	CC	AA
PUT-163a-148991534-710	AA	AA	AC	AC	CC	AC	AC	AA	AA	AA	AA	AA	AC	AA	AA	AA	AC	AC	AC	AA	AA	CC	AC	AA	CC	AC	AA	AC	AA	AC	AA	AA	AA	AA	AA	AC	AC	AC	AA	AC	AC	CC	AA	AA	AA	AA	CC	AA
PUT-163a-148991595-711	GG	GG	CC	CC	CC	CG	CC	GG	CC	CG	CC	CC	CG	CC	CG	CC	CC	CC	CC	CG	GG	GG	CG	CC	CG	CG	CC	CC	CG	CG	CC	CC	CC	CC	CC	GG	CC	CC	CC	CC	CC	CG	CG	CC	CG	CC	CG	CG
PUT-163a-148991740-712	AG	AA	AA	AA	AA	AA	AG	AA	AA	AA	AG	AG	AA	AA	AG	AG	AA	AA	AA	AA	AA	AA	AA	AG	GG	AA	AA	AA	AA	AA	GG	AG	AA	AA	AA	AA	AA	AA	AG	AG	AA	AA	AA	AA	--	AA	GG	AG
PUT-163a-148991740-713	AG	GG	GG	GG	GG	GG	AG	GG	GG	GG	AG	AG	GG	GG	GG	GG	GG	GG	GG	GG	AG	GG	GG	--	AA	GG	GG	--	GG	GG	GG	--	GG	GG	GG	GG	GG	GG	AG	AG	GG	GG	GG	GG	AG	GG	AA	AG
PUT-163a-148993560-715	GG	AG	AA	GG	GG	GG	GG	GG	AG	AG	GG	GG	AG	AA	GG	AG	AA	GG	GG	GG	GG	GG	GG	GG	GG	GG	GG	AG	GG	AG	GG	AG	GG	GG	GG	GG	GG	GG	GG	AG	AA	AG	AG	GG	GG	GG	GG	GG
PUT-163a-148994380-717	AG	GG	AG	AA	AA	AG	GG	AG	AG	AA	GG	AG	AG	AG	AG	AA	GG	AG	AA	AA	GG	AG	GG	GG	AA	AG	GG	AG	AA	GG	AG	AA	AG	AG	AG	AG	AG	GG	GG	GG	AG	--	AG	AG	GG	--	GG	GG
PUT-163a-148995421-721	CC	CC	CC	CC	CC	CC	CC	CC	AC	CC	CC	CC	CC	CC	CC	CC	CC	AC	CC	CC	AC	AC	CC	CC	CC	CC	CC	CC	CC	AC	--	CC	CC	CC	CC	CC	CC	CC	CC	CC	CC	CC	AC	AC	AC	CC	CC	CC
PUT-163a-149000535-730	--	AC	AA	CC	AA	AA	--	--	CC	AA	CC	AC	AC	AA	AC	CC	AA	AC	AC	AC	CC	AA	CC	AC	CC	AC	CC	CC	--	CC	CC	CC	AC	CC	CC	CC	CC	AC	CC	CC	CC	CC	CC	CC	CC	CC	CC	AC
PUT-163a-149001382-734	AG	GG	GG	AG	GG	GG	GG	AG	GG	GG	AA	GG	GG	AG	GG	AA	GG	AG	GG	GG	AA	GG	GG	GG	GG	GG	AG	GG	GG	GG	GG	AG	AG	GG	GG	GG	AG	GG	AG	AG	AG	AG	AG	GG	GG	GG	AA	GG
PUT-163a-149005002-739	AA	AA	AA	AA	AA	AA	AA	AA	AC	AA	AA	AA	AA	AC	AC	AC	CC	AA	AA	AA	AA	AA	AA	AC	AA	AA	AA	AA	AC	AA	AA	AA	AA	AA	CC	AC	AA	AA	AC	AC	AA	AA	AA	AC	AA	AA	AA	AA
PUT-163a-149005002-744	GG	GG	AG	AA	AA	AA	AA	AA	AG	AG	AA	AG	AA	AA	AG	AG	AA	GG	AG	AG	AA	AA	AA	AA	AA	AG	AA	AA	AG	AA	AG	AG	AA	AA	AA	AG	AA	AA	AA	AA	AA	AA	AA	AG	GG	AG	AA	AA
PUT-163a-149005002-746	GG	GG	GG	GG	GG	GG	GG	GG	GG	GG	GG	GG	GG	GG	AG	GG	GG	GG	GG	GG	GG	GG	GG	GG	GG	GG	GG	GG	GG	GG	GG	GG	GG	GG	AG	GG	GG	GG	GG	GG	GG	GG	GG	AG	GG	--	GG	GG
PUT-163a-149007696-748	AA	AG	AA	AG	GG	GG	AG	AA	AA	AA	GG	AA	AA	AA	AA	AA	GG	AG	AA	AG	--	AA	AA	AA	AA	AA	AA	AG	AA	AA	AA	--	AA	AA	AA	AA	AG	AA	AG	AA	AG	AA	AA	GG	AA	AG	AG	AA
PUT-163a-149008027-750	AA	AA	AA	AA	AA	AA	AA	AA	AA	--	AA	AA	--	--	AA	AA	GG	AA	AA	AA	AA	AA	AA	AA	AA	AA	AA	AA	AA	AA	AA	AA	AA	AA	AA	AA	AA	AA	AA	AA	AA	AA	AA	AA	AA	AA	AA	AA
PUT-163a-149008027-751	TT	TT	TT	TT	TT	TT	TT	TT	TT	TT	TT	TT	TT	TT	TT	TT	TT	TT	TT	TT	TT	TT	TT	TT	TT	TT	TT	TT	TT	TT	TT	TT	TT	TT	TT	TT	TT	TT	TT	TT	TT	TT	TT	TT	TT	TT	TT	TT
PUT-163a-149009086-759	AC	AA	CC	CC	AC	CC	CC	CC	CC	AA	AA	AA	AC	AA	AC	CC	AA	CC	CC	AC	CC	AC	CC	AC	AA	CC	AC	AC	CC	AA	AA	AA	AC	AC	AA	CC	AA	CC	AC	AC	AC	CC	AA	AA	CC	AA	AC	AC
PUT-163a-149009086-760	--	GG	AA	AA	AG	AA	AA	AA	AA	GG	GG	GG	AG	GG	AG	AA	GG	AA	AA	AG	AA	AG	AA	AG	GG	AA	AG	AG	AA	GG	GG	GG	AG	AG	GG	AA	AG	AA	AG	AG	AG	AA	GG	GG	AA	GG	AG	AG
PUT-163a-149009633-763	GG	GG	GG	GG	GG	GG	GG	GG	GG	GG	GG	GG	GG	GG	CG	GG	GG	GG	GG	GG	GG	GG	GG	--	GG	GG	GG	--	GG	GG	GG	GG	GG	GG	GG	CG	GG	GG	GG	GG	GG	CG	GG	GG	GG	GG	GG	GG
PUT-163a-149012758-768	AA	AA	AA	AA	AA	AA	AA	AA	AA	AC	AA	AA	AC	AA	AA	AA	AA	AC	AC	AA	AA	AA	AA	AA	AA	AA	AA	AA	AA	AA	AA	AA	AA	AA	AA	AA	AC	AA	AA	AA	AA	AA	AA	AA	AA	AA	AA	AA
PUT-163a-149012758-769	GG	GG	GG	GG	GG	GG	GG	GG	GG	GG	GG	GG	AG	GG	AG	GG	GG	GG	GG	GG	GG	GG	AG	AG	AA	GG	AA	AG	AG	GG	AG	AA	AG	AG	GG	GG	AG	AG	AA	AG	AG	GG	GG	GG	AG	GG	AA	GG
PUT-163a-149013809-772	AG	AA	AA	AG	AG	GG	GG	AA	GG	AA	AA	AG	AA	AA	AG	AG	AA	GG	GG	AA	AG	AA	GG	AA	AA	AA	AA	AG	AA	AA	AG	AA	AG	AG	AG	AG	AA	GG	GG	AA	GG	AG	AA	AG	--	AA	AA	AA
PUT-163a-149014113-775	AG	AG	GG	AG	AA	AG	AA	GG	GG	GG	GG	AG	AG	AG	AG	AG	AA	AA	AG	GG	GG	AA	GG	AA	GG	GG	AA	AG	AA	AA	AG	GG	AG	AG	AA	AA	AG	AA	AA	AG	GG	AG	AA	AG	AG	AG	AA	AG
PUT-163a-149014113-776	GG	AG	GG	AG	GG	GG	GG	GG	GG	GG	GG	AG	GG	GG	AG	AG	GG	AG	GG	GG	GG	GG	GG	GG	GG	GG	AG	GG	GG	GG	GG	AG	AG	AG	GG	GG	GG	GG	GG	AG	GG	AG	GG	GG	GG	GG	GG	GG
PUT-163a-149014113-778	--	AG	AA	AG	GG	AG	GG	AG	AA	AA	AA	AG	--	AG	AG	AG	GG	GG	AG	AA	AG	GG	AA	GG	AA	AA	GG	AG	GG	GG	GG	AA	AG	AG	GG	GG	GG	GG	GG	AG	AA	AG	GG	AG	AG	AG	GG	AG
PUT-163a-149015131-783	AG	AG	AG	GG	GG	GG	GG	AA	GG	GG	GG	AG	AG	GG	GG	AG	GG	GG	GG	GG	GG	AG	GG	GG	GG	AA	GG	AG	GG	GG	AA	AG	GG	GG	GG	GG	GG	AG	GG	AG	GG	GG	AA	AG	GG	GG	GG	GG
PUT-163a-149026621-790	GG	GG	CC	CC	CG	CC	CC	GG	CC	CC	CC	CC	CC	CC	CC	CG	CC	CC	CC	GG	GG	CC	CC	CC	CC	CC	CC	CG	CC	CG	CC	CC	CC	CC	CC	CC	CC	CC	CC	CC	CC	CC	--	CC	GG	CC	CC	CC
PUT-163a-149026703-794	AA	AA	AA	AA	AA	AA	AA	GG	GG	AG	AG	AG	AG	AA	AA	AG	GG	GG	AA	GG	AA	GG	AA	AG	AA	AA	AA	AA	AA	AA	AA	GG	AA	AA	AA	AG	AA	AG	AA	AA	AG	--	AA	AA	GG	AA	AA	AA
PUT-163a-149041322-806	GG	GG	--	GG	AG	AG	GG	GG	GG	GG	GG	GG	AG	AA	AA	GG	GG	GG	GG	GG	AG	AA	GG	AG	GG	AA	AA	GG	AG	GG	AG	AG	AG	AG	AG	AG	AA	AA	GG	GG	GG	AA	GG	AA	GG	GG	GG	AA
PUT-163a-149041322-807	GG	GG	CG	GG	CG	CG	GG	GG	GG	GG	GG	GG	CG	GG	CG	GG	GG	GG	GG	GG	CG	GG	GG	CG	GG	CG	CC	GG	CG	GG	CG	CG	CG	CG	CG	CG	CC	CC	GG	GG	GG	CC	GG	CC	GG	GG	GG	GG
PUT-163a-149042078-808	AA	AA	AA	AA	TT	TT	AT	TT	TT	AA	TT	AT	AA	TT	AT	TT	AT	TT	TT	AA	TT	TT	TT	TT	TT	TT	AT	TT	AT	AT	AT	TT	TT	AA	TT	TT	AT	TT	AT	AT	AT	TT	TT	AT	--	AA	AA	AT
PUT-163a-149043264-811	AC	AA	AC	AA	AA	AC	AA	CC	AA	AC	CC	AC	AA	AC	AC	AC	CC	CC	CC	CC	AC	CC	CC	AC	AA	CC	CC	AA	AA	AA	CC	CC	AC	AA	AC	AC	AC	AA	AC	AC	AC	AA	AA	CC	CC	AA	CC	CC
PUT-163a-149043264-813	CG	GG	CG	GG	GG	CG	GG	CC	GG	CG	CC	CG	GG	CG	CG	CG	CC	CC	CC	CC	CG	CC	CC	CG	GG	CC	CC	GG	GG	GG	CC	CC	CG	GG	CG	CG	CG	GG	CG	CG	CG	--	--	CC	CC	--	CC	CC
PUT-163a-149043264-814	AC	AC	AA	CC	CC	AC	CC	AA	AC	AC	AA	AC	AA	AA	AC	AC	AA	AA	AA	AA	AA	AA	AA	AC	CC	AA	AA	AC	AC	CC	AC	AC	AA	AC	CC	CC	AC	CC	AA	AA	AC	CC	CC	AA	AC	--	CC	AC
PUT-163a-149070810-821	AA	AA	AC	AA	AC	AA	AC	AA	AA	AC	AA	AC	AA	CC	--	AC	AA	AA	AC	AA	CC	AA	AA	AA	CC	AA	AC	AC	AC	CC	AA	AA	AC	AA	AA	--	AA	CC	--	AA	AC	AA	CC	AA	CC	AA	AC	AC
PUT-163a-149071034-826	AG	AG	AA	AA	AA	GG	AG	AA	AG	AA	AA	AG	AA	AG	AA	AA	GG	AA	AG	AG	GG	AA	AA	AA	AA	GG	AG	AG	AA	AG	AG	AA	GG	AG	AA	GG	AG	AA	AA	AA	AG	AG	AA	--	--	AA	GG	AA
PUT-163a-149071204-827	AA	AA	AA	AA	AA	AG	AA	AA	AG	AG	AA	AA	AG	GG	AG	AG	GG	AA	AA	AG	AG	AA	AG	AA	AA	AA	AG	AG	AA	AA	GG	AG	GG	AG	AA	AA	AA	AG	AG	GG	AA	AA	AG	GG	--	AG	AA	AA
PUT-163a-149071455-832	CC	CC	AC	CC	CC	CC	CC	CC	CC	CC	CC	CC	CC	CC	AC	CC	CC	AC	CC	AC	CC	CC	CC	CC	CC	CC	AC	CC	AC	CC	CC	CC	CC	CC	CC	AC	CC	CC	CC	CC	CC	CC	CC	CC	CC	CC	CC	CC
PUT-163a-149071777-834	AA	AA	AA	AA	AA	AA	AG	GG	AG	AA	AA	AA	AG	AA	AA	AA	AA	AA	AG	AA	AA	GG	AG	AG	AA	AA	GG	AA	AG	GG	AA	AG	GG	AA	AA	AA	AA	AA	AA	AA	AA	AA	AA	AA	AA	AA	AA	GG
PUT-163a-149071777-835	GG	GG	GG	GG	GG	GG	AG	AA	AG	GG	GG	GG	AG	GG	GG	GG	GG	GG	AG	GG	GG	AA	AG	AG	GG	GG	AA	GG	AG	AA	GG	AG	AA	GG	GG	GG	GG	GG	GG	GG	GG	GG	GG	GG	GG	GG	GG	AA
PUT-163a-149071857-836	AA	AC	AC	CC	CC	CC	CC	CC	CC	CC	AA	AA	AC	AA	CC	AC	AA	CC	AC	CC	CC	CC	AC	CC	AC	AA	AC	CC	CC	AC	CC	CC	CC	CC	CC	CC	CC	CC	AC	CC	CC	CC	AC	CC	AC	AA	AA	CC
PUT-163a-149072818-838	AA	AA	AG	AA	AA	AA	AG	AA	AA	AA	AA	AA	AG	AA	AA	AG	AA	AA	AA	AA	AA	AA	AA	--	AA	AA	AA	AA	AA	AA	AG	AA	AA	AA	AA	AA	--	AA	AA	AA	AA	AA	AA	AG	AA	AA	AA	AA
PUT-163a-149074888-841	AA	AA	AC	AA	AA	AA	AC	CC	AA	AA	AA	AC	AA	AA	AA	AC	AA	AA	CC	AA	AC	--	AA	AA	AC	AA	AA	AC	AA	AA	AA	AA	AA	AA	AC	AC	AC	AA	AA	CC	AC	AA	--	AA	AC	AA	AA	AA
PUT-163a-149074888-842	AA	GG	AA	AA	GG	GG	AG	AA	AA	AG	AA	AA	AA	AA	GG	AA	--	AG	AA	GG	AG	AA	AG	AG	AG	AA	AG	AG	AG	GG	GG	AG	GG	AA	AA	AG	AG	GG	AG	AA	AG	GG	AA	GG	AG	AG	AA	AA
PUT-163a-149075104-843	GG	GG	GG	GG	GG	GG	GG	GG	GG	GG	GG	GG	GG	GG	GG	GG	GG	GG	GG	GG	GG	GG	GG	GG	GG	GG	GG	GG	GG	GG	GG	GG	GG	GG	GG	GG	GG	GG	GG	GG	GG	GG	GG	GG	GG	GG	GG	GG
PUT-163a-149075652-845	GG	AA	GG	GG	GG	AG	AA	AA	AA	GG	GG	AA	GG	AG	GG	AG	GG	GG	GG	GG	GG	AG	GG	AG	GG	AA	GG	GG	AG	GG	AG	AG	AG	AG	AG	AA	GG	AA	AA	AG	AA	AA	AG	AG	GG	GG	GG	GG
PUT-163a-149076210-846	GG	GG	GG	GG	GG	GG	GG	GG	GG	GG	GG	GG	GG	AG	AG	AG	GG	GG	GG	GG	AG	GG	AA	AG	GG	GG	AG	AG	GG	GG	GG	GG	AG	GG	AG	GG	AG	GG	AG	AA	AA	GG	GG	AG	--	GG	GG	GG
PUT-163a-149079952-850	CC	AC	CC	CC	AA	AA	AC	CC	AA	AC	CC	AC	AC	CC	CC	AC	AC	AA	AC	CC	AA	AA	AC	AA	CC	AA	AC	AA	CC	CC	AC	CC	AC	CC	AA	AA	CC	CC	AC	AC	--	AC	--	AC	--	AA	AA	AC
PUT-163a-149079952-852	GG	CC	GG	GG	GG	CC	CG	GG	CC	CG	GG	GG	CG	GG	GG	CG	CG	CG	GG	GG	GG	CG	CG	CG	GG	CC	CG	CG	GG	GG	CG	GG	GG	GG	CG	CG	GG	GG	CG	CG	GG	CC	CC	CG	--	CC	CC	CG
PUT-163a-149080126-857	GG	GG	GG	GG	GG	GG	GG	GG	GG	GG	GG	GG	AG	GG	GG	GG	GG	AG	GG	GG	GG	GG	GG	GG	GG	GG	GG	GG	GG	GG	GG	GG	GG	AG	GG	GG	GG	GG	GG	GG	GG	AG	GG	GG	GG	GG	GG	GG
PUT-163a-149080441-863	AG	GG	AA	AA	GG	AA	AG	AA	AG	AA	AA	AA	AA	AA	GG	GG	GG	AA	AA	AA	AA	AA	AA	GG	AG	AA	AA	AA	AG	AA	GG	AA	AG	GG	AA	AG	AG	AG	AA	AA	AA	AA	GG	AA	AG	AA	GG	AA
PUT-163a-149082994-865	AC	AA	CC	CC	AA	AA	AC	CC	AC	CC	CC	AA	AC	CC	AC	CC	CC	AC	AC	AC	AC	CC	CC	AC	CC	CC	AA	CC	AC	AC	CC	CC	CC	AA	CC	CC	AC	CC	AC	AA	CC	AC	CC	CC	AC	CC	AA	AA
PUT-163a-149082994-868	GG	GG	GG	GG	GG	GG	GG	GG	GG	GG	GG	GG	GG	GG	GG	GG	GG	GG	GG	GG	GG	GG	GG	GG	GG	GG	GG	GG	GG	GG	GG	GG	GG	GG	GG	GG	GG	GG	GG	GG	GG	GG	GG	GG	GG	GG	GG	GG
PUT-163a-149083816-872	AG	AA	AA	AG	--	AA	AA	AA	AG	AG	AA	AG	AG	AA	AA	AG	AA	AA	GG	AA	AA	AG	AG	AA	AA	AG	AA	AG	AA	AG	AA	AG	AA	AA	AA	AA	AA	AA	AA	AA	AA	AG	AA	AA	--	--	AA	AG
PUT-163a-149084683-873	AA	AA	AA	AA	AA	AG	GG	AA	AA	GG	AG	AA	AA	AA	AG	AA	AA	AA	GG	AA	AA	AA	AA	AA	AA	GG	AA	--	--	AA	AA	GG	AA	GG	AG	AG	AG	AG	GG	GG	--	AA	AG	AA	AA	AA	--	AA
PUT-163a-149085801-876	AA	GG	AG	GG	GG	AG	AG	AA	GG	AA	AG	GG	AG	GG	AG	AA	GG	AG	AG	AG	AA	AA	GG	GG	AG	AG	AG	AG	AG	GG	AA	AG	GG	AG	GG	GG	AG	GG	GG	GG	AA	GG	AA	AA	--	AA	AA	AA
PUT-163a-149085801-877	AA	AA	AA	AA	AA	AA	AG	AA	AA	AA	AG	AA	AG	AA	AA	AA	AA	AG	AG	AG	AA	AA	AG	AG	AA	AA	AA	AA	AA	GG	AA	AG	GG	AG	GG	AG	AA	AG	GG	AG	AA	AG	AA	AA	AA	AA	AA	AA
PUT-163a-149086883-882	AA	AG	GG	GG	AG	GG	AG	GG	GG	GG	GG	GG	GG	GG	GG	GG	GG	GG	GG	GG	GG	GG	GG	GG	GG	GG	AG	GG	GG	AG	AG	GG	GG	GG	GG	GG	AG	GG	AG	GG	GG	AG	GG	GG	GG	AA	AG	GG
PUT-163a-149086978-883	AA	GG	AG	GG	GG	GG	GG	AG	GG	AG	AG	GG	AG	GG	GG	GG	AA	GG	GG	GG	GG	GG	AG	GG	GG	AG	AG	GG	GG	GG	AG	GG	AG	GG	GG	AG	GG	GG	GG	AG	GG	AG	AG	GG	GG	GG	AG	GG
PUT-163a-149086982-884	CC	AC	AA	AC	AA	AC	AC	CC	CC	CC	CC	CC	CC	CC	AC	CC	CC	CC	AA	CC	CC	CC	CC	CC	AA	CC	AC	CC	AC	CC	CC	AC	CC	CC	AC	CC	AC	CC	AC	CC	--	CC	CC	CC	CC	CC	CC	--
PUT-163a-149088205-888	AA	GG	AA	AG	AA	AG	AA	AG	AA	GG	GG	AG	AG	GG	AG	GG	GG	AG	AG	AA	AG	GG	AG	AG	AA	AA	AA	AA	AG	AA	AG	AA	AA	AG	AA	AA	AA	AA	GG	AG	AG	AA	AG	AA	AA	--	AA	AG
PUT-163a-149088205-889	AG	AA	AG	AG	AA	AA	AA	AA	AA	AA	AA	AA	AG	AA	AA	AA	AA	AA	AG	AA	AG	AA	AA	AA	AA	AA	AA	AA	AA	AA	AA	AG	AG	AA	AA	AG	AA	AA	AA	AA	AA	--	--	AA	AA	--	AA	AA
PUT-163a-149095258-897	AA	AA	AA	AA	AA	AG	AG	GG	AG	GG	GG	AG	AA	GG	GG	GG	GG	GG	AG	AG	GG	AA	AA	AG	GG	AA	GG	GG	AA	AA	GG	GG	GG	GG	GG	AG	AG	AG	AA	AG	GG	AG	AA	AG	AG	AA	AA	AG
PUT-163a-149095867-899	AA	GG	GG	AA	AG	AG	AA	GG	AA	AA	AA	AA	AA	AA	AG	AG	AA	AA	AA	AA	AA	AA	AG	AA	AA	AA	GG	AA	AA	AA	AG	AG	AG	AG	GG	AG	AG	AA	GG	AA	GG	AA	AA	AG	AA	AA	AA	GG
PUT-163a-149095867-900	GG	AA	AA	GG	AG	AG	GG	AA	GG	AG	AA	AG	GG	GG	AG	AG	GG	GG	GG	GG	AA	AG	AG	GG	GG	GG	AA	AA	AG	AA	AG	AA	AA	AG	AA	AA	GG	AG	AA	AG	AA	AG	AG	AG	GG	GG	GG	AA
PUT-163a-149096847-902	GG	GG	AG	GG	GG	GG	GG	GG	AG	GG	GG	AG	AG	GG	GG	AG	AG	GG	GG	GG	GG	GG	GG	GG	GG	GG	GG	GG	GG	GG	GG	GG	AG	GG	GG	GG	GG	GG	GG	GG	AG	GG	AA	GG	GG	GG	GG	GG
PUT-163a-149098745-906	GG	GG	GG	GG	GG	GG	GG	GG	GG	GG	GG	GG	GG	GG	GG	GG	GG	GG	GG	GG	GG	GG	GG	GG	GG	GG	GG	GG	GG	GG	GG	GG	GG	GG	GG	GG	GG	GG	GG	GG	GG	GG	GG	GG	GG	GG	GG	GG
PUT-163a-149098745-907	AA	AA	AA	AA	AA	AC	AC	AA	AA	AC	AC	AA	AA	AA	AA	AC	AA	AC	AA	AC	AC	AA	AC	AC	AA	AA	AA	AC	AA	AA	AA	AA	AA	AA	AA	AC	AA	AC	AC	AA	AC	AC	AA	AC	AC	--	AA	AA
PUT-163a-149099344-910	AG	AA	AA	AA	GG	GG	AG	GG	GG	AG	GG	AA	AG	AG	AG	--	GG	AG	AG	GG	AG	AA	GG	AG	AA	AA	AA	GG	AA	GG	AG	AA	AG	AA	GG	AG	GG	AA	AG	GG	GG	AG	AA	AG	GG	AG	AA	--
PUT-163a-149100124-912	CC	CC	AC	CC	CC	CC	AC	CC	CC	CC	CC	AC	AC	CC	CC	CC	CC	CC	AA	CC	CC	CC	CC	CC	CC	CC	CC	CC	CC	CC	CC	CC	CC	CC	AC	CC	CC	CC	CC	CC	CC	CC	CC	CC	--	CC	CC	AA
PUT-163a-149100124-916	CC	AC	CC	CC	AC	CC	AC	AA	AA	AC	AC	AC	AA	CC	AA	AA	AA	AC	CC	AC	CC	AA	AA	AA	AA	CC	AC	AC	AC	CC	AC	AC	CC	AC	CC	CC	AC	AC	AA	AC	CC	CC	AA	AA	--	--	AA	CC
PUT-163a-149100218-918	AG	GG	AA	GG	AA	AA	AA	AA	AG	AA	AA	AG	AG	AA	AG	AG	GG	AG	AA	AG	AA	AA	AG	AA	AA	AG	GG	AA	AA	AA	AA	AA	AA	AA	AA	AA	AA	AG	AG	AA	AG	AA	AA	AA	--	GG	GG	AA
PUT-163a-149100944-925	AA	AA	AA	AA	--	AA	AA	AA	AA	AA	AA	AA	AA	AA	AA	AA	AA	AA	AA	AA	AA	AA	AA	AA	AA	AA	AA	AA	AA	AA	AA	AA	AA	AA	AA	AA	AA	AA	AA	AA	AA	AA	AA	AA	AA	AA	AA	AA
PUT-163a-149101061-929	GG	GG	GG	GG	GG	GG	AG	GG	GG	AG	GG	AG	GG	AG	GG	AG	AA	AG	GG	GG	GG	GG	AG	AG	GG	GG	GG	GG	GG	AA	GG	AG	AG	AG	GG	AG	AG	AG	GG	GG	GG	--	GG	AG	GG	GG	GG	GG
PUT-163a-149102041-931	GG	GG	GG	GG	GG	GG	AG	AA	GG	AG	GG	GG	GG	GG	AG	AG	AA	GG	GG	AG	GG	AG	GG	GG	GG	GG	GG	GG	AA	GG	GG	GG	GG	GG	AG	GG	AG	AG	GG	AG	AG	AG	--	GG	GG	AG	GG	GG
PUT-163a-149102555-932	CC	CC	CC	CC	CC	CC	CC	CC	CC	AA	AA	CC	CC	CC	AC	CC	CC	CC	CC	AC	CC	AC	CC	CC	CC	CC	CC	CC	CC	CC	CC	CC	CC	CC	CC	CC	CC	CC	CC	AC	CC	CC	CC	CC	CC	CC	CC	AC
PUT-163a-149108100-945	CC	CC	CC	CC	CC	CC	AC	AA	CC	CC	CC	CC	CC	CC	CC	CC	AA	--	CC	AC	CC	CC	CC	AC	CC	CC	CC	AC	CC	CC	CC	CC	CC	AC	AC	CC	CC	CC	CC	AC	CC	CC	AC	CC	CC	CC	CC	CC
PUT-163a-149108458-947	AG	AG	AG	GG	AG	GG	GG	--	AG	AG	GG	GG	AG	GG	AG	AG	GG	AG	AA	AG	GG	GG	AG	GG	GG	AA	AA	AA	AG	AG	GG	AG	GG	GG	AG	GG	AG	AG	AG	AG	AG	GG	AG	AG	AA	GG	GG	AA
PUT-163a-149109030-949	AA	AA	GG	AG	GG	GG	GG	GG	AA	GG	GG	GG	GG	AG	GG	AG	AG	AG	AG	GG	AA	AG	GG	GG	GG	GG	AA	GG	GG	AA	GG	GG	GG	GG	GG	GG	GG	GG	GG	GG	AG	GG	GG	GG	GG	AA	AA	GG
PUT-163a-149109388-951	CC	CC	CC	CC	CC	CC	CC	CC	CC	CC	CC	CC	CC	CC	CC	CC	CC	CC	CC	CC	CC	CC	CC	CC	CC	CC	CC	CC	CC	AC	CC	CC	CC	CC	CC	CC	CC	CC	CC	AC	CC	CC	CC	CC	CC	CC	CC	CC
PUT-163a-149109935-959	GG	GG	GG	GG	GG	GG	AG	GG	AA	GG	GG	GG	GG	GG	GG	GG	GG	GG	GG	GG	GG	GG	GG	GG	GG	GG	AA	GG	GG	GG	AG	GG	GG	GG	GG	AG	GG	GG	GG	GG	--	GG	GG	GG	GG	GG	GG	GG
PUT-163a-149110076-960	GG	GG	GG	GG	GG	GG	GG	GG	GG	GG	GG	GG	GG	GG	GG	GG	GG	AG	GG	GG	GG	GG	GG	GG	GG	GG	GG	GG	GG	GG	GG	GG	GG	GG	GG	GG	GG	GG	GG	GG	AG	GG	GG	GG	GG	GG	GG	GG
PUT-163a-149110076-961	GG	GG	GG	GG	GG	GG	GG	GG	GG	GG	GG	GG	GG	GG	GG	GG	GG	CG	GG	GG	GG	GG	GG	GG	GG	GG	GG	GG	GG	GG	GG	GG	GG	GG	GG	GG	GG	GG	GG	GG	CG	GG	GG	GG	GG	GG	GG	GG
PUT-163a-149110076-962	GG	GG	AG	GG	GG	GG	GG	GG	GG	GG	GG	AG	GG	GG	GG	AG	GG	AG	GG	GG	GG	GG	AG	GG	GG	GG	GG	GG	GG	GG	GG	AG	GG	GG	AG	GG	GG	AG	AG	GG	AG	AG	GG	GG	GG	GG	GG	GG
PUT-163a-149110508-964	GG	GG	GG	GG	GG	GG	GG	GG	GG	AG	AG	AA	GG	GG	GG	GG	GG	--	GG	GG	GG	GG	GG	AG	GG	GG	GG	GG	GG	GG	GG	AG	GG	GG	GG	GG	GG	GG	GG	GG	GG	GG	AG	GG	--	GG	GG	AA
PUT-163a-149111517-965	GG	GG	AG	GG	AG	AG	GG	AA	AG	GG	AA	GG	GG	GG	AG	AA	AG	AA	AA	AA	AA	AA	AG	AG	GG	GG	AA	AA	AA	GG	AG	AA	AG	AA	AA	AA	AG	GG	AG	GG	AG	AG	AG	AA	AG	AG	AG	GG
PUT-163a-149111560-966	GG	CG	GG	CC	GG	GG	GG	GG	GG	GG	GG	CG	CG	GG	CG	GG	CC	GG	GG	GG	GG	CG	CG	GG	GG	GG	CC	GG	GG	GG	GG	GG	GG	GG	GG	GG	GG	GG	GG	GG	GG	GG	GG	GG	CG	CG	CC	CG
PUT-163a-149111560-968	AA	AC	AA	CC	AA	AA	AA	AA	AA	AA	AA	AC	AC	AA	AC	AA	CC	AA	AA	AA	AA	AC	AC	AA	AA	AA	CC	AA	AA	AA	AA	AA	AA	AA	AA	AA	AA	AA	AA	AA	AA	AA	AA	AA	AC	AC	CC	AC
PUT-163a-149111766-970	GG	GG	AG	GG	AA	GG	AG	GG	GG	AA	GG	AA	GG	AA	AG	AG	AG	AA	AG	AA	GG	GG	AG	AA	GG	GG	GG	GG	AA	GG	GG	AG	AG	GG	AA	AG	GG	GG	AG	AG	AG	AG	AA	AG	--	GG	GG	GG
PUT-163a-149111766-971	AA	AA	AG	AA	GG	AA	AG	AA	AA	GG	AA	GG	AA	GG	AG	AG	AG	GG	AG	GG	AA	AA	AG	GG	AA	AA	AA	AA	GG	AA	AA	AG	AG	AA	GG	AG	AA	AA	AG	AG	AG	AG	GG	AG	AG	AA	AA	AA
PUT-163a-149111766-972	AA	AA	AC	AA	CC	AA	AC	AA	AA	CC	AA	CC	AA	CC	AC	AC	AC	CC	AC	CC	AA	AA	AC	CC	AA	AA	AA	AA	CC	AA	AA	AC	AC	AA	CC	AC	AA	AA	AC	AC	AC	AC	CC	AC	AC	AA	AA	AA
PUT-163a-149111766-973	AA	AA	AA	AA	GG	AG	AG	AA	AA	AA	AA	AA	AA	AA	AA	AG	AG	GG	AA	AG	GG	AA	GG	AG	AA	AA	AA	AG	GG	GG	AG	AG	AA	AG	AG	GG	AA	GG	AG	AA	AA	GG	GG	GG	--	AA	AA	AA
PUT-163a-149112808-975	CC	CC	CC	CC	CC	AC	AC	CC	AA	CC	CC	AC	CC	CC	AC	CC	CC	AC	AA	CC	AC	CC	CC	CC	CC	CC	CC	CC	AC	CC	AC	AC	CC	CC	CC	CC	CC	CC	CC	CC	AC	CC	AA	--	AC	--	CC	--
PUT-163a-16916618-980	TT	TT	TT	TT	TT	TT	TT	AA	TT	TT	TT	TT	TT	TT	TT	TT	TT	TT	TT	TT	AT	TT	TT	TT	TT	TT	AT	TT	TT	AA	TT	TT	TT	TT	TT	TT	AT	TT	TT	TT	TT	TT	TT	TT	TT	TT	TT	TT
PUT-163a-16917550-981	AA	AG	AG	AA	GG	GG	GG	GG	AG	GG	GG	AG	GG	GG	GG	AA	GG	AG	AA	AA	AG	GG	AG	AG	AA	GG	GG	AG	AG	GG	AA	AG	GG	GG	GG	GG	GG	AG	GG	GG	GG	GG	AG	GG	AG	AA	AG	GG
PUT-163a-16917550-983	AA	AG	AG	AA	GG	GG	GG	GG	GG	GG	GG	GG	GG	GG	GG	GG	GG	GG	GG	GG	GG	GG	GG	GG	GG	GG	GG	GG	AG	GG	GG	GG	GG	GG	GG	GG	GG	GG	GG	GG	GG	GG	GG	GG	GG	AG	AG	GG
PUT-163a-16917550-984	--	GG	GG	AG	GG	GG	GG	GG	GG	GG	GG	GG	GG	GG	GG	GG	GG	GG	GG	GG	GG	GG	GG	GG	GG	GG	GG	GG	GG	GG	GG	GG	GG	GG	GG	GG	GG	GG	GG	GG	GG	GG	GG	GG	GG	AG	AG	GG
PUT-163a-16917550-985	AA	AG	AG	AA	GG	GG	GG	GG	AG	GG	GG	AG	GG	GG	GG	AA	GG	AG	AA	AA	AG	GG	AG	AG	AA	GG	GG	AG	AG	GG	AA	AG	GG	GG	GG	GG	GG	AG	GG	GG	GG	GG	AG	GG	AG	AA	AG	GG
PUT-163a-16918423-990	CC	CC	CC	CC	CC	CC	CC	CC	GG	CC	CC	CC	CG	CC	CC	CC	CC	CC	CC	CC	CC	CC	GG	CC	CC	GG	CC	CC	CC	CC	CC	CC	CC	CC	CC	CC	GG	CC	CC	CC	CC	CC	CC	CC	CC	CC	CC	CC
PUT-163a-16918459-994	AA	AA	AA	AA	GG	AA	AA	AA	AA	AA	AG	AA	AA	AA	AA	AA	GG	AA	AA	AA	AA	AA	AG	AG	AA	AA	AA	--	AA	AA	--	AG	--	GG	AA	AG	AA	AA	AA	AG	AA	AA	--	AA	AA	AA	AA	AA
PUT-163a-16918459-995	AA	AA	AA	AA	AA	AA	AA	AA	AA	AA	AA	AA	AA	AA	AT	AA	AA	AT	AA	AA	AA	AA	AA	AA	AT	TT	AA	AA	AT	TT	AA	AA	AA	AA	AT	AA	AA	AA	AA	AA	--	AA	AA	AA	AA	AA	AA	AA
PUT-163a-16918459-996	GG	GG	GG	GG	GG	GG	GG	GG	GG	GG	GG	GG	GG	GG	GG	GG	GG	GG	GG	GG	GG	GG	GG	GG	GG	GG	GG	--	GG	GG	GG	GG	GG	GG	GG	GG	GG	GG	GG	GG	GG	GG	GG	GG	--	GG	GG	GG
PUT-163a-16918459-997	CG	CG	CG	GG	GG	CG	CG	CG	GG	GG	GG	GG	GG	CG	GG	CG	CG	GG	GG	GG	CG	GG	GG	CG	GG	GG	GG	--	GG	GG	GG	CG	GG	GG	GG	GG	CG	CG	GG	GG	GG	CG	--	GG	CG	CG	GG	GG
PUT-163a-16919241-1005	CC	CC	CC	CC	AC	AC	CC	AC	AC	AA	CC	AA	AA	AA	AA	CC	CC	AC	AC	AC	AC	CC	AA	AC	CC	AC	AA	AC	CC	CC	CC	AA	CC	AC	CC	AC	CC	CC	AC	AC	AA	AA	AA	AC	CC	CC	CC	CC
PUT-163a-16919246-1009	CC	CC	CC	CC	CC	CC	CC	CC	AA	CC	CC	CC	CC	CC	CC	CC	CC	CC	CC	AC	AC	CC	CC	CC	CC	AC	CC	CC	CC	CC	CC	CC	CC	CC	CC	CC	CC	CC	CC	AC	AC	CC	CC	CC	CC	CC	CC	CC
PUT-163a-16919425-1014	AA	AA	GG	AG	--	AG	AG	--	GG	GG	AA	GG	AA	GG	GG	AG	GG	AG	--	GG	AG	AA	AG	AA	AA	AG	GG	AG	GG	AG	AA	AG	GG	AG	GG	AG	AG	AG	AG	GG	GG	AA	GG	GG	--	AA	GG	AA
PUT-163a-16919428-1017	CC	CC	CC	CC	CC	CC	AC	CC	CC	CC	CC	CC	CC	CC	CC	CC	CC	CC	CC	CC	CC	CC	CC	CC	CC	CC	CC	CC	CC	CC	CC	CC	CC	CC	AC	CC	AC	CC	AC	CC	AC	CC	CC	CC	CC	CC	CC	CC
PUT-163a-16919428-1019	GG	GG	GG	GG	GG	GG	AG	GG	GG	GG	GG	GG	GG	GG	GG	GG	GG	GG	GG	GG	GG	GG	GG	GG	GG	GG	GG	GG	GG	GG	GG	GG	GG	GG	AG	GG	AG	GG	AG	GG	AG	GG	GG	GG	GG	GG	GG	AG
PUT-163a-16919428-1020	AA	AA	AA	AA	AA	AA	AT	AA	AA	AA	AA	AA	AA	AA	AA	AA	AA	AA	AA	AA	AA	AA	AA	AA	AA	AA	AA	AA	AA	AA	AA	AA	AA	AA	AT	AA	AT	AA	AT	AA	AT	AA	AA	AA	AA	AA	AA	AA
PUT-163a-16919470-1022	AA	AA	AA	AA	AA	AA	AA	AA	AA	AA	AA	AA	AA	AA	AT	AA	AA	AA	AA	AA	AA	AA	AA	AA	AA	AA	AT	AA	AA	AT	AA	AA	AT	AA	AA	AT	AA	TT	AA	AA	AA	AT	AA	AA	AA	AA	AA	AA
PUT-163a-16919470-1024	AA	GG	AA	GG	GG	AG	GG	GG	GG	GG	AA	GG	GG	GG	GG	GG	GG	GG	GG	GG	AG	GG	AG	GG	GG	AA	GG	GG	GG	GG	GG	GG	GG	GG	GG	GG	AG	GG	AG	GG	AG	GG	GG	AG	AG	AG	GG	GG
PUT-163a-16919470-1025	GG	GG	AG	GG	GG	GG	AG	GG	GG	GG	AA	GG	GG	GG	GG	GG	GG	GG	GG	GG	AG	GG	AG	GG	AA	GG	GG	GG	GG	GG	GG	GG	GG	GG	GG	GG	AG	GG	AG	GG	GG	GG	GG	GG	--	GG	GG	GG
PUT-163a-16919470-1026	AA	GG	AA	GG	GG	AG	GG	GG	GG	GG	AA	GG	GG	GG	GG	GG	GG	GG	GG	GG	AG	GG	AG	GG	GG	AA	GG	GG	GG	GG	GG	GG	GG	GG	GG	GG	AG	GG	AG	GG	AG	GG	GG	AG	AG	AG	GG	GG
PUT-163a-16919569-1033	AA	AA	AG	AA	AA	AA	AG	GG	AA	AG	AG	AG	AG	GG	GG	AG	AA	GG	AA	GG	GG	AG	AG	AG	AG	AG	AA	AG	GG	AA	GG	AG	AA	AG	AG	GG	AG	AG	GG	AA	AG	GG	AA	AG	GG	AG	AG	GG
PUT-163a-16919742-1037	AA	AG	--	GG	AA	AA	AA	AA	AA	AG	AA	AA	AG	AA	AA	AG	AA	AA	GG	AA	AG	AA	AA	GG	AA	GG	GG	--	AA	AA	AA	GG	AG	AG	AG	GG	AG	AG	AA	GG	--	--	GG	GG	GG	AA	AA	GG
PUT-163a-16919993-1038	CC	CC	CC	CC	CC	CC	CC	CC	AC	CC	CC	CC	CC	CC	CC	CC	AA	CC	CC	CC	CC	CC	CC	CC	CC	CC	CC	AC	CC	CC	AC	CC	CC	CC	AC	CC	CC	CC	AC	CC	CC	CC	AC	CC	CC	CC	CC	CC
PUT-163a-16919993-1040	AG	AG	AA	GG	AA	AG	AG	GG	AA	AA	AA	AA	AA	GG	AG	AG	AA	AA	GG	AG	AA	GG	AG	AG	GG	GG	AA	AG	AG	AA	AA	AA	AA	AG	AG	AA	AA	AG	AA	AA	AG	AA	AA	AG	AA	--	GG	AG
PUT-163a-16919993-1041	AG	AG	AG	GG	AA	AG	AG	GG	AG	GG	GG	GG	AG	GG	AG	AG	AA	GG	GG	GG	AG	GG	GG	GG	GG	GG	AA	AG	AG	AA	AG	AG	AA	AG	AG	AG	AA	AG	AA	GG	GG	AA	AG	AG	AG	AG	GG	GG
PUT-163a-16920212-1045	AG	AG	AG	AG	AA	AA	AA	GG	AA	AG	AA	AA	AA	AA	AG	AG	AG	AA	AA	AG	AA	GG	AA	AA	AA	GG	AA	AA	AA	AA	AG	AA	AA	AG	AG	GG	AA	AG	AG	AG	AA	AA	--	AA	AA	--	AA	--
PUT-163a-16920212-1046	AC	AC	AC	AC	CC	CC	CC	AA	CC	AC	CC	CC	CC	CC	AC	AC	AC	CC	CC	AC	CC	AA	CC	CC	CC	AA	CC	CC	CC	CC	CC	CC	CC	AC	CC	CC	CC	CC	CC	AC	CC	CC	CC	CC	CC	CC	CC	AC
PUT-163a-16920212-1047	AG	AG	AG	GG	GG	GG	GG	GG	GG	AG	GG	GG	GG	GG	AG	AG	AG	GG	GG	AG	GG	AA	GG	GG	GG	AA	GG	GG	GG	GG	GG	GG	GG	AG	GG	GG	GG	GG	GG	AG	GG	GG	GG	GG	GG	GG	GG	AG
PUT-163a-16920349-1051	AA	AG	AA	AA	GG	AG	AG	AA	AA	AA	AG	AG	GG	AA	AG	GG	GG	AA	AA	AA	AG	AA	AG	AA	AG	AA	AG	AG	AG	AA	GG	AG	AG	AA	AG	AG	GG	AA	AG	AG	GG	AG	GG	AA	--	GG	AA	AG
PUT-163a-16921014-1052	AA	AA	AA	AA	AA	AA	AA	AA	AA	AA	AA	AA	AA	AA	AA	AA	AA	AA	AA	AA	AA	AG	AA	AA	AA	AA	AA	AA	AA	AA	AA	AA	AA	AA	AA	AA	AG	AA	AA	AA	AA	AA	AA	AG	AA	AA	AA	AA
PUT-163a-16921014-1053	AA	AG	AA	AA	AA	AG	AA	AA	AA	AA	AA	AA	AA	AA	AA	AA	AA	AG	AA	AA	AA	AA	AA	AA	AA	AA	GG	AA	AG	AA	GG	AA	AA	AA	AA	AA	AA	GG	GG	AA	AA	GG	AA	AA	AA	--	AA	AA
PUT-163a-16921107-1057	CC	CC	CC	CC	CC	CC	CC	CC	CC	AA	CC	CC	CC	CC	CC	CC	CC	CC	CC	CC	AC	CC	CC	CC	CC	CC	CC	CC	CC	CC	CC	CC	CC	CC	AC	AC	CC	AC	CC	CC	CC	CC	CC	CC	AA	CC	CC	CC
PUT-163a-16921481-1061	GG	GG	GG	GG	AA	AG	AA	GG	AG	AG	GG	AG	AG	AG	GG	GG	GG	GG	GG	GG	GG	GG	AG	GG	GG	GG	GG	GG	GG	GG	GG	AG	GG	AG	AG	GG	GG	AG	GG	GG	GG	AG	GG	GG	AA	GG	GG	AG
PUT-163a-16922676-1070	CC	CC	CC	CC	CC	CC	CC	CC	CC	CC	CC	CC	CC	CC	CC	CC	CC	CC	CC	CC	CC	CC	CC	CC	CC	CC	CC	CC	AC	CC	CC	CC	CC	CC	CC	CC	CC	CC	CC	CC	CC	CC	CC	CC	CC	CC	CC	CC
PUT-163a-16922676-1072	AG	GG	AG	AA	AG	AA	AG	AA	AA	AG	AA	AG	AA	AA	AA	AA	AA	AG	AA	AA	GG	AA	AG	--	AG	AG	AA	GG	AG	AA	AA	AA	AA	AA	GG	GG	AG	AG	AA	AG	AA	GG	AA	GG	--	AA	AA	AA
PUT-163a-16922676-1073	AA	AA	AA	AA	AA	AA	AG	AA	AA	AG	AA	AG	AA	AA	AA	AA	AA	AA	AA	AA	GG	AA	AA	AA	AA	AA	AA	AG	AG	AA	AA	AA	AA	AA	AA	AA	AA	AA	AA	AA	AA	AA	AA	AA	AA	AA	AA	AA
PUT-163a-16922761-1076	AA	AA	AA	AA	AA	GG	AG	AA	AA	AG	AA	AA	AG	AA	AG	AA	GG	AG	AA	GG	GG	GG	AA	AG	GG	AA	AA	AG	AG	GG	AA	AA	AA	AA	AA	AA	GG	AA	AG	AG	AG	AA	AA	GG	AA	GG	GG	AA
PUT-163a-16922828-1078	AA	AA	AA	AA	AA	AG	AA	GG	AA	AA	AA	AA	AA	AA	AA	AA	AA	AA	GG	AG	AA	AA	AA	AA	AA	AA	AA	AA	AA	AA	AA	AA	AA	AA	AA	AA	AA	AA	AA	AA	AA	AA	AA	AA	AA	AA	AA	AA
PUT-163a-16922936-1080	AA	AA	AA	AA	AA	AG	AG	AA	AA	AA	AA	AA	AA	AA	AA	AA	AA	AG	AA	AA	AA	AA	AA	AA	AA	AA	AA	AA	AA	AA	AA	AA	AG	AA	AA	AA	AG	AG	AA	AA	AG	AA	AA	AA	AA	AA	AA	AG
PUT-163a-16922936-1081	CC	CC	CC	CC	CC	CC	CC	CC	CC	CC	CC	CC	CC	CC	CC	CC	CC	CC	CC	CC	CC	CC	CC	CC	CC	CC	CC	CC	CC	CC	CC	CC	CC	CC	CC	CC	CG	CC	CC	CC	CC	CC	CC	CC	CC	CC	CC	CC
PUT-163a-16923089-1082	AG	AA	AG	GG	GG	GG	GG	GG	AA	GG	GG	GG	GG	GG	GG	GG	GG	GG	GG	AG	GG	GG	AA	AA	GG	GG	GG	--	GG	GG	GG	AG	GG	GG	GG	AG	AG	GG	GG	GG	GG	GG	AG	GG	GG	GG	GG	GG
PUT-163a-16925044-1085	CC	CC	CC	AC	CC	--	CC	AA	AC	AC	AC	AC	AC	CC	AC	CC	AA	AC	AA	CC	CC	AC	AC	AC	AA	CC	CC	AC	CC	CC	CC	CC	AA	CC	CC	AC	CC	CC	CC	CC	AA	CC	CC	AC	CC	AC	AA	CC
PUT-163a-16925346-1088	CC	CC	CC	CC	CC	CC	CC	CC	AC	CC	CC	AC	CC	CC	CC	CC	CC	CC	CC	CC	CC	CC	CC	AC	--	CC	CC	CC	CC	AC	CC	CC	CC	CC	CC	AC	AC	AC	CC	AC	--	CC	AC	CC	CC	CC	CC	CC
PUT-163a-16925351-1096	GG	--	GG	GG	GG	GG	GG	GG	GG	GG	GG	GG	GG	GG	GG	GG	GG	GG	GG	GG	--	GG	GG	GG	GG	GG	GG	AG	AG	GG	GG	GG	GG	GG	GG	GG	GG	GG	GG	GG	GG	GG	GG	GG	GG	GG	GG	--
PUT-163a-16925568-1101	GG	GG	GG	GG	GG	GG	GG	GG	GG	AA	GG	GG	GG	GG	AA	GG	GG	AG	GG	AA	AG	GG	AG	GG	GG	GG	GG	GG	GG	AG	GG	GG	GG	GG	GG	GG	GG	GG	GG	AG	GG	AG	AG	GG	--	--	GG	GG
PUT-163a-16925568-1102	CC	CC	AC	CC	CC	CC	CC	AC	CC	CC	AA	AA	AA	AA	CC	AC	CC	CC	AC	CC	AC	AC	CC	AC	AA	AA	AC	AC	CC	CC	AC	AC	CC	AC	CC	CC	CC	AA	CC	CC	CC	CC	CC	CC	CC	CC	CC	CC
PUT-163a-16925568-1103	AA	AA	AA	AA	AA	AA	--	AA	AA	GG	AA	AA	AA	AA	GG	AA	AA	AG	AA	GG	AG	AA	AG	AA	AA	AA	AA	AA	AA	AG	AA	AA	AG	AA	AA	AG	AA	AA	AA	AG	AA	AG	AG	AG	--	AA	AA	AA
PUT-163a-16925784-1113	AA	AA	AA	AA	AA	AA	AA	AA	AA	AA	AA	AG	AA	AA	AA	AG	AA	AA	GG	AA	AG	AA	AA	AA	AA	AA	AA	AA	AA	AA	AA	AA	AA	AA	AA	AA	AA	AA	AA	AA	AA	AA	AA	AA	AA	AA	AA	AA
PUT-163a-16925813-1118	GG	GG	CC	GG	GG	GG	GG	GG	GG	GG	GG	GG	GG	GG	GG	GG	GG	GG	GG	GG	GG	GG	GG	GG	GG	GG	GG	GG	GG	GG	GG	GG	GG	GG	GG	GG	GG	GG	GG	GG	GG	GG	GG	GG	GG	GG	GG	GG
PUT-163a-16925820-1120	AG	AG	GG	AG	GG	GG	GG	GG	GG	GG	--	GG	AG	GG	GG	GG	GG	GG	GG	AG	GG	GG	GG	AG	GG	AG	GG	AG	GG	GG	GG	AG	GG	GG	AG	GG	AG	GG	GG	AG	AG	GG	GG	AG	GG	GG	GG	GG
PUT-163a-16925878-1123	GG	GG	GG	GG	GG	GG	GG	GG	GG	GG	GG	GG	GG	GG	AG	GG	AG	GG	GG	GG	GG	GG	GG	GG	GG	GG	GG	GG	GG	GG	GG	GG	GG	GG	GG	GG	GG	GG	GG	GG	GG	GG	GG	GG	GG	GG	GG	GG
PUT-163a-16925922-1125	GG	GG	GG	GG	AA	AG	GG	GG	GG	AG	AA	AG	GG	GG	AG	GG	GG	GG	GG	AG	AA	GG	AA	AG	AA	AA	GG	GG	AG	AA	AA	AG	AA	AG	AA	AA	AG	AG	GG	AA	GG	GG	GG	AA	AG	GG	GG	GG
PUT-163a-16926058-1127	GG	GG	GG	GG	AG	AA	AA	GG	GG	AG	AG	AG	GG	AA	AG	AG	AA	AA	GG	GG	AG	GG	AG	GG	AG	AA	GG	AG	GG	GG	GG	AG	AG	AG	GG	AG	GG	AG	GG	AG	GG	AA	GG	GG	AG	GG	GG	GG
PUT-163a-16926106-1128	AC	AA	CC	AA	AA	AA	CC	CC	AC	CC	AA	CC	AC	CC	CC	AC	CC	AC	CC	CC	CC	AA	AC	AC	AC	AC	CC	AA	AA	CC	CC	AC	AC	AA	AC	AC	CC	AA	CC	CC	CC	AA	AC	CC	AC	AC	AC	CC
PUT-163a-16926106-1129	AG	GG	GG	GG	GG	GG	AA	AA	AG	AA	GG	AG	AG	AA	AA	AG	AA	AG	AG	AG	GG	GG	AG	AG	GG	GG	AA	GG	GG	AG	AA	GG	AG	GG	AG	GG	AG	GG	AA	AA	AG	GG	AG	AA	AG	AG	AG	AA
PUT-163a-16926180-1132	GG	AG	AA	GG	AA	GG	AA	GG	AA	AA	GG	AA	AA	--	AA	AG	AA	AG	GG	AA	AA	AA	GG	AA	--	AA	AA	AG	AA	--	AG	GG	AG	GG	AA	AG	AA	GG	AG	AG	GG	AG	GG	AG	GG	GG	--	GG
PUT-163a-16926213-1140	GG	AA	GG	GG	GG	AG	AG	AA	AG	AA	GG	AG	AG	AG	AA	AG	GG	AA	AA	AA	AA	GG	AA	AA	AG	GG	GG	AG	AG	AG	AG	AA	AG	AA	GG	GG	AG	AA	GG	AA	AA	AA	AG	AG	--	AG	AA	GG
PUT-163a-16926216-1141	AC	AC	CC	CC	AA	AA	AA	AC	AA	AA	AA	AC	CC	CC	AA	AA	CC	AC	AA	AA	AA	CC	AC	CC	CC	AA	CC	AC	AA	AC	AC	AC	AC	AC	AC	CC	AC	AA	AC	AC	AC	CC	AA	AC	CC	AC	CC	AC
PUT-163a-16926216-1143	CC	CC	CC	CC	CC	GG	CC	CC	CG	CG	CC	CC	CC	CC	CG	CC	CC	CG	GG	CG	CG	CC	CC	CC	CC	GG	CC	CG	CC	CC	CC	CC	CC	CC	CG	CC	CC	CC	CC	CG	CG	CC	GG	CC	CC	CC	CC	CG
PUT-163a-16926285-1144	AA	AA	AA	AA	AA	AA	AA	AA	AA	AA	AA	AA	AA	AA	AG	AG	AA	AA	GG	AG	GG	AA	AA	AA	AA	AA	AA	AA	AA	AA	AA	AA	AA	AA	AA	AA	AA	AA	AA	AA	AG	AA	AA	AA	AA	AA	AA	AA
PUT-163a-16926539-1145	CC	CC	CC	CC	CC	CC	CC	CC	CC	CC	CC	CC	CC	CC	CC	CC	CC	CC	CC	CC	CC	CC	CC	CC	CC	CC	CC	CC	CC	AC	CC	CC	CC	CC	CC	CC	CC	CC	CC	CC	CC	CC	AC	CC	CC	CC	CC	CC
PUT-163a-16926572-1146	GG	GG	AA	GG	AA	AA	AA	AA	GG	AG	AA	AG	AG	GG	AG	AG	AA	AG	AA	AA	GG	AG	--	AG	AA	AA	GG	AA	AG	AA	AA	AA	AA	AA	AA	AA	AA	AA	--	AG	AA	AA	AA	AA	AA	GG	AG	GG
PUT-163a-16926903-1152	GG	GG	--	GG	GG	GG	GG	GG	GG	GG	GG	GG	GG	GG	GG	GG	GG	GG	GG	GG	GG	--	GG	GG	GG	GG	AG	GG	GG	GG	GG	GG	GG	GG	GG	--	GG	GG	GG	GG	GG	GG	GG	GG	AG	GG	GG	GG
PUT-163a-16927125-1170	AA	AA	AT	AA	TT	AT	AT	AA	AA	AA	AT	AA	AA	AA	AT	AT	AA	AA	AA	AT	AA	AT	AT	AA	AT	AA	AA	TT	AA	AA	AA	AT	AT	TT	TT	AT	TT	AT	TT	AT	TT	TT	AT	AA	--	AA	AA	AT
PUT-163a-16927508-1172	AG	GG	GG	GG	GG	GG	GG	GG	GG	GG	GG	GG	GG	GG	GG	GG	GG	GG	GG	GG	GG	GG	GG	GG	GG	GG	GG	GG	GG	GG	GG	GG	GG	GG	GG	GG	GG	GG	GG	GG	GG	GG	GG	AG	GG	--	GG	GG
PUT-163a-16927508-1174	CC	AC	AC	CC	AC	--	AC	CC	CC	AC	AC	AC	AC	CC	AC	CC	AC	AC	CC	AC	AC	AC	AC	AC	CC	AC	CC	AC	--	AC	AC	AC	AC	AC	CC	AC	--	AC	AC	AC	AC	AC	AC	CC	CC	CC	CC	AC
PUT-163a-16927572-1177	AG	AA	AA	AA	AA	AA	AA	AA	AA	AA	AA	AA	AA	AA	AA	AG	AA	AA	AA	AA	AA	AA	AA	AA	AA	AA	AG	AA	AG	AG	AA	AA	AA	AA	AA	AA	AA	AA	AA	AA	AA	AA	AA	AA	AA	AA	AA	AA
PUT-163a-16927623-1182	CC	CC	CG	CC	GG	CC	CG	CC	GG	CC	CC	CC	CC	CC	CG	CC	CC	CG	CG	CG	GG	CC	CG	CG	GG	CC	GG	GG	GG	CC	CG	GG	CC	CG	CC	CG	CG	CG	CG	CG	GG	CC	CG	CC	GG	--	GG	CC
PUT-163a-16927623-1183	GG	AA	AA	GG	AA	AG	AG	AA	AA	GG	GG	AG	AA	GG	AG	GG	AA	AG	AA	AA	AA	AG	AG	AG	AA	AG	AA	AA	AA	AA	AG	AA	GG	AA	AG	AG	AG	AA	AG	AG	AA	AG	AA	AG	AA	AG	AA	GG
PUT-163a-17930612-1185	AA	AA	AG	AA	AG	AG	GG	GG	AA	AA	AG	AA	AG	AA	AG	AG	AA	AG	AA	AG	GG	AA	GG	AG	AG	AA	AA	AA	AA	AG	AG	AG	AG	AG	GG	GG	GG	GG	AG	AG	GG	AG	AG	AA	AA	--	GG	GG
PUT-163a-17930706-1187	AC	AA	AA	AA	AA	AA	AA	AC	AA	AA	AA	AA	AA	AA	AA	CC	CC	AA	AA	AA	AA	AA	AC	AA	CC	AA	AC	CC	AC	AC	CC	AA	AC	AA	AA	AC	AA	AC	AC	AA	AA	AA	AC	AA	AA	CC	CC	AA
PUT-163a-17930775-1188	CC	CC	CC	CC	CC	CC	CC	CC	CC	CC	CC	CC	CC	CC	CC	CC	AC	CC	CC	CC	CC	CC	CC	CC	CC	CC	CC	CC	CC	CC	CC	CC	CC	CC	CC	CC	CC	CC	CC	AC	CC	CC	--	CC	--	CC	CC	CC
PUT-163a-17931061-1191	GG	GG	GG	GG	GG	GG	GG	GG	GG	GG	GG	GG	GG	GG	GG	GG	GG	GG	GG	GG	GG	GG	GG	GG	GG	GG	GG	GG	GG	GG	GG	GG	GG	GG	GG	GG	GG	GG	GG	GG	GG	GG	GG	GG	GG	GG	GG	GG
PUT-163a-17931802-1198	CC	CC	CC	CC	CC	CC	CC	CC	CC	CC	AA	CC	AC	CC	CC	CC	CC	CC	CC	CC	CC	CC	CC	AC	CC	CC	CC	CC	CC	CC	CC	CC	CC	CC	CC	CC	AC	CC	CC	CC	AC	CC	CC	CC	--	CC	CC	CC
PUT-163a-17931802-1199	AA	AA	AA	AA	AA	AA	AA	AA	AA	AA	GG	AA	AG	AA	AA	AA	AA	AA	AA	AA	AA	AA	AA	AG	AA	AA	AA	AA	AA	AA	AA	AA	AG	AA	AA	AA	GG	AA	AA	AA	AA	AA	AA	AA	--	AA	AA	AA
PUT-163a-17932440-1208	AA	AA	AA	AA	AA	AA	AA	AA	AA	AA	AA	AG	AA	AA	AG	AA	AA	AA	AA	AA	AA	AA	AA	AA	AA	AA	AG	AG	AA	AA	AA	AA	AA	AA	AA	AG	AA	AA	AA	AA	AA	AA	AA	AA	AG	AA	AA	AA
PUT-163a-17932440-1213	AA	AA	AA	AA	AA	AA	AA	AA	AA	AA	AA	AG	AA	AA	AG	AA	AA	AA	AA	AA	AA	AA	AA	AA	AA	AA	AG	AG	AA	AA	AA	AA	AA	AA	AA	AA	AA	AA	AA	AA	AA	AA	AA	AA	AG	AA	AA	AA
PUT-163a-17932483-1214	AA	AA	AA	AA	AA	AA	AA	AA	AA	AA	AA	AA	AA	AA	AA	AA	AA	AA	AA	AA	AA	AA	AA	AA	AA	AA	AA	AA	AA	AA	AA	AA	AA	AA	AA	AA	AA	AA	AA	AA	--	AA	AA	AA	AA	--	AA	AA
PUT-163a-18162161-1219	AA	AA	AA	AA	GG	AA	AA	GG	GG	AA	AG	AA	AA	AA	AG	GG	AG	AA	AA	GG	AA	AG	AA	AA	AA	AG	AA	AA	AG	AA	AA	AG	AA	AA	AA	AG	AA	AA	AA	AA	AG	AG	AG	AA	AA	AA	AA	AG
PUT-163a-18162161-1220	AT	AT	TT	AA	AA	TT	TT	AA	AA	TT	AT	TT	TT	TT	AT	AA	AT	TT	TT	AA	TT	AT	TT	TT	TT	AT	TT	TT	AT	TT	TT	AT	TT	TT	TT	AT	TT	TT	TT	TT	AT	AT	AT	TT	TT	AA	TT	AT
PUT-163a-18162176-1222	GG	GG	GG	GG	GG	GG	AG	GG	GG	GG	GG	GG	GG	GG	GG	AG	GG	GG	GG	GG	--	--	AG	GG	GG	GG	GG	GG	AA	GG	GG	GG	GG	GG	GG	GG	GG	GG	GG	GG	GG	GG	GG	--	GG	GG	GG	GG
PUT-163a-18162205-1225	GG	GG	AG	AG	AG	AG	GG	AG	AG	AG	AG	AG	AG	AG	AG	AG	--	GG	AG	AG	AG	AG	GG	GG	GG	AG	AG	AG	AG	AG	AG	AG	AG	AG	AG	GG	AG	GG	GG	AG	AG	AG	AG	AG	GG	GG	GG	AG
PUT-163a-18162342-1227	AA	AA	AG	AA	AA	AA	GG	AA	AA	AA	GG	AG	AA	AA	AA	AG	AA	AA	AA	GG	GG	AA	AG	AA	AA	AG	AA	GG	AG	GG	AA	AG	AG	AG	AA	AA	AG	AA	AA	AG	AA	AA	AG	AA	AA	AA	AA	AA
PUT-163a-18162524-1229	AA	AA	AA	AA	AA	AA	AA	AA	AA	AA	AA	AA	AA	AA	AA	AA	AA	AA	AA	AA	AA	AA	AA	AA	GG	AA	AA	AA	AA	AA	AA	AA	AA	AA	AA	AA	AA	AA	AA	AA	AA	AA	AA	AA	AG	AA	AA	AA
PUT-163a-18162607-1230	--	AA	--	AA	GG	AA	AA	AG	AA	--	AA	AA	AA	AA	AG	AG	AA	GG	AA	AA	AG	GG	AA	AA	AA	AA	AA	AA	AA	AA	AG	AA	AA	AG	--	AG	AA	AA	AA	AA	GG	AG	GG	AA	AA	AA	AA	GG
PUT-163a-18162607-1231	AA	AA	AA	AA	AA	GG	GG	AA	--	AA	AA	AA	AA	AA	AG	AA	AG	AA	GG	GG	AG	AA	AA	AG	GG	AA	AA	AA	GG	AA	AA	AG	AG	AG	AA	AG	AG	AA	AA	AG	AA	AG	AA	GG	GG	AA	AG	AA
PUT-163a-18162870-1232	CC	CC	CC	CC	CC	CC	CC	CC	CC	GG	CG	CG	CC	CC	CC	CG	CC	CC	CC	CC	CC	CC	CC	CC	CC	CC	CC	CC	CC	CC	CC	CC	CC	CC	CC	CC	CG	CC	CC	CC	CG	CC	CC	CC	CC	CC	CC	CC
PUT-163a-18163109-1240	GG	AA	AG	AA	AG	AA	AA	AA	AA	AG	AG	AA	AA	GG	AG	GG	AA	AA	AA	AA	AA	AG	AA	AG	GG	AA	AA	AA	AA	AA	AG	AG	AG	AA	AA	AA	AA	AG	AA	AA	AG	AA	--	AA	AA	AA	GG	AG
PUT-163a-18163139-1241	CC	AA	AC	AA	CC	CC	CC	CC	--	CC	CC	AC	CC	CC	CC	CC	CC	AA	CC	CC	CC	CC	CC	CC	CC	CC	CC	CC	CC	CC	CC	CC	CC	CC	CC	CC	CC	CC	CC	CC	CC	CC	CC	CC	AA	AC	AC	CC
PUT-163a-18163148-1243	AC	CC	CC	CC	AC	CC	AA	CC	CC	CC	AC	CC	CC	CC	AC	AC	CC	CC	CC	AC	CC	CC	AC	CC	CC	CC	AA	CC	CC	CC	CC	CC	CC	CC	AC	CC	AC	CC	CC	AC	AA	AC	AC	AC	CC	CC	CC	CC
PUT-163a-18163247-1246	GG	GG	GG	GG	AA	AA	AG	GG	GG	GG	GG	GG	AG	GG	AG	AG	AA	GG	GG	GG	AA	GG	GG	GG	GG	GG	GG	AA	GG	GG	GG	GG	GG	AG	GG	GG	GG	GG	AG	AG	GG	GG	GG	GG	AA	GG	GG	GG
PUT-163a-18163291-1247	AA	AA	AA	AA	AA	AA	AA	AA	AA	AC	AA	AA	AA	AA	AA	AA	AC	AA	AA	AA	AC	AA	AA	AA	AA	AA	AA	AA	AA	AA	AA	AA	AA	AA	AA	AA	AA	AC	AA	AA	AA	AA	AC	AC	AA	AA	AA	AA
PUT-163a-18163291-1250	AA	AA	AA	AA	AA	AA	AA	AA	AA	AG	AA	AA	AA	AA	AA	AA	AG	AA	AA	AA	AG	AA	AA	AA	AA	AA	AA	AA	AA	AA	AA	AA	AA	AA	AA	AA	AA	AG	AA	AA	AA	AA	AG	AG	AA	AA	AA	AA
PUT-163a-18163412-1252	CC	CC	CC	CC	CC	AC	CC	CC	--	CC	AC	CC	CC	CC	AA	CC	CC	CC	CC	CC	AC	CC	CC	CC	CC	CC	CC	CC	CC	CC	CC	CC	CC	CC	AC	AC	CC	CC	CC	CC	AC	AC	CC	CC	CC	CC	CC	--
PUT-163a-18163635-1256	AA	AA	AA	AA	CC	CC	AC	AC	AA	AC	CC	AC	AC	AA	AC	AA	AA	AA	AA	CC	CC	AA	CC	AA	AC	AA	AC	CC	AA	AA	AC	CC	AC	AC	AC	AC	CC	AA	CC	AC	AC	AC	AC	CC	AA	AA	AA	AC
PUT-163a-18163635-1258	TT	TT	--	TT	TT	TT	TT	TT	AT	TT	TT	TT	TT	TT	TT	TT	TT	TT	TT	TT	TT	TT	TT	TT	TT	TT	TT	AT	TT	TT	AT	TT	TT	TT	TT	TT	TT	TT	TT	TT	TT	TT	TT	TT	TT	TT	TT	TT
PUT-163a-18163661-1261	AG	AG	GG	AA	AG	GG	GG	--	GG	AG	GG	AG	GG	GG	GG	GG	GG	AG	GG	AG	AG	AA	AA	AG	GG	--	GG	AG	GG	--	AA	GG	AG	AA	AG	GG	AG	AA	AA	AG	AG	AG	AG	AA	GG	--	GG	GG
PUT-163a-18163661-1262	GG	GG	CG	GG	GG	GG	GG	GG	GG	GG	GG	CG	CC	CC	CG	CG	CC	CG	GG	CG	GG	GG	GG	GG	GG	GG	CG	GG	CG	GG	GG	CG	GG	GG	GG	GG	GG	GG	GG	CG	GG	GG	GG	GG	GG	GG	CG	CC
PUT-163a-18163705-1263	AC	AA	AC	AA	AA	CC	CC	CC	AA	AC	AC	AC	AC	CC	AC	AC	CC	AC	CC	AC	AA	AA	AC	AC	CC	AA	CC	CC	AA	CC	CC	CC	AC	AC	CC	CC	AC	AC	CC	AA	CC	CC	CC	AA	CC	AC	CC	AC
PUT-163a-18163872-1266	AA	AA	AA	AA	AA	AA	AA	AA	AA	AA	AA	AA	AA	AA	AA	AA	AA	AA	AA	AA	AA	AA	AA	AA	AA	AA	AA	AG	AA	AA	AA	AA	AA	AA	AA	AA	AA	AG	AA	AA	AA	AA	AA	AA	AA	AA	AA	AA
PUT-163a-18163981-1269	GG	AA	AA	AA	AA	AA	AA	AA	AA	AA	AG	GG	AA	AA	AA	AA	AA	AA	AA	AA	AA	AA	AA	AA	AA	AA	AA	AA	AA	AA	AA	AA	AA	AA	AA	AA	AA	AA	AA	AA	AA	AA	AA	AA	AA	AA	AG	AA
PUT-163a-18164071-1270	AC	AC	AC	AC	AC	CC	AC	CC	CC	AC	CC	AC	CC	AC	--	AC	CC	AC	AC	--	CC	CC	AC	--	CC	CC	CC	AC	CC	CC	AC	CC	AC	AC	AC	AC	CC	AC	AC	AC	AC	AC	--	AC	CC	AC	CC	CC
PUT-163a-18164577-1271	AG	GG	AG	AA	GG	AG	AA	AG	GG	AG	GG	AG	GG	GG	AG	GG	GG	GG	GG	GG	GG	AG	GG	GG	AA	AA	AG	GG	GG	AG	AG	GG	AG	GG	GG	GG	GG	GG	AG	AG	GG	GG	GG	AG	GG	GG	GG	GG
PUT-163a-18164577-1272	AG	AA	AG	GG	AA	AG	GG	AG	AA	AG	AA	AG	AA	AA	AG	AA	AA	AA	AA	AA	AA	AG	AA	AA	GG	GG	AG	AA	AA	AG	AG	AA	AG	AA	AA	AA	AA	AA	AG	AG	AA	AA	AA	AG	AA	AA	AA	AA
PUT-163a-18166160-1279	GG	AA	GG	GG	GG	GG	GG	GG	GG	AG	GG	GG	AG	GG	GG	GG	GG	GG	GG	GG	AA	GG	GG	GG	GG	GG	AG	GG	GG	GG	AG	AA	GG	AG	AG	GG	GG	AG	GG	GG	GG	GG	GG	AA	AG	GG	GG	GG
PUT-163a-18166456-1282	GG	GG	CG	GG	GG	CG	GG	CG	GG	GG	CC	GG	GG	CC	CG	CG	GG	CG	CC	CC	CC	CC	GG	GG	GG	--	GG	GG	CG	GG	--	GG	CG	GG	CG	CG	CC	GG	GG	GG	GG	CC	CG	CG	GG	GG	CG	GG
PUT-163a-18166553-1286	CC	CC	CC	--	CC	AC	CC	CC	CC	CC	CC	CC	CC	CC	AC	AC	AC	AA	CC	CC	CC	AC	CC	CC	CC	AC	AC	CC	CC	CC	CC	CC	CC	CC	CC	CC	CC	CC	CC	CC	CC	CC	CC	CC	--	CC	CC	CC
PUT-163a-18167596-1292	AG	AG	GG	GG	AG	AA	AG	AA	AG	AG	AA	AA	AA	AA	AA	AA	AA	AA	AG	GG	GG	AA	AG	AA	GG	AA	AA	GG	AG	GG	GG	GG	AA	AG	GG	AA	GG	GG	AG	AG	AG	AG	GG	GG	--	GG	AA	--
PUT-163a-18167596-1293	AG	AG	GG	GG	AG	AA	AG	AA	AG	AG	AA	AA	AG	AA	AA	AA	AA	AA	AG	GG	GG	AA	AG	AG	GG	AA	GG	GG	AG	GG	GG	GG	AG	AG	AG	AA	GG	GG	GG	AG	AG	--	AG	GG	--	GG	GG	AG
PUT-163a-18167719-1295	AG	AA	AA	AA	AA	AA	AG	AA	AA	AA	AA	AA	AG	AA	AA	AG	AA	AG	AA	AA	AA	AG	AG	AA	AG	AA	GG	AA	AA	AA	AG	AG	AA	AA	AA	AA	AA	GG	AA	AA	AA	AA	AA	AA	AG	AA	AA	AG
PUT-163a-18167719-1296	GG	GG	GG	GG	GG	GG	GG	GG	GG	GG	GG	GG	GG	GG	GG	GG	GG	GG	GG	GG	GG	GG	AG	GG	GG	GG	GG	GG	GG	GG	AG	AG	GG	GG	GG	GG	GG	AA	GG	GG	GG	GG	--	GG	AG	--	GG	--
PUT-163a-18167798-1299	CC	CC	CC	GG	CC	CC	CC	CC	CC	CC	GG	CG	GG	GG	CC	CG	CC	CG	CC	GG	CC	CG	CC	CG	CC	GG	CG	CC	CG	CC	CG	CC	CG	CC	CC	CG	CC	CG	CC	CC	CC	CC	CC	CC	CC	CC	CC	GG
PUT-163a-18167798-1300	GG	GG	GG	AA	GG	GG	GG	GG	GG	GG	AA	AG	AA	AA	GG	AG	GG	AG	GG	AA	GG	AG	GG	AG	GG	AA	AG	GG	AG	GG	AG	GG	AG	GG	GG	AG	GG	AG	GG	GG	GG	GG	GG	GG	GG	GG	GG	AA
PUT-163a-18167835-1301	GG	GG	AG	GG	GG	GG	AA	GG	AA	AA	GG	GG	AG	AG	AG	AG	GG	GG	GG	AA	AG	GG	AA	GG	GG	GG	GG	AG	AG	AA	AG	AA	AA	AG	GG	AG	AG	GG	AG	AG	AG	AA	AG	AA	AG	AG	GG	AA
PUT-163a-18168329-1303	GG	GG	GG	GG	GG	GG	GG	GG	GG	GG	GG	AG	AG	AA	GG	GG	GG	AG	GG	GG	AA	GG	GG	GG	GG	GG	GG	GG	GG	GG	GG	GG	GG	GG	GG	GG	AG	GG	GG	AG	GG	GG	GG	GG	AG	GG	GG	GG
PUT-163a-18168329-1304	CC	CC	CC	CC	GG	CG	CG	CC	CC	CC	CC	GG	CG	GG	GG	GG	GG	CG	GG	GG	GG	GG	CC	CC	CC	CG	CC	CC	CG	GG	CC	CC	GG	CC	CG	CG	GG	CG	GG	GG	CG	CC	--	CC	CG	--	CC	CC
PUT-163a-18168669-1321	GG	AA	AG	GG	GG	AG	AG	GG	GG	GG	GG	GG	GG	GG	AG	AA	AG	GG	GG	GG	AG	GG	GG	GG	GG	GG	GG	GG	GG	GG	GG	AG	GG	GG	GG	AG	AG	AG	AG	GG	GG	GG	AG	GG	GG	GG	GG	GG
PUT-163a-18168669-1322	GG	AG	GG	GG	GG	GG	GG	GG	GG	GG	GG	GG	GG	GG	GG	GG	GG	GG	GG	AG	AG	GG	GG	GG	GG	GG	GG	GG	GG	GG	GG	GG	GG	GG	GG	GG	GG	GG	GG	GG	GG	GG	AG	GG	GG	--	GG	GG
PUT-163a-18169066-1326	AA	AA	AA	AG	AA	AA	AA	AG	AA	AG	AA	AA	AG	AA	AG	AG	AA	AA	AG	AG	AG	AG	AA	AA	AA	AG	AA	AG	AG	AA	AA	AA	AA	AA	AA	AG	AG	AG	AG	AA	AA	AG	--	AA	AA	AA	AG	--
PUT-163a-18169066-1327	GG	GG	GG	AG	GG	GG	GG	AA	GG	AG	GG	GG	AG	GG	AA	AG	GG	GG	AA	AA	AA	AG	GG	GG	GG	AA	GG	AG	AG	GG	GG	GG	GG	GG	GG	AG	AG	AA	AG	GG	GG	AG	AG	GG	GG	GG	AG	GG
PUT-163a-18169220-1333	AA	AG	AA	AA	AA	AA	AG	AA	GG	AG	AA	AA	AA	AA	AA	AA	AA	AG	AG	AA	AG	AA	AG	AA	AA	AA	AA	AG	AA	AG	AA	AA	AG	AA	AA	AG	AG	AG	AA	AA	GG	AA	AA	AG	AA	AA	AA	AA
PUT-163a-18169220-1336	AA	AC	AA	AA	AA	AA	AC	AA	CC	AC	AA	AA	AA	AA	AA	AA	AA	AC	AC	AA	AC	AA	AC	AA	AA	AA	AA	AC	AA	AC	AA	AA	AA	AA	AA	AA	AC	AC	AA	AA	CC	AA	AA	AA	AA	AA	AA	AA
PUT-163a-18169220-1339	AA	AC	AA	AA	AA	AC	AC	AA	CC	AC	AA	AA	AC	AC	AA	AC	--	AC	AC	AA	AC	AA	AC	AC	AC	CC	AC	AC	AA	CC	AA	AC	AC	AA	AA	AC	AC	CC	AA	AA	--	AA	AA	AC	AA	AA	AA	AA
PUT-163a-18170034-1345	AA	AA	AA	AA	AA	AA	AA	AA	AA	AA	AA	AA	AA	AA	AA	AA	AA	AA	AA	AA	AA	AA	AA	AA	AA	AA	AA	AA	AA	AA	AA	AA	AA	AA	AA	AA	AA	AA	AA	AA	AA	AA	AA	AA	AA	AA	AA	AA
PUT-163a-18170187-1348	GG	GG	AG	GG	GG	GG	GG	GG	GG	GG	GG	GG	GG	GG	GG	GG	GG	GG	AG	AG	GG	GG	GG	GG	GG	GG	GG	AA	GG	GG	GG	AA	GG	AG	GG	GG	GG	AG	AG	AG	AG	GG	--	GG	GG	GG	GG	GG
PUT-163a-18170189-1352	CC	CC	CC	AA	CC	CC	CC	CC	CC	CC	CC	CC	CC	CC	AC	CC	CC	CC	CC	AC	CC	CC	CC	AC	CC	--	CC	CC	CC	CC	AC	CC	CC	CC	CC	CC	CC	CC	CC	CC	AC	CC	CC	CC	CC	CC	CC	--
PUT-163a-18170300-1353	GG	GG	GG	GG	GG	AG	GG	GG	AG	GG	GG	GG	GG	AG	GG	AG	GG	AA	GG	AG	GG	GG	GG	AG	GG	AG	AG	GG	AG	GG	GG	GG	GG	GG	AA	GG	AG	GG	GG	GG	GG	GG	GG	GG	GG	GG	GG	GG
PUT-163a-18170300-1354	AG	GG	GG	GG	GG	GG	GG	AG	GG	GG	GG	AG	GG	GG	GG	GG	GG	GG	GG	GG	GG	GG	AA	GG	GG	GG	GG	GG	GG	GG	GG	AG	GG	AG	GG	AG	GG	AG	GG	AG	GG	AG	GG	AG	--	GG	GG	AG
PUT-163a-18170739-1355	AG	AA	AA	AA	AA	AA	AA	AA	AA	AA	AA	AA	AA	AA	AA	AA	GG	AG	AA	AG	AG	AA	AA	AG	AA	AA	GG	AA	AA	AA	AG	AA	AA	AG	AG	AA	AG	AA	AA	AA	GG	AA	AA	AA	--	AA	GG	GG
PUT-163a-18171770-1369	GG	GG	GG	GG	GG	GG	GG	GG	GG	GG	GG	GG	GG	GG	GG	GG	GG	GG	GG	GG	GG	GG	--	GG	GG	GG	GG	--	GG	GG	GG	--	GG	GG	GG	GG	GG	GG	GG	GG	GG	GG	GG	GG	GG	GG	GG	AA
PUT-163a-18171884-1372	CC	CC	CC	CC	CC	CC	CC	CC	CC	CC	CC	CC	CC	CC	CC	CC	CC	CC	CC	CC	CC	CC	CC	CC	CC	CC	CC	CC	CC	CC	CC	CC	CC	CC	CC	CC	CC	CC	CC	CC	CC	CC	CC	CC	CC	CC	CC	CC
PUT-163a-18171884-1373	AT	AT	TT	TT	TT	AT	TT	TT	TT	TT	AA	AT	TT	AA	TT	TT	TT	TT	TT	TT	TT	AT	TT	TT	TT	TT	AT	AT	AT	TT	TT	TT	TT	AT	TT	TT	TT	AT	TT	TT	TT	TT	TT	TT	TT	TT	TT	AT
PUT-163a-18171884-1374	GG	GG	GG	GG	GG	GG	GG	GG	GG	GG	GG	GG	GG	GG	GG	GG	GG	GG	GG	GG	GG	GG	GG	GG	GG	GG	GG	GG	GG	GG	GG	GG	GG	GG	GG	GG	GG	GG	GG	GG	GG	GG	GG	GG	GG	GG	GG	GG
PUT-163a-18172180-1378	AG	GG	AG	GG	AG	GG	AG	GG	AG	AA	GG	GG	AG	AA	AG	AG	AA	AG	GG	AG	AA	AG	GG	AG	GG	AA	GG	AA	AA	GG	GG	AA	AG	AG	AG	AA	AG	GG	AG	AA	AG	AA	AG	AG	AA	GG	GG	AA
PUT-163a-18172270-1381	CC	AC	AA	CC	CC	AA	AA	AC	CC	AC	AC	CC	CC	CC	CC	AC	CC	AC	CC	CC	CC	CC	CC	AC	CC	CC	CC	AA	AA	AA	AC	AC	AC	CC	CC	CC	CC	AC	AC	CC	AC	CC	AC	AC	CC	CC	CC	CC
PUT-163a-18172808-1387	AA	AA	AA	AA	AA	AA	AA	AA	AA	AA	AA	AA	AA	AA	AA	AA	AA	AA	AA	AA	AA	AA	AA	AA	AA	AA	AA	AG	AG	AA	AA	AA	AA	AG	AA	AA	AA	AA	AA	AA	AA	AA	AG	AA	AA	AA	AA	AA
PUT-163a-18173577-1396	AG	GG	GG	GG	GG	GG	GG	GG	AG	GG	AG	--	GG	GG	AG	AG	GG	GG	GG	--	GG	GG	GG	AG	GG	AA	GG	GG	GG	GG	GG	GG	GG	GG	GG	GG	GG	AG	GG	GG	AG	AG	GG	GG	GG	GG	GG	GG
PUT-163a-18173577-1397	GG	GG	GG	GG	GG	GG	GG	GG	GG	GG	GG	GG	GG	GG	GG	GG	GG	GG	GG	GG	AG	GG	GG	GG	GG	GG	GG	GG	GG	GG	GG	AG	GG	AG	GG	GG	GG	GG	GG	GG	GG	GG	GG	AG	GG	GG	AG	GG
PUT-163a-18173577-1400	AG	AA	AA	AA	AA	AA	AA	AA	AG	AA	AG	GG	AA	AA	AG	AG	GG	AA	AA	GG	AA	AA	AA	AG	AA	GG	AA	AA	AA	AA	AA	AA	AA	AA	AA	AA	AA	AG	AA	AA	AA	AA	AA	AA	AA	AA	AA	AA
PUT-163a-18173577-1402	GG	GG	GG	GG	GG	GG	GG	GG	GG	GG	GG	GG	GG	GG	GG	GG	GG	GG	GG	GG	AG	GG	GG	GG	GG	GG	GG	GG	GG	GG	GG	AG	GG	AG	GG	GG	GG	GG	GG	GG	GG	GG	GG	AG	GG	GG	AG	GG
PUT-163a-18173735-1405	GG	AG	AG	GG	GG	AG	AA	GG	AA	AG	GG	AA	GG	GG	GG	AG	AG	AG	GG	GG	AG	AG	GG	AG	GG	GG	GG	AG	GG	GG	AG	GG	AA	GG	GG	AG	GG	GG	AG	AG	GG	AA	AA	AG	GG	GG	AG	GG
PUT-163a-18174110-1409	GG	GG	GG	GG	GG	GG	GG	GG	GG	AG	GG	GG	GG	GG	GG	GG	GG	GG	GG	GG	GG	GG	GG	GG	GG	GG	GG	GG	GG	GG	GG	GG	GG	GG	GG	GG	GG	GG	GG	GG	GG	GG	GG	GG	GG	GG	GG	GG
PUT-163a-18174286-1420	AA	AG	AG	AA	GG	GG	AA	GG	AA	AG	AG	AA	AA	AG	AG	AG	GG	AA	GG	AG	AA	AG	AA	AG	AA	AA	AA	GG	AA	AA	AA	GG	AA	AG	AG	AG	AG	AA	AG	AG	AG	AG	AG	AA	GG	AA	AG	AG
PUT-163a-18174286-1421	CC	CC	CC	CC	CC	CC	CC	CC	CC	AC	CC	CC	CC	CC	CC	CC	AC	CC	CC	CC	CC	CC	CC	CC	CC	CC	CC	AC	CC	CC	CC	CC	CC	CC	CC	CC	CC	CC	CC	CC	CC	CC	CC	CC	CC	CC	CC	CC
PUT-163a-18174785-1429	AG	GG	AG	AA	AA	AA	AA	AA	AA	AG	GG	AG	AA	GG	AG	AG	AG	AA	AG	GG	GG	GG	AG	AA	AA	AA	AG	GG	AG	AG	AA	AA	AG	GG	GG	AG	AA	AG	GG	AG	AG	GG	AA	AA	AA	AA	AG	AA
PUT-163a-18175166-1431	CC	CC	AA	CC	CC	CC	CC	AA	CC	CC	CC	AC	AC	AA	AC	CC	CC	CC	AA	CC	AC	AC	CC	CC	CC	CC	AC	CC	CC	AC	CC	AC	CC	CC	CC	CC	CC	CC	CC	CC	CC	CC	CC	CC	CC	CC	CC	AC
PUT-163a-18175176-1435	CC	CC	AC	CC	CC	CC	CC	CC	CC	CC	CC	AC	CC	CC	CC	CC	CC	AC	CC	CC	CC	CC	CC	CC	CC	CC	CC	CC	CC	CC	CC	AC	CC	CC	CC	CC	CC	CC	CC	CC	AC	CC	CC	CC	CC	CC	CC	CC
PUT-163a-18176405-1440	AA	AA	AA	AA	AA	AA	AA	AA	--	AA	AA	AA	AA	AA	AA	AA	AA	AA	AA	AA	AA	AA	AA	AA	AA	AA	AA	AA	AA	--	AA	AA	AA	AA	AA	AA	AA	AA	AA	AA	AA	AA	AA	AA	AA	AA	GG	AA
PUT-163a-18176536-1442	GG	GG	GG	GG	AA	GG	GG	GG	AG	GG	AA	GG	GG	GG	GG	AG	GG	AG	GG	GG	AA	GG	AG	GG	GG	GG	GG	GG	GG	GG	GG	AG	GG	GG	AG	AG	GG	AG	GG	AA	AG	AG	AG	GG	--	GG	GG	GG
PUT-163a-18176536-1443	GG	GG	GG	GG	GG	AG	GG	GG	GG	AG	GG	GG	AG	GG	AG	AG	AA	GG	AA	GG	GG	GG	GG	GG	GG	GG	GG	GG	GG	GG	GG	AG	GG	GG	AG	GG	GG	GG	GG	GG	AG	AG	GG	GG	GG	GG	GG	GG
PUT-163a-18176650-1447	AA	AA	AA	AA	AA	AG	AA	AA	AA	AA	AA	AA	AA	AA	AA	AA	AA	AA	AA	AA	AA	AA	AA	AA	AA	AG	AG	AA	AA	AA	AA	AG	AA	AA	AG	AA	AA	AA	AA	AA	AA	AA	AA	AA	AA	AA	AA	AA
PUT-163a-18176670-1449	AA	AA	AA	AA	AA	AG	AA	AA	AA	AA	AA	AA	AA	AA	AA	AA	AG	AA	AG	GG	AA	AA	AA	AA	AA	AA	AA	AA	AA	AA	AA	AA	AA	AA	AG	AA	AA	AA	AA	AG	AG	AA	AA	AA	--	AA	AA	AA
PUT-163a-18176904-1455	AA	AA	AA	AA	AA	AG	GG	AA	GG	AG	GG	AG	AA	AA	AG	AA	AA	AA	AA	GG	AA	AA	AG	AA	GG	GG	AA	AA	AA	AA	AG	AG	AA	AA	AA	AA	AA	AG	AA	AG	AG	AA	AA	GG	GG	AA	AA	AG
PUT-163a-18178033-1462	CC	CC	CC	CC	CC	CC	CC	CC	CC	CC	CC	CC	CC	CC	CC	CC	CC	CC	CC	CC	AC	AA	CC	CC	AA	CC	CC	CC	CC	CC	CC	CC	CC	CC	CC	CC	CC	AA	CC	CC	CC	CC	CC	CC	CC	CC	CC	CC
PUT-163a-18178494-1469	GG	GG	GG	GG	GG	GG	GG	GG	GG	GG	GG	GG	GG	GG	GG	GG	GG	GG	GG	GG	GG	GG	GG	GG	GG	GG	GG	AG	AG	GG	GG	GG	GG	AG	GG	GG	GG	GG	GG	GG	GG	GG	AG	GG	GG	GG	GG	GG
PUT-163a-18178661-1471	AA	AA	AG	AA	GG	AG	AG	AA	GG	AG	GG	GG	AG	AG	AG	AG	AA	AG	GG	AG	GG	AG	GG	GG	GG	AA	AG	AG	GG	GG	GG	GG	AA	AA	AA	AA	AG	AA	AA	AA	--	AA	AA	AA	AA	AA	AA	AA
PUT-163a-18179199-1481	AA	AA	AA	AA	AA	AA	AA	AA	AA	AA	AA	AA	AA	AA	AA	AA	AA	AA	AA	AA	AA	AA	AA	AA	AA	AA	AA	AA	AA	AA	AA	AA	AA	AA	AA	AA	AA	AA	AA	AA	AA	AA	AA	AA	AA	AA	AA	AA
PUT-163a-18179267-1485	GG	GG	GG	GG	GG	GG	GG	GG	GG	AA	GG	GG	GG	GG	GG	GG	GG	AG	GG	GG	GG	GG	GG	GG	GG	GG	GG	GG	GG	GG	GG	GG	GG	GG	GG	GG	GG	AG	GG	GG	GG	GG	GG	AG	GG	GG	GG	GG
PUT-163a-18179375-1487	AA	AG	AA	AA	AA	AG	AA	AA	AG	AA	AA	GG	AA	AA	GG	GG	AA	AA	AA	GG	GG	AA	AA	GG	AA	GG	AA	AA	AG	AA	--	AG	AA	AA	AG	AG	AA	AA	AA	AG	AG	AG	GG	AA	AA	AA	AA	AA
PUT-163a-18179723-1488	AC	CC	AC	AC	AA	AA	AC	AA	AA	AA	AA	AA	AA	AA	CC	AC	AA	AC	AA	CC	AA	AC	CC	AC	AA	AA	AA	AA	AA	CC	AC	CC	CC	AC	AA	AC	AA	AA	AC	AC	CC	AA	CC	AC	AA	AC	CC	AA
PUT-163a-18179896-1490	AG	AA	AG	AA	GG	AA	AG	GG	GG	GG	GG	GG	AG	GG	AA	AG	GG	AG	GG	GG	GG	GG	AG	AA	AA	AG	AA	AG	AA	AA	AG	AG	AG	AA	GG	GG	AG	AG	AA	AG	AG	GG	AA	AA	AA	AA	AA	GG
PUT-163a-18179900-1492	GG	GG	AG	GG	GG	GG	AG	GG	GG	GG	GG	GG	GG	GG	GG	GG	GG	AG	GG	GG	GG	GG	GG	GG	GG	GG	AG	GG	GG	GG	GG	GG	GG	GG	AG	GG	GG	GG	GG	GG	GG	GG	GG	GG	AG	GG	GG	GG
PUT-163a-18179900-1493	CC	AC	AC	CC	CC	CC	AC	AA	AC	AA	AA	AA	AC	CC	AA	AC	AA	AC	AA	CC	CC	AA	AC	CC	CC	CC	AC	AC	CC	CC	CC	CC	CC	AC	CC	CC	CC	AC	CC	CC	CC	CC	CC	CC	AC	CC	AC	CC
PUT-163a-18180613-1496	TT	TT	TT	TT	TT	TT	TT	TT	TT	AA	TT	TT	TT	TT	TT	TT	TT	TT	TT	TT	TT	TT	TT	TT	TT	TT	TT	TT	TT	TT	TT	TT	TT	TT	TT	TT	AT	TT	AT	TT	TT	TT	TT	TT	TT	TT	TT	TT
PUT-163a-18181180-1497	CC	CC	CC	CC	CG	CC	CC	--	CC	CG	CC	CG	CC	CC	CC	CG	CC	CG	CC	--	CC	CG	CC	CC	CC	CC	CC	CC	CG	CC	CC	CC	CC	CC	CC	CC	CC	CG	CC	CG	CC	CC	CC	CC	CG	CC	CC	CG
PUT-163a-21329827-1505	CC	CC	CC	CC	CC	CC	CC	CC	AC	CC	CC	CC	CC	CC	CC	AC	CC	AC	AC	CC	CC	CC	CC	CC	CC	CC	CC	CC	CC	CC	CC	CC	CC	CC	CC	CC	CC	CC	CC	CC	CC	CC	CC	CC	CC	CC	CC	CC
PUT-163a-21329873-1510	AA	AA	AA	AA	AA	AA	AA	AA	AC	AA	AA	AA	AC	AA	AA	AA	AA	AC	AA	AC	AC	--	CC	--	AC	AA	AA	AA	AA	AA	AA	AA	AA	AA	AC	AA	AA	AA	AC	AA	CC	AA	AC	AC	AA	AA	AA	AA
PUT-163a-21330234-1513	TT	TT	AT	TT	TT	AA	TT	TT	TT	TT	AA	TT	AA	TT	TT	AT	TT	TT	TT	AT	AA	TT	TT	TT	AA	AA	AT	TT	AT	TT	TT	AT	TT	AT	AT	TT	AT	TT	AT	TT	AT	AT	TT	TT	TT	TT	TT	TT
PUT-163a-21330669-1523	GG	AA	AG	AA	GG	AG	GG	GG	GG	GG	AG	GG	GG	GG	GG	GG	AG	GG	GG	AG	GG	GG	AG	AG	GG	AA	GG	GG	AG	GG	GG	GG	AG	GG	AG	AG	GG	GG	GG	GG	AG	AG	GG	GG	GG	AG	AG	AA
PUT-163a-21330794-1525	CC	CC	CC	CC	CC	AC	CC	CC	CC	CC	CC	CC	CC	CC	AC	CC	CC	CC	CC	CC	AA	CC	AC	CC	CC	CC	CC	AC	CC	CC	CC	AC	AC	CC	AA	AC	AC	CC	AC	AC	CC	AC	AA	CC	CC	CC	CC	CC
PUT-163a-21390480-1528	AC	AC	CC	CC	CC	CC	AC	CC	CC	AA	CC	CC	CC	AA	AA	CC	CC	CC	CC	AA	CC	CC	CC	AC	CC	AA	AC	CC	CC	AA	AC	AC	CC	CC	CC	CC	AA	CC	CC	AC	AC	AC	--	AA	AA	CC	CC	AA
PUT-163a-21390532-1529	GG	GG	GG	GG	GG	AG	GG	GG	GG	GG	GG	GG	GG	GG	GG	AG	GG	GG	GG	GG	GG	GG	GG	GG	GG	GG	GG	GG	GG	GG	AG	GG	GG	AG	AG	GG	AG	AG	GG	GG	GG	GG	--	AG	GG	--	GG	GG
PUT-163a-21390620-1531	GG	GG	GG	AA	GG	AG	GG	GG	GG	AG	AA	GG	AG	GG	AG	AA	AA	AG	AA	GG	GG	AA	GG	GG	AA	GG	GG	AA	GG	AG	AG	AG	GG	AG	AG	GG	AG	AG	GG	GG	AG	GG	AA	AA	GG	AG	AA	AA
PUT-163a-21390620-1532	GG	GG	GG	CC	CG	CG	GG	GG	GG	CG	CC	GG	CG	GG	CG	CC	CC	CG	CC	GG	GG	CC	GG	GG	CC	GG	CC	CC	CG	CG	CG	CG	GG	CG	CG	GG	CG	CG	CG	CG	CG	GG	CC	CG	GG	CG	CC	CC
PUT-163a-21390620-1533	AG	AA	AG	AA	AA	AG	AG	AA	AA	AG	AA	GG	AA	GG	AG	AA	--	AA	--	GG	GG	AA	AG	AG	AA	GG	AG	AA	AG	AG	AA	AG	GG	AG	AA	AA	AA	AA	AG	AG	AG	GG	AA	AA	GG	AA	AA	--
PUT-163a-21391040-1543	AG	GG	AG	AA	GG	GG	GG	GG	GG	GG	AA	AG	AG	AG	AG	AG	AA	AG	AA	GG	GG	GG	AG	GG	GG	GG	AA	GG	GG	GG	GG	GG	GG	GG	GG	GG	GG	GG	GG	GG	GG	GG	GG	GG	AG	GG	AA	AG
PUT-163a-21480943-1549	AA	AA	AA	AA	AA	AA	AA	AA	AG	AA	AA	GG	AA	AA	AA	AA	AA	AA	AG	AA	AA	AA	AA	AA	AA	AA	AA	AA	AA	AA	AA	AA	AA	AA	AA	AA	AA	AA	AA	AA	AA	AA	AA	AA	AA	AA	AA	AA
PUT-163a-21480943-1550	CG	CG	CG	CC	CC	CG	CG	CG	CG	CC	CC	GG	CC	CC	CG	CC	GG	CC	CG	CC	CC	CG	GG	CG	CC	CC	CC	CC	CC	CG	CC	CC	CC	CC	CC	CC	CC	CC	CG	CC	CC	--	--	CC	CC	CG	CC	CC
PUT-163a-21481108-1553	GG	GG	AG	GG	AA	GG	GG	AA	GG	AA	AA	AG	AG	AA	GG	GG	GG	GG	GG	GG	GG	GG	GG	GG	AG	GG	GG	GG	GG	GG	GG	AG	GG	GG	GG	AG	AG	GG	AG	GG	GG	GG	GG	GG	GG	GG	GG	GG
PUT-163a-21481266-1564	GG	GG	AG	GG	GG	AA	GG	GG	GG	GG	AA	GG	AA	GG	GG	AG	GG	GG	GG	AG	AA	GG	GG	GG	AA	AA	AG	GG	AG	GG	GG	AG	GG	AG	AG	GG	AG	GG	AG	GG	AG	AG	GG	GG	GG	GG	GG	GG
PUT-163a-21481266-1565	GG	GG	AG	GG	GG	AA	GG	GG	GG	GG	AA	GG	AA	GG	GG	AG	GG	GG	GG	AG	AA	GG	GG	GG	AA	AA	AG	GG	AG	GG	GG	AG	GG	AG	AG	GG	AG	GG	AG	GG	AG	AG	GG	GG	GG	GG	GG	GG
PUT-163a-21481266-1566	GG	GG	AG	GG	GG	AA	GG	GG	GG	GG	AA	GG	AA	GG	GG	AG	GG	GG	GG	AG	AA	GG	GG	GG	AA	AA	AG	GG	AG	GG	GG	AG	GG	AG	AG	GG	AG	GG	AG	GG	AG	AG	GG	GG	GG	GG	GG	GG
PUT-163a-21481266-1569	GG	GG	GG	GG	GG	GG	GG	GG	GG	AG	GG	GG	GG	GG	GG	GG	GG	AG	GG	GG	GG	GG	GG	AG	GG	GG	GG	AG	GG	GG	GG	GG	GG	GG	GG	GG	GG	GG	GG	AG	GG	AG	AG	GG	GG	GG	GG	GG
PUT-163a-21481304-1570	AA	AC	CC	CC	CC	AA	AC	AC	CC	CC	AC	AC	CC	AA	AC	AC	AA	AC	AC	CC	CC	CC	CC	AA	AA	CC	CC	CC	CC	CC	AA	CC	AC	AA	AC	AC	AA	AA	CC	AC	AC	AA	CC	AA	CC	AC	AC	AA
PUT-163a-21481350-1571	AG	AG	AA	AA	AA	AA	AA	AA	AA	AA	AA	AA	AA	AA	AA	GG	AA	AG	GG	GG	AA	AA	AG	AG	AA	GG	AG	GG	GG	AA	AG	AG	AA	AA	AA	AG	AG	AG	AA	AG	AA	AG	GG	AA	AA	GG	GG	GG
PUT-163a-21621081-1575	AA	AA	AA	AA	AA	AC	AA	CC	CC	AA	AA	AC	AC	CC	AA	AA	AA	AA	AA	AA	AA	AC	CC	AA	AA	AA	AA	AA	AC	AA	AA	AA	AA	AA	AC	AA	AA	AA	AA	CC	AC	AC	AA	AA	AA	AA	AA	AC
PUT-163a-21626435-1579	AA	AA	AG	AA	AA	GG	AG	AA	AA	AG	GG	AG	GG	GG	AG	AG	AA	AG	GG	GG	AG	AG	GG	GG	AA	AG	GG	AG	AG	AA	AG	AG	AA	AG	GG	AG	AG	GG	AG	AA	AG	GG	AA	GG	GG	AA	AG	AA
PUT-163a-21626449-1585	GG	GG	GG	GG	GG	CG	GG	GG	GG	GG	GG	GG	GG	GG	CG	CG	CG	CG	CG	CG	CG	GG	CC	CC	GG	CC	CC	CC	CG	CG	CC	CG	CG	GG	CC	CG	GG	GG	GG	GG	GG	CG	CG	GG	CG	GG	GG	CC
PUT-163a-22545298-1589	AA	AG	AG	GG	AA	AG	AG	GG	GG	AA	GG	AG	AG	GG	AG	AG	GG	GG	AG	AA	AG	GG	AG	AG	AA	AA	GG	GG	GG	AA	AA	AA	GG	AG	AG	AG	GG	AA	GG	GG	AG	AA	GG	AG	AA	AG	AG	AG
PUT-163a-22545298-1590	GG	GG	GG	GG	GG	AG	AG	GG	GG	GG	GG	GG	GG	GG	GG	GG	GG	GG	GG	AG	AG	GG	GG	GG	GG	GG	GG	GG	GG	GG	AG	AG	GG	AG	GG	AG	GG	GG	GG	GG	GG	AG	GG	GG	AG	GG	GG	GG
PUT-163a-22545381-1593	GG	GG	AG	GG	GG	AG	AA	GG	AA	AA	AA	AG	AA	AA	--	AA	AG	AA	AA	AA	AA	AA	AA	GG	AA	GG	AG	AA	AA	AG	GG	AA	AA	GG	AG	AG	AG	AA	AA	AG	AG	AG	--	GG	AG	GG	GG	AG
PUT-163a-22545381-1595	AC	AC	AC	CC	AA	AC	CC	CC	CC	CC	CC	CC	CC	CC	AC	CC	AC	CC	CC	CC	CC	CC	CC	CC	CC	CC	CC	CC	CC	CC	AC	CC	CC	AC	AC	CC	CC	CC	CC	CC	AC	CC	CC	AC	AC	CC	AA	CC
PUT-163a-22546732-1596	GG	GG	--	GG	GG	GG	AG	GG	GG	GG	GG	GG	GG	GG	AG	GG	GG	GG	GG	GG	GG	GG	GG	GG	GG	GG	GG	GG	GG	GG	GG	GG	GG	AG	AG	AG	GG	GG	AG	AG	AG	GG	AG	AG	GG	GG	GG	GG
PUT-163a-22546732-1597	CC	CC	CC	CC	CG	--	CC	CC	CC	CC	CC	CC	CC	CC	CC	CC	CC	CC	CC	CC	CC	CC	CC	CC	CC	CC	CC	CC	CC	CC	CC	CG	CG	CC	CC	CC	CC	CC	CC	CC	--	CC	CC	CC	CC	CC	CC	CC
PUT-163a-22546781-1599	CC	CC	CC	CC	AA	AC	AA	AC	CC	AC	AA	CC	AA	CC	AA	AC	AC	AA	AA	AC	AA	CC	AA	AC	AC	AA	AC	AA	AA	AA	AC	AC	AA	AA	AC	AC	AA	AA	AA	AC	AA	CC	CC	AA	AA	AC	AC	AC
PUT-163a-24934942-1601	AC	AA	AC	AA	AA	AC	AC	CC	AA	AC	CC	AA	CC	CC	AC	AC	CC	AC	AC	AC	AA	AC	AA	CC	AA	CC	CC	AA	--	AC	AC	AC	AC	AC	CC	AC	AA	AC	AA	AA	CC	--	CC	AC	CC	CC	CC	AA
PUT-163a-26557108-1602	GG	GG	GG	GG	GG	GG	AG	GG	AA	GG	GG	GG	AA	AG	GG	GG	GG	AG	GG	GG	AG	AA	AG	AA	GG	GG	AG	GG	AA	AG	AA	AG	GG	AA	AG	AG	AG	GG	GG	GG	GG	GG	AA	GG	GG	GG	GG	GG
PUT-163a-26557238-1604	AA	AA	AA	AA	AA	AA	AA	AA	AA	AA	AA	AA	AA	AA	AA	AA	AA	AA	AA	AA	AA	AA	AA	AA	AA	AA	AA	AA	AA	AA	AA	AA	AA	AA	AA	AA	AA	AA	AA	AT	AA	AA	AA	AA	AA	AA	AA	AA
PUT-163a-26557278-1605	GG	GG	GG	GG	GG	GG	GG	GG	GG	GG	GG	GG	GG	GG	GG	GG	GG	GG	GG	GG	GG	GG	GG	GG	GG	GG	GG	GG	GG	AA	GG	AG	AG	GG	AG	GG	GG	GG	GG	GG	GG	GG	GG	GG	--	GG	GG	GG
PUT-163a-26557367-1607	AA	AA	--	AA	AA	AA	AA	AA	AA	AA	AA	AA	AA	AA	AA	AA	AA	AA	AA	AA	AA	AA	AA	AA	AA	AA	AA	AA	AA	AA	AA	AA	AA	AA	AA	AA	AA	AG	AA	AG	AA	AG	AA	AA	--	AA	AA	AA
PUT-163a-26557367-1608	CC	CC	CC	CC	CC	CC	CC	CC	CC	CC	CC	CC	CC	CC	CC	CC	CC	CC	CC	CC	CC	CC	CC	CC	CC	CC	CC	CC	CC	CC	CC	CC	CC	CC	CC	CC	CC	AC	CC	AC	--	CC	--	--	AA	AC	CC	CC
PUT-163a-26557505-1615	CC	CC	CC	CC	CC	CG	--	CC	CC	CC	CC	CC	CC	CC	CC	CC	CG	CC	CC	CC	--	CC	CC	CC	CC	CC	CC	CC	CC	CC	--	CG	CC	CC	CG	CC	CC	CC	CG	CC	CC	CC	CC	--	CC	CC	CC	CC
PUT-163a-27575902-1620	CC	CC	CC	CC	AC	AC	CC	CC	AA	CC	AA	AC	CC	CC	CC	AC	AA	AC	AA	CC	AA	AC	CC	CC	CC	CC	CC	CC	CC	CC	CC	CC	CC	CC	CC	CC	CC	AC	CC	CC	CC	AC	CC	CC	CC	CC	CC	CC
PUT-163a-28576072-1630	CC	CC	CC	CC	CC	CC	CC	CC	CC	CC	CC	CC	CC	CC	CC	CC	CC	CC	AC	CC	CC	CC	CC	CC	CC	CC	CC	CC	CC	CC	CC	CC	CC	CC	CC	CC	CC	CC	CC	CC	CC	CC	CC	CC	CC	CC	CC	CC
PUT-163a-28576072-1634	GG	AG	AA	GG	AA	GG	AA	AG	AA	AA	GG	AA	AA	AA	AA	AG	AA	AG	GG	AA	AA	AA	GG	AA	AA	AA	AA	AG	AA	AA	AG	GG	AG	GG	AA	AG	AA	GG	AG	AG	GG	AG	AG	AG	GG	AG	--	GG
PUT-163a-28576072-1635	AA	AA	AA	AA	AA	AA	AA	AA	AA	AA	AA	AA	AA	AA	AA	AA	AA	AA	AT	AA	AA	AA	AA	AA	AA	AA	AA	AA	AA	AA	AA	AA	AA	AA	AA	AA	AA	AA	AA	AA	AA	AA	AA	AA	AA	AA	AA	AA
PUT-163a-28873821-1636	AG	AG	GG	GG	GG	GG	GG	GG	GG	GG	AA	GG	GG	AG	GG	AG	GG	GG	GG	AG	AG	AA	AA	AG	AG	GG	AG	AG	GG	GG	GG	GG	GG	GG	GG	GG	AG	GG	GG	GG	GG	GG	GG	GG	--	GG	GG	GG
PUT-163a-28873821-1637	AG	AG	GG	GG	GG	GG	GG	GG	GG	GG	AA	GG	GG	AG	GG	AG	GG	GG	GG	AG	AG	AA	AA	AG	AG	GG	AG	AG	GG	GG	GG	GG	GG	GG	GG	GG	AG	GG	GG	GG	GG	GG	GG	GG	--	GG	GG	GG
PUT-163a-28910517-1641	AA	AA	AA	AA	AA	AA	AA	AA	AA	AA	AA	AA	--	AA	AA	AG	AA	AA	--	AA	AA	AA	AA	AA	AA	AA	AA	AG	AA	AA	AA	AA	AA	AA	AA	AA	AA	AA	AA	AG	--	AA	--	AA	AA	AA	AA	AA
PUT-163a-28910843-1642	GG	GG	GG	GG	GG	GG	GG	GG	AG	GG	AA	AG	GG	AA	GG	GG	AA	GG	AA	GG	AG	GG	GG	AG	GG	GG	GG	GG	GG	--	GG	AA	GG	AG	GG	AG	GG	GG	GG	AG	GG	AG	GG	GG	GG	GG	GG	GG
PUT-163a-28911070-1643	AG	AG	AA	AA	AA	AA	AA	AA	AA	AA	GG	AA	AA	AG	AA	AG	AA	AA	AA	AG	AG	GG	GG	AG	AG	AA	AG	AG	AA	AA	AA	AA	AA	AA	AA	AA	AG	AA	AA	AA	AA	AA	AA	AA	GG	AA	AA	AA
PUT-163a-28930802-1645	AA	AA	AA	AA	AA	AA	AT	TT	AA	AA	AA	AA	AT	AT	AT	AT	TT	AT	AA	TT	TT	AT	AT	AA	AA	AA	AT	AA	TT	AA	AA	AT	AA	AT	AA	AA	AA	AA	AA	AA	TT	AA	AT	TT	AA	AA	AA	AA
PUT-163a-28930802-1647	GG	GG	AG	GG	GG	GG	GG	GG	GG	GG	GG	GG	GG	GG	GG	GG	GG	GG	GG	AA	GG	GG	GG	GG	GG	GG	GG	GG	GG	GG	GG	GG	AG	GG	GG	GG	GG	GG	GG	GG	GG	GG	--	GG	GG	--	GG	GG
PUT-163a-28930884-1649	AG	AG	GG	GG	GG	GG	GG	GG	GG	GG	AA	GG	GG	AG	GG	AG	GG	GG	GG	AG	AG	AA	AA	AG	AG	GG	AG	AG	GG	GG	GG	GG	GG	GG	GG	GG	AG	GG	GG	GG	GG	GG	GG	GG	--	GG	GG	GG
PUT-163a-28982390-1661	AG	AA	AA	GG	AA	AA	AA	AA	AA	AG	AA	GG	AG	AA	AG	AG	GG	AG	AA	AG	AA	GG	AA	AA	AG	AG	AG	AA	AA	AA	AA	AA	AA	AA	AA	AG	AA	AA	AA	AA	AA	AA	AA	AA	AA	--	AG	GG
PUT-163a-28982443-1665	CC	CC	AA	CC	CC	CC	CC	CC	CC	AA	AA	AC	CC	CC	CC	AC	CC	CC	CC	CC	CC	CC	CC	CC	CC	AA	CC	CC	AC	CC	AC	CC	AC	AC	CC	CC	CC	CC	CC	CC	AC	AC	CC	AA	CC	CC	CC	AC
PUT-163a-28982443-1666	GG	GG	GG	GG	GG	GG	GG	GG	GG	AA	AA	AG	GG	GG	GG	AG	GG	GG	GG	GG	GG	GG	GG	GG	GG	AA	GG	GG	AG	GG	AG	GG	AG	AG	GG	GG	GG	GG	GG	GG	AG	AG	GG	AA	GG	GG	GG	GG
PUT-163a-28982443-1667	GG	GG	AA	GG	GG	GG	GG	GG	GG	AA	AA	AG	GG	GG	GG	AG	GG	GG	GG	GG	GG	GG	GG	GG	GG	AA	GG	GG	AG	GG	AA	GG	AG	AG	GG	GG	GG	GG	GG	GG	AG	AG	GG	AA	GG	GG	GG	AG
PUT-163a-28982456-1669	CC	AA	AA	AA	AA	AA	AA	CC	CC	AA	AC	CC	CC	CC	AA	CC	CC	CC	CC	CC	CC	CC	AA	CC	AC	AA	AA	AC	AA	AC	AC	AC	AC	CC	CC	AC	CC	AC	AC	AC	AC	AA	AC	AA	AA	AA	AC	AC
PUT-163a-28982637-1670	GG	GG	GG	GG	GG	AG	GG	GG	AG	--	AG	AG	AG	AA	AG	AG	GG	GG	AA	GG	AG	AG	AG	GG	GG	GG	AG	GG	GG	GG	GG	GG	GG	GG	AG	GG	GG	GG	GG	GG	GG	GG	GG	GG	GG	GG	GG	AA
PUT-163a-28982637-1673	AA	AT	TT	AA	AT	AT	AA	AA	AA	TT	AT	AA	AT	TT	AT	AA	AA	AA	AA	AA	AT	AT	AT	AA	TT	AA	AT	AA	AT	TT	AA	AT	AT	AA	AT	AT	AT	AT	AT	AT	AT	TT	AT	AA	AA	AA	AA	TT
PUT-163a-28982738-1675	GG	CG	CC	GG	CC	CC	CC	GG	GG	CG	GG	CG	CG	CG	CC	CG	CG	CG	CG	CG	CG	GG	CC	CC	CC	GG	GG	CC	CC	CC	CC	CC	CC	CC	CG	CC	CC	CC	CG	CC	CC	CC	CC	CG	--	CG	CC	CG
PUT-163a-28982738-1676	CC	CC	CC	CC	CC	CC	CC	CC	CC	CC	CC	CC	CC	CC	CC	AC	CC	AC	CC	CC	CC	CC	CC	CC	CC	CC	CC	CC	CC	CC	CC	CC	CC	CC	CC	CC	CC	CC	CC	CC	CC	CC	CC	CC	AC	CC	CC	CC
PUT-163a-28982738-1683	GG	AG	AA	GG	AA	AA	AA	GG	GG	AG	GG	AG	AG	AG	AA	AG	AG	AG	AG	AG	AG	GG	AA	AA	AA	GG	GG	AA	AA	AG	AA	AG	AA	AA	AG	AA	AA	AA	AG	AG	AA	AA	AA	AG	--	AG	AA	AG
PUT-163a-28982738-1684	GG	AG	AA	GG	AA	AA	AA	GG	GG	AG	GG	AG	AG	AG	AA	AG	AG	AG	AG	AG	AG	GG	AA	AA	AA	GG	GG	AA	AA	AG	AA	AG	AA	AA	AG	AA	AA	AA	AG	AG	AA	AA	AA	AG	--	AG	AA	AG
PUT-163a-28983766-1697	AA	AA	AA	AA	AA	AA	AA	AA	AA	AA	AA	AA	AA	AA	AA	AA	AA	AA	AA	AA	AA	AA	AA	AG	AG	AA	AA	AA	AA	AA	AA	AA	GG	AA	AA	AG	AA	AA	AA	AA	AA	AG	AA	AA	AA	AA	AA	AA
PUT-163a-28984772-1700	CC	CC	CC	CC	CC	CC	--	CC	CC	CC	CC	--	CC	CC	CC	CC	CC	CC	CC	CC	CC	CC	CC	CC	CG	CG	CC	CC	CC	CC	CC	CC	CC	CC	CC	CC	CG	CC	CC	CC	CC	CC	CC	CC	CC	CC	CC	CC
PUT-163a-28985129-1702	AG	GG	AG	GG	AG	GG	GG	AA	GG	AG	GG	AG	AA	GG	GG	AA	AG	AG	GG	GG	AA	AG	AG	AA	GG	GG	GG	AA	AG	AA	AG	AG	AG	GG	AG	GG	AA	GG	AA	AG	AG	AA	GG	AG	AA	AG	GG	AA
PUT-163a-28985129-1703	AG	GG	AG	GG	AG	GG	GG	AA	GG	AG	GG	AG	AA	GG	GG	AA	AG	AG	GG	GG	AA	AG	AG	AA	GG	GG	GG	AA	AG	AA	AG	AG	AG	GG	AG	GG	AA	GG	AA	AG	AG	AA	GG	AG	AA	AG	GG	AA
PUT-163a-28985344-1712	AA	AC	AC	CC	AA	CC	CC	AC	AA	AA	AA	AC	AC	CC	AA	AC	CC	AA	AA	AA	CC	AA	CC	AA	AA	AA	AC	CC	AC	CC	CC	CC	AC	AC	CC	CC	CC	AC	CC	AC	AC	CC	AC	CC	AA	AC	AC	AA
PUT-163a-28986412-1715	GG	GG	GG	GG	GG	GG	AG	GG	GG	GG	GG	AG	AG	GG	GG	GG	GG	GG	GG	GG	GG	--	GG	GG	GG	GG	GG	GG	GG	GG	GG	GG	GG	GG	GG	GG	GG	GG	GG	GG	GG	GG	GG	GG	GG	GG	GG	GG
PUT-163a-28986612-1722	--	GG	GG	GG	GG	CG	GG	GG	GG	CG	CC	GG	CG	GG	CG	GG	GG	CG	CC	CG	CC	CG	CG	GG	GG	CC	GG	CG	CG	GG	GG	GG	GG	GG	GG	CG	CG	CG	CC	CG	CG	GG	GG	CG	CC	GG	GG	GG
PUT-163a-28986827-1723	AA	AA	AC	CC	CC	CC	AC	AA	--	AA	CC	AC	CC	AC	AA	CC	AA	AC	AA	CC	AC	AA	CC	CC	CC	AA	CC	AC	AC	CC	CC	CC	CC	AC	AA	AC	CC	AA	AC	AC	AC	AC	--	AC	CC	AA	AA	AA
PUT-163a-29129786-1728	AA	AA	AA	AA	GG	AG	AG	AA	AA	AA	AA	AA	AA	AA	AG	AG	AA	AA	AA	AA	AA	AA	AA	AA	AA	AA	AA	AG	AG	AA	AA	AG	AA	AA	AA	AG	AG	AA	AA	AA	AA	AA	AA	AA	AA	AA	AA	AA
PUT-163a-29129872-1729	GG	GG	GG	GG	GG	GG	GG	GG	GG	GG	GG	GG	AG	GG	GG	GG	GG	GG	GG	GG	AG	GG	GG	GG	GG	GG	GG	GG	GG	GG	GG	GG	GG	GG	GG	GG	GG	GG	GG	GG	AG	GG	GG	GG	AA	GG	GG	GG
PUT-163a-29130520-1738	GG	AG	GG	GG	GG	AA	AA	GG	GG	GG	GG	GG	GG	GG	GG	GG	GG	AG	GG	GG	GG	GG	GG	GG	GG	GG	GG	AG	GG	AA	AG	--	AG	GG	GG	GG	GG	GG	GG	AG	GG	GG	GG	GG	GG	GG	--	GG
PUT-163a-29130804-1741	CC	CC	CC	CC	CG	CG	CG	CC	CC	CC	GG	CC	CG	CC	CC	CC	GG	CC	GG	GG	CC	CG	CC	CC	CC	GG	CC	CG	CC	CC	CC	CC	CG	CC	CG	CC	CC	GG	CC	CG	GG	CC	CC	CG	CC	--	CC	CC
PUT-163a-29130963-1746	GG	GG	AA	--	AA	AG	GG	AA	AG	AA	GG	GG	AG	AA	GG	AG	GG	AG	GG	GG	GG	AG	AG	AG	AA	GG	AA	AG	AG	GG	AA	AG	AG	GG	AA	AA	GG	AG	AG	AG	--	AG	AA	AG	--	--	AG	AA
PUT-163a-29543827-1754	AG	AG	AG	AA	AA	AG	GG	AA	AG	AA	AG	AG	AG	AA	AG	AA	AA	AG	GG	AA	GG	AG	AA	AA	AG	AA	AA	GG	AG	AG	AA	AA	AG	GG	AG	AA	AA	AA	AG	AG	AG	AA	AG	AG	AG	AG	AG	AG
PUT-163a-29543882-1755	AG	GG	AA	AA	AG	GG	AA	GG	AA	GG	GG	AG	GG	GG	AA	AG	AA	GG	GG	GG	AG	GG	AG	GG	AG	GG	GG	AA	AA	AA	GG	GG	AA	--	AG	AG	GG	AG	AG	AG	AA	GG	AA	AG	AG	AG	AA	GG
PUT-163a-29543981-1758	AA	AA	AA	--	AA	AA	AA	AA	AA	AA	AA	AA	AA	AA	AA	AA	AA	AA	AA	AG	GG	GG	AA	AG	AA	AA	AA	AA	AA	AA	AA	AG	AA	AA	AA	AA	AA	AG	AA	AA	AA	AA	AA	AA	AA	--	AA	AA
PUT-163a-29544067-1759	AG	AG	AA	AG	GG	GG	GG	GG	GG	GG	GG	GG	GG	AA	GG	GG	GG	GG	GG	GG	GG	GG	GG	GG	GG	GG	GG	GG	GG	GG	GG	GG	GG	GG	AG	GG	GG	GG	GG	GG	AA	GG	GG	GG	GG	GG	GG	GG
PUT-163a-29544067-1760	AG	AG	AA	AG	GG	GG	AG	GG	AG	GG	AG	GG	AG	AA	GG	GG	GG	GG	AA	GG	AG	GG	AG	AG	AA	AA	GG	GG	GG	AA	AG	GG	GG	GG	AG	AG	GG	GG	GG	GG	AA	GG	AG	GG	GG	GG	GG	AG
PUT-163a-29544067-1761	AT	AT	AA	AT	TT	TT	AT	TT	AA	AT	TT	TT	TT	AA	TT	TT	TT	TT	--	TT	AT	TT	TT	TT	--	--	TT	TT	TT	--	TT	TT	TT	TT	AT	TT	TT	TT	TT	TT	AA	TT	TT	TT	TT	TT	TT	TT
PUT-163a-29544141-1764	AA	AA	AA	AA	CC	CC	CC	CC	AC	AC	CC	AC	AC	AA	AC	AC	CC	AC	AC	CC	CC	AA	AA	AA	CC	AA	AA	AA	CC	CC	AC	AA	AC	AA	CC	CC	AC	AC	AC	AA	CC	CC	AC	CC	--	CC	AC	AC
PUT-163a-29544141-1765	AA	AA	AA	AA	GG	GG	GG	GG	AG	AG	--	AG	AG	AA	AG	AG	GG	AG	AG	GG	GG	AA	AA	AA	GG	AA	AA	AA	GG	GG	AG	AA	AG	AA	GG	GG	AG	AG	GG	AG	GG	GG	AG	GG	AG	GG	AA	AG
PUT-163a-29544141-1766	AA	AA	AA	AA	GG	GG	GG	GG	AG	AG	AA	AG	AG	AA	AG	AG	GG	AG	AG	GG	GG	AA	AA	AG	GG	AA	AA	AA	GG	GG	AG	AG	AG	AG	AG	GG	AG	AA	AG	AA	GG	GG	AG	GG	AG	GG	AA	AG
PUT-163a-29544155-1767	TT	TT	TT	TT	TT	TT	AT	TT	AA	TT	TT	AT	AA	TT	AT	TT	TT	AA	AA	AT	TT	AT	TT	TT	TT	AA	AT	TT	TT	TT	TT	TT	TT	AT	TT	TT	TT	TT	AT	AT	TT	TT	TT	TT	TT	TT	TT	TT
PUT-163a-29544284-1768	CC	CC	CC	CC	CC	CC	CC	CC	CC	CG	CC	CG	CC	GG	CG	CG	GG	CC	CC	CC	CG	GG	GG	CG	CC	CC	CG	CG	CC	CC	CC	CC	CG	CC	CG	CC	CG	CC	CG	GG	GG	CC	CC	CG	CG	CC	CC	CC
PUT-163a-29544284-1772	AA	AA	AA	AA	AA	AA	AA	AA	AA	AT	AA	AT	AA	TT	AT	AT	TT	AA	AA	AA	AT	TT	TT	AT	AA	AA	AT	AT	AA	AA	AA	AA	AT	AA	AT	AA	AT	AA	AT	TT	TT	AA	--	AT	AT	--	AA	--
PUT-163a-29544284-1773	AA	AA	AA	AA	AA	AA	AA	AA	AA	AA	AA	AA	AA	AG	AG	AG	AA	AA	AA	AA	AG	AA	GG	AG	AA	AA	AG	AG	AA	AA	AA	AA	AG	AA	AG	AA	AG	AA	AG	GG	GG	AA	AA	AG	--	AA	AA	AA
PUT-163a-29544489-1776	AA	AA	AA	AA	AA	AA	AA	AA	AA	AA	AA	AA	AA	AA	AA	AA	AA	AA	AA	AA	AA	AA	AA	AA	AA	AA	AA	AA	AA	AA	AA	AA	AA	AA	AA	AA	AA	AA	AA	AA	AA	AA	AA	AA	AA	AA	AA	AA
PUT-163a-29544489-1777	AA	AA	AA	AA	AA	AA	AA	AA	AA	AA	AA	AA	AA	AA	AA	AA	AA	AA	AA	AA	AA	AA	AA	AA	AA	AA	AA	AA	AA	AA	AA	AA	AA	AA	AA	AA	AA	AA	AA	AA	AA	AA	AA	AA	AA	AA	AA	AA
PUT-163a-29544531-1779	AA	AA	AA	AG	AG	AG	AA	AA	AA	AA	AG	AG	AG	AG	AG	AG	AA	AA	AA	AA	GG	AG	AA	AG	AG	AA	GG	AA	AA	AA	AA	AG	AG	AA	AG	AA	AG	AG	AA	AG	AA	AG	AG	AA	AG	AA	AA	AA
PUT-163a-29544610-1780	AA	AA	AG	AA	AA	AG	AA	AA	AG	AG	AA	AA	AA	AA	AA	AA	AA	AG	AA	AA	AA	AA	AG	AG	AA	AA	AA	AG	AG	AG	AA	AG	AA	AA	AA	AG	AG	AG	AA	AA	AA	AA	AG	--	--	AA	AA	AA
PUT-163a-29544926-1785	AC	AC	AA	CC	AA	AA	CC	AA	AA	AA	AA	AA	AA	AA	AA	AA	AA	AA	AA	AA	AA	AA	AA	AC	AA	CC	AA	AA	AA	AA	AA	AA	AC	AA	AC	AA	AC	AA	AA	AA	--	--	AA	AA	AA	AA	AA	CC
PUT-163a-29544926-1786	AG	AG	AG	GG	AA	AG	GG	AA	AA	AA	AA	AA	AA	AA	AA	AA	AA	AA	AA	AA	AA	AA	AG	AG	AA	GG	AA	AA	AA	AG	AA	--	AG	AA	AG	AG	AG	AA	AG	AA	AG	AG	AG	AA	AA	AG	AA	GG
PUT-163a-29576864-1790	GG	GG	AA	AA	AA	AA	AG	AA	AA	AA	AG	AG	AA	GG	AA	AG	AG	AA	GG	AA	AA	AG	AA	AA	AG	AG	AG	AA	AA	AA	AG	AG	AA	AA	AG	AG	AA	AA	AG	AA	AA	AG	GG	AG	AA	AG	AA	AG
PUT-163a-29576931-1795	GG	GG	GG	GG	GG	GG	CC	GG	GG	GG	GG	GG	GG	GG	GG	GG	CC	GG	GG	GG	GG	GG	GG	GG	GG	GG	--	GG	GG	GG	GG	GG	GG	GG	GG	GG	GG	GG	GG	GG	GG	GG	GG	GG	GG	GG	GG	GG
PUT-163a-29577015-1798	AC	AA	AA	AA	CC	AC	AC	AA	AA	CC	AA	AA	AC	AA	AA	AC	CC	AA	CC	AC	CC	AC	AC	AC	CC	AC	AA	CC	CC	AA	AA	AC	AC	AA	CC	AC	AA	AC	AA	AC	AA	AC	AC	AC	AA	AC	AA	AC
PUT-163a-29945048-1803	AG	GG	AG	GG	AA	AG	AA	AA	GG	AG	AA	AA	AA	AA	AG	AG	AA	GG	AA	AA	AA	AG	AG	AA	AG	GG	AG	GG	GG	GG	GG	GG	AG	AA	AA	AA	GG	AA	GG	GG	AG	AG	AG	AG	AA	AA	AA	AA
PUT-163a-29945048-1804	CG	GG	CG	CC	CC	CC	CG	CC	CC	CC	CC	CG	CC	CC	CC	CG	CC	GG	CC	CC	CC	CG	CG	CC	GG	GG	GG	CG	CC	--	CC	GG	CG	CC	CG	CG	GG	GG	GG	GG	CG	GG	CG	CC	CC	GG	GG	CC
PUT-163a-29945048-1805	GG	--	CG	CC	GG	CG	GG	GG	CC	CG	GG	CG	GG	GG	CG	CG	GG	CG	GG	GG	CC	CG	CG	GG	GG	CC	CG	CG	CC	CC	CC	CC	CG	GG	GG	GG	--	GG	CC	CC	CC	GG	CG	CG	GG	--	GG	--
PUT-163a-29945271-1807	GG	GG	GG	GG	GG	AG	GG	GG	GG	GG	GG	GG	GG	AG	AG	AG	AA	GG	GG	GG	GG	--	AG	GG	GG	GG	GG	GG	GG	GG	AG	AG	AA	GG	AG	AA	GG	AA	AG	GG	GG	AA	AG	GG	GG	GG	GG	AA
PUT-163a-29945529-1810	TT	TT	TT	TT	TT	TT	TT	TT	TT	AT	TT	TT	TT	TT	TT	TT	TT	TT	TT	TT	AA	TT	TT	TT	TT	AA	TT	TT	TT	TT	AT	TT	TT	AT	TT	TT	TT	TT	AT	TT	TT	TT	TT	AT	AA	TT	TT	TT
PUT-163a-29945580-1813	GG	GG	GG	GG	GG	GG	GG	GG	GG	GG	GG	GG	GG	GG	GG	GG	GG	GG	GG	GG	GG	GG	GG	GG	GG	GG	GG	GG	GG	GG	GG	GG	GG	GG	GG	GG	GG	GG	GG	GG	GG	GG	GG	GG	GG	GG	GG	GG
PUT-163a-29945603-1815	TT	TT	TT	TT	TT	TT	TT	TT	TT	TT	TT	TT	TT	TT	TT	TT	TT	TT	TT	AT	--	TT	TT	TT	TT	TT	TT	TT	TT	TT	TT	TT	TT	TT	TT	TT	TT	TT	TT	TT	TT	TT	TT	TT	TT	TT	TT	TT
PUT-163a-29945635-1818	AA	GG	GG	GG	AA	GG	GG	GG	GG	GG	AG	AG	GG	GG	GG	GG	GG	GG	AA	GG	GG	AG	GG	GG	AG	AG	GG	GG	AG	GG	AG	GG	GG	GG	GG	GG	GG	GG	GG	GG	GG	GG	GG	GG	GG	AG	GG	GG
PUT-163a-29945635-1821	AA	GG	AG	AA	AA	GG	GG	GG	GG	GG	AG	AG	GG	AG	GG	GG	GG	GG	AA	GG	GG	AA	GG	GG	AA	AG	AA	--	AG	AG	AG	--	GG	GG	GG	GG	GG	AG	GG	AG	GG	GG	--	GG	GG	AA	AG	--
PUT-163a-29946131-1834	GG	GG	GG	GG	GG	GG	GG	AG	GG	GG	AA	AA	GG	GG	AG	AG	GG	AG	AG	AG	AG	AA	GG	GG	GG	GG	AA	GG	AG	AG	GG	GG	GG	GG	GG	GG	GG	AG	GG	GG	GG	AG	GG	GG	AA	GG	GG	GG
PUT-163a-29946189-1835	GG	GG	AA	GG	GG	AG	AA	GG	AA	AG	GG	AG	GG	AG	GG	AA	AA	AG	AA	AG	AG	GG	AA	AA	GG	AG	AA	GG	AG	GG	GG	AA	AG	GG	AA	AA	AG	AA	GG	AA	AG	AG	AA	AG	AA	AG	GG	GG
PUT-163a-29946189-1836	AA	AA	AC	AA	AA	AC	AC	AA	AC	AC	AA	AC	AA	AC	AA	AC	CC	AC	AC	AC	AC	AA	AC	AC	AA	AC	AC	AA	AC	AA	AA	AC	AC	AA	--	AC	AC	AC	AA	AC	AC	AC	AC	AA	AC	--	AA	AA
PUT-163a-29946189-1837	GG	GG	GG	GG	GG	GG	GG	GG	GG	GG	GG	GG	GG	GG	GG	GG	GG	GG	GG	GG	GG	GG	AG	AG	GG	GG	GG	GG	GG	GG	GG	GG	GG	GG	GG	GG	GG	GG	GG	AG	GG	AG	GG	GG	GG	AG	GG	GG
PUT-163a-29946890-1840	GG	GG	AG	AA	AA	GG	AG	AA	AA	AA	AA	AG	AA	GG	AA	AG	AG	AA	AA	AG	GG	AA	GG	AA	AA	AA	AA	AG	GG	AG	GG	AG	AG	AG	AA	AA	AG	AG	AG	AG	AA	AG	AA	GG	--	AG	GG	AG
PUT-163a-29947492-1845	CC	CC	CC	CC	CC	CC	CC	CC	CC	--	CC	CC	--	CC	CG	GG	CC	CG	CC	CC	CC	CG	CG	CC	CC	CG	CC	CC	CC	CC	CG	CC	CC	CC	CC	CC	CC	CC	CG	CC	CG	CC	CC	CG	CG	CC	CC	CC
PUT-163a-29947492-1846	CC	CC	CC	CC	CC	AC	AC	CC	AC	CC	CC	CC	CC	CC	AC	CC	CC	CC	CC	CC	AC	CC	CC	AA	--	CC	--	AC	CC	CC	CC	CC	CC	CC	CC	AC	CC	CC	CC	CC	CC	CC	AC	CC	CC	CC	CC	CC
PUT-163a-30032113-1848	GG	GG	AG	GG	GG	GG	GG	GG	AA	GG	AG	GG	GG	GG	AG	AA	GG	GG	GG	GG	GG	AG	AA	AG	GG	GG	AA	GG	GG	GG	AG	GG	GG	GG	AG	AA	--	GG	GG	GG	AG	AG	AG	AA	GG	GG	GG	GG
PUT-163a-30032190-1853	AA	AA	AA	AA	AA	AA	AA	AA	AG	AA	AA	AA	AG	AA	AA	AA	AA	AA	AA	AA	AA	AA	AA	AA	GG	AA	AG	AG	AG	AA	AA	AA	AA	AA	AA	AG	AG	AA	AA	AG	AA	AA	AA	AA	--	AG	AA	AG
PUT-163a-30032193-1854	GG	GG	GG	GG	GG	GG	GG	GG	GG	GG	AG	GG	GG	GG	GG	GG	AG	GG	GG	GG	GG	GG	GG	GG	GG	GG	GG	GG	GG	GG	GG	AG	GG	GG	GG	GG	GG	GG	AG	GG	AG	GG	GG	GG	GG	GG	GG	GG
PUT-163a-30052228-1858	AA	AA	AA	AA	GG	AA	AG	AA	AA	AG	AA	AA	AA	AG	GG	AA	AA	AA	AA	AA	AA	AA	AA	AG	GG	AA	AA	AG	AG	AA	AA	AA	AA	GG	AA	AG	GG	AA	AA	AA	GG	AA	AA	AA	AG	GG	AA	AG
PUT-163a-30052323-1860	AA	GG	GG	GG	GG	AA	GG	GG	GG	GG	AG	GG	AG	GG	GG	GG	GG	GG	GG	GG	GG	GG	AG	GG	GG	GG	GG	GG	GG	GG	GG	GG	AG	AA	GG	GG	GG	AG	AA	AA	AG	GG	AG	GG	AA	GG	GG	GG
PUT-163a-30052323-1861	GG	CC	GG	GG	CC	GG	CC	CC	GG	CC	GG	CC	GG	CC	CC	CC	CC	CC	CC	CC	CC	CC	GG	CC	GG	CC	CC	CC	GG	GG	CC	CC	GG	GG	CC	CC	GG	GG	GG	GG	GG	GG	GG	GG	GG	CG	CC	CC
PUT-163a-30052467-1862	AA	AG	GG	AA	GG	GG	AG	AA	AA	AA	AA	AA	AA	AA	AA	AA	AA	AA	AA	AG	AG	AA	AA	AG	AA	AA	AA	GG	GG	AA	AA	AG	AG	AG	AA	AG	AG	AA	AG	AG	AG	AG	AA	AA	AA	AA	AA	AA
PUT-163a-30087333-1864	GG	GG	GG	GG	GG	GG	GG	GG	GG	GG	GG	GG	GG	GG	GG	GG	GG	GG	GG	GG	GG	GG	GG	GG	GG	GG	GG	GG	GG	GG	GG	GG	GG	GG	GG	GG	GG	GG	GG	GG	GG	GG	GG	GG	GG	GG	GG	GG
PUT-163a-30088016-1874	CC	AC	CC	CC	AA	AA	AC	AC	AA	CC	CC	CC	CC	CC	CC	AC	CC	CC	CC	CC	AA	AC	AA	AC	CC	AC	CC	CC	CC	CC	CC	AC	AC	AC	CC	AC	CC	CC	AC	AA	AA	CC	AC	AC	AA	CC	CC	CC
PUT-163a-30088016-1875	GG	AG	AG	AA	GG	GG	GG	AG	GG	AG	AA	AG	AG	AG	AA	GG	AA	AG	AA	AG	GG	GG	GG	GG	GG	GG	GG	GG	GG	GG	GG	GG	GG	GG	GG	GG	GG	GG	GG	GG	GG	GG	GG	GG	GG	GG	AA	GG
PUT-163a-30306785-1889	TT	TT	TT	TT	TT	TT	TT	TT	TT	TT	TT	TT	TT	TT	TT	AT	TT	TT	TT	TT	TT	TT	TT	TT	TT	TT	AA	TT	TT	TT	TT	TT	TT	TT	TT	AT	TT	TT	TT	TT	AA	TT	TT	TT	TT	TT	TT	TT
PUT-163a-30306835-1890	GG	AG	AA	GG	AA	AG	AA	AA	GG	AA	GG	AG	AG	GG	AG	AG	GG	AG	GG	AG	AG	AA	AG	AG	AG	AA	AG	AG	GG	--	--	--	AG	AA	AG	GG	AG	GG	AA	AA	AG	AA	AG	--	GG	AG	GG	AA
PUT-163a-30307134-1892	GG	GG	GG	GG	GG	GG	GG	GG	GG	GG	GG	GG	GG	GG	GG	GG	GG	GG	GG	GG	GG	GG	GG	GG	GG	GG	GG	GG	GG	GG	GG	GG	GG	GG	GG	GG	GG	GG	GG	AG	GG	GG	GG	GG	GG	--	GG	GG
PUT-163a-30705690-1900	--	AC	AC	CC	AA	CC	AC	AC	CC	CC	AA	CC	CC	AA	CC	CC	AA	CC	AC	AA	CC	AA	CC	AA	CC	AA	CC	AA	AA	CC	AC	AC	CC	AC	AA	AA	AC	AA	AA	CC	CC	AC	CC	AA	AC	CC	CC	AC
PUT-163a-30705690-1901	--	AG	AG	AA	GG	AA	AG	AG	AA	AA	GG	AA	AA	GG	AA	AA	GG	AA	AG	GG	AA	GG	AA	GG	AA	GG	AA	GG	GG	AA	AG	AG	AA	AG	GG	GG	AG	GG	GG	AA	AA	AG	GG	GG	AG	AA	AA	AG
PUT-163a-30705690-1902	AA	AC	AA	AC	AA	AA	AC	AC	AA	AA	AA	AC	AA	AA	AA	AC	AA	AC	AA	AA	AA	AA	AA	AA	AA	AA	AC	AA	AA	AA	AA	AA	AC	AA	AA	AA	AA	AA	AA	AC	AA	AC	AA	AA	AA	AA	AA	AA
PUT-163a-30705899-1904	AA	GG	AA	GG	AA	AA	AG	GG	GG	GG	AA	GG	AA	GG	AG	AG	AA	AG	AA	AG	AG	GG	AG	AA	AA	AA	AG	AG	AA	AA	GG	AG	AG	AG	AA	AG	AG	AG	AA	AA	AG	AA	GG	AG	GG	GG	AG	AA
PUT-163a-31405788-1909	GG	GG	AG	GG	AA	GG	GG	GG	--	GG	AG	AG	GG	AA	GG	GG	GG	AG	AA	AA	AG	AA	AG	AG	GG	AA	GG	AG	AG	--	AA	AG	GG	AG	AG	GG	AG	AG	AA	AA	AA	AG	AA	AA	GG	GG	GG	GG
PUT-163a-31405788-1910	AA	AA	AG	AA	GG	AA	AA	AA	GG	AA	AG	AG	AA	GG	AA	AA	AA	AG	GG	GG	AG	GG	AG	AG	AA	GG	AA	AG	AG	GG	GG	AG	AA	AG	AG	AA	AG	AG	GG	GG	GG	AG	GG	GG	AA	AA	AA	AA
PUT-163a-31405788-1911	GG	GG	AA	GG	AA	AG	AA	AA	AA	AG	AG	AG	AG	AA	AA	AA	GG	AA	AA	AA	AA	AA	AG	AA	AA	AA	GG	AA	AA	AA	AA	AG	AG	AA	AG	AA	AA	AG	AA	AA	AA	AG	AA	AA	--	GG	AG	AA
PUT-163a-31406043-1919	AG	GG	AG	AG	AG	AG	AG	GG	GG	AG	GG	AG	AG	GG	AG	AA	GG	GG	GG	GG	AA	AA	GG	AG	AG	GG	GG	AG	AG	GG	GG	GG	AA	GG	GG	GG	AA	AG	AG	AG	GG	GG	GG	GG	GG	AA	AG	AG
PUT-163a-31406136-1932	AA	AA	AC	AA	AA	AC	AC	AA	AC	AC	CC	AA	AA	AA	AC	AC	CC	AC	AC	AA	AA	AA	CC	AC	CC	CC	AA	AA	CC	AC	AA	AA	AC	AC	AC	AA	AC	CC	AC	CC	CC	AC	AC	AA	AA	AA	AC	AA
PUT-163a-31406277-1936	CC	CC	CC	CC	CC	CC	CC	CC	AA	AC	CC	AC	CC	AA	CC	AA	AC	AC	AC	CC	--	--	AA	CC	CC	AA	CC	AC	AC	CC	AC	AC	CC	CC	AA	AC	CC	CC	CC	CC	AC	CC	CC	CC	AA	CC	CC	CC
PUT-163a-31406452-1950	CC	CC	CC	CC	CC	CC	CC	CC	CC	CC	AA	CC	CC	AA	CC	CC	CC	CC	CC	CC	CC	CC	CC	CC	CC	CC	CC	CC	CC	CC	CC	AC	CC	CC	CC	AC	CC	CC	CC	CC	CC	CC	CC	CC	CC	CC	CC	CC
PUT-163a-31441039-1952	AA	AA	AA	AA	AA	AA	AA	AA	AG	AG	AA	AA	AA	AA	AA	AA	AA	AA	AA	AA	AA	AA	AA	AG	GG	GG	AA	AA	AA	AA	AA	AA	AA	AA	AA	AA	AA	AA	AG	AA	AA	AG	AA	AA	AA	AA	AA	AA
PUT-163a-31558543-1963	AG	GG	AG	AA	AA	AG	AG	AA	GG	AG	AG	AG	AG	AA	AG	AA	AA	AG	AA	AG	GG	AG	AA	GG	AA	AA	AA	GG	GG	--	AG	AA	AG	GG	GG	AG	AG	AA	AG	GG	AG	--	AG	AA	--	GG	AA	AG
PUT-163a-31558578-1965	GG	GG	GG	GG	GG	GG	GG	GG	GG	GG	GG	GG	AG	GG	GG	GG	GG	AG	GG	GG	GG	GG	GG	GG	AG	GG	GG	GG	GG	GG	GG	GG	GG	GG	GG	GG	GG	GG	GG	AG	GG	GG	GG	GG	GG	GG	GG	GG
PUT-163a-31558749-1970	AA	GG	GG	GG	GG	GG	GG	GG	AG	GG	GG	AG	AG	AA	AG	AG	AG	AG	AA	GG	GG	AA	--	GG	GG	AA	GG	GG	GG	AA	AG	AA	GG	AA	AG	GG	GG	GG	GG	AG	GG	GG	GG	AG	GG	--	AA	GG
PUT-163a-3157342-1971	GG	CC	CC	GG	CC	CG	CC	CG	GG	CC	CC	CC	CC	CC	CC	CC	CC	CC	CG	CC	CC	CC	GG	CC	CC	CC	CC	--	CC	CG	CC	CC	CC	CC	CC	CC	CC	CG	CG	CG	CG	CG	CC	CG	CG	--	CG	CG
PUT-163a-31611790-1975	AA	AA	AA	AA	GG	AG	AG	AA	AA	AA	AA	AA	AA	AA	AA	AA	AA	AA	GG	AA	AA	AA	AA	GG	AA	AA	AG	AG	--	AG	AA	AA	AA	AA	AG	AA	AA	AA	AA	AA	AG	AG	AA	AA	GG	AA	AG	AA
PUT-163a-31611790-1977	GG	GG	GG	GG	AA	AG	AG	GG	GG	GG	GG	GG	GG	GG	GG	GG	GG	GG	AA	GG	GG	GG	GG	AA	GG	GG	AG	AG	--	AG	GG	GG	GG	GG	AG	GG	GG	GG	GG	GG	--	--	GG	GG	AA	GG	AG	GG
PUT-163a-31611983-1979	AG	GG	GG	GG	GG	GG	GG	GG	GG	AG	GG	GG	GG	GG	--	GG	AG	GG	GG	GG	AG	GG	GG	GG	AG	GG	GG	GG	GG	GG	GG	GG	GG	GG	GG	GG	GG	AG	GG	AG	GG	GG	AG	AG	GG	GG	GG	GG
PUT-163a-31664272-1986	AA	AA	AA	AA	AA	AA	AA	AA	AA	AA	AA	AA	AA	AA	AA	AA	AA	AA	AA	AA	AA	AA	AA	AA	AA	AA	AA	AA	AA	AA	AA	AA	AA	AA	AA	AA	AA	AA	AA	AA	AA	--	--	AA	AA	AA	AA	AA
PUT-163a-31664455-1989	GG	GG	GG	GG	AA	GG	AA	AG	GG	GG	GG	AA	GG	GG	GG	GG	GG	GG	GG	GG	GG	GG	GG	AA	GG	GG	GG	GG	GG	GG	GG	GG	AG	GG	GG	AG	AG	GG	AG	GG	AG	GG	GG	GG	--	GG	GG	GG
PUT-163a-31664585-1990	TT	AA	AT	AT	AA	AT	AA	AA	TT	AT	AT	AA	AT	AA	TT	--	AA	AT	AA	TT	AA	AT	AT	AA	AA	AT	--	AA	AT	--	AA	TT	AT	AA	AT	AA	AT	AA	AT	AA	AA	AA	AA	AT	AA	AA	AA	AA
PUT-163a-31664585-1991	GG	CC	GG	GG	CG	CG	GG	GG	GG	GG	GG	GG	GG	GG	GG	GG	GG	GG	GG	GG	GG	GG	CG	GG	CG	CG	GG	CG	GG	GG	GG	GG	GG	GG	GG	CG	CG	CG	GG	CG	CC	--	GG	CG	GG	GG	GG	GG
PUT-163a-31909417-1997	AG	GG	--	GG	AA	AG	AG	GG	--	AG	GG	GG	GG	GG	GG	AG	AG	AG	GG	GG	GG	--	AG	AG	GG	AG	GG	AG	AG	AG	AG	GG	AG	AG	AG	AG	AG	AG	AG	AG	AG	AG	AG	AG	GG	AG	AG	GG
PUT-163a-31909551-1999	AG	GG	GG	GG	AG	GG	AG	AA	AG	AG	AA	GG	AA	GG	AG	AG	GG	GG	GG	AG	GG	AG	GG	AG	GG	GG	AA	AG	GG	GG	AG	GG	AG	GG	GG	AG	AA	AG	AG	AG	AG	AG	GG	GG	GG	AG	AG	AA
PUT-163a-31909945-2001	GG	GG	GG	GG	AG	GG	AG	GG	GG	GG	GG	GG	GG	AA	GG	GG	GG	AG	GG	GG	GG	GG	AG	AG	GG	GG	GG	GG	GG	GG	AG	GG	GG	GG	AG	GG	GG	GG	GG	GG	GG	AG	GG	GG	GG	GG	GG	GG
PUT-163a-31909945-2002	GG	GG	AG	GG	AG	GG	GG	GG	AA	GG	GG	GG	GG	GG	AA	AG	GG	GG	AA	GG	GG	GG	GG	AG	GG	AA	AG	GG	AG	GG	AG	GG	AG	GG	GG	GG	AG	GG	GG	AA	AG	AG	GG	GG	GG	GG	GG	AA
PUT-163a-31909945-2005	GG	GG	AG	GG	AG	GG	GG	GG	AA	AG	GG	GG	GG	GG	AA	AG	GG	GG	AA	GG	GG	GG	GG	AG	GG	AA	AG	GG	AG	GG	AG	GG	AG	GG	GG	GG	AG	GG	AG	AA	AG	AG	GG	GG	GG	GG	GG	AA
PUT-163a-31910899-2009	AC	AA	AC	AA	AA	CC	AC	CC	AA	CC	CC	CC	AC	CC	AC	AC	CC	AC	--	AA	CC	AC	AC	AC	CC	AA	AC	AA	AC	CC	CC	AA	CC	AC	AC	AC	AC	CC	CC	AC	AA	AC	CC	CC	AA	AA	AA	CC
PUT-163a-31997542-2011	AG	AG	AG	GG	AA	AA	AA	AG	AA	AG	AA	AA	AA	GG	AA	AA	AA	AA	AA	AG	AG	GG	AG	AA	AA	AA	GG	AG	AG	AG	AA	AA	AA	AA	AA	AG	AA	AA	AG	GG	AA	AA	AG	AA	GG	AG	AA	AA
PUT-163a-31997542-2015	AC	AC	AC	AA	CC	CC	CC	AC	CC	AC	CC	CC	CC	AA	CC	CC	CC	CC	CC	AC	AC	AA	AC	CC	CC	CC	AA	AC	AC	AC	CC	CC	CC	AC	CC	AC	CC	CC	AC	AA	CC	CC	AC	CC	AA	AC	CC	CC
PUT-163a-31997542-2016	AG	AG	--	GG	AA	AA	AA	AG	AA	--	AA	AA	AA	GG	AA	AA	AA	AA	AA	--	--	GG	AG	AA	AA	AA	GG	AG	AG	AG	AA	AA	AA	AA	AA	AG	AA	AA	AG	GG	AA	AA	AG	AA	GG	AG	AA	AA
PUT-163a-31998271-2018	AA	AA	AA	AA	AA	AA	AA	AA	AA	AA	AA	AA	AA	AA	AA	AA	AA	AA	AA	AA	AA	AA	AA	AA	AA	AA	AA	AA	AA	AA	AA	AA	AA	AA	AA	AA	AA	AA	AA	AA	AA	AA	AA	AA	AA	AA	AA	AA
PUT-163a-33467364-2020	CC	CC	CC	CC	CC	CC	AC	CC	CC	CC	CC	CC	CC	CC	CC	CC	CC	CC	CC	CC	CC	AC	CC	AC	AA	CC	CC	CC	AC	CC	CC	CC	AA	AC	CC	CC	CC	CC	CC	AC	CC	CC	CC	CC	CC	CC	CC	CC
PUT-163a-33467364-2021	AA	AA	AA	AA	AA	AA	AG	AA	AA	AA	AA	AA	AA	AA	AG	AA	AA	AA	AA	AA	AA	GG	AA	AG	GG	AA	AA	AA	AG	AG	AA	AA	GG	AG	AA	AA	AA	AA	AA	AG	AA	AA	AA	AG	AA	AA	AA	AA
PUT-163a-37416849-2022	GG	GG	GG	GG	GG	GG	AG	GG	GG	AA	GG	GG	GG	GG	GG	GG	GG	GG	GG	GG	GG	AG	GG	GG	GG	GG	GG	GG	AG	GG	GG	AG	AG	GG	AG	AG	GG	GG	GG	GG	GG	GG	AG	GG	GG	GG	GG	GG
PUT-163a-37416849-2023	TT	TT	TT	TT	TT	TT	TT	TT	TT	TT	TT	AT	AT	TT	TT	TT	TT	TT	TT	TT	AA	TT	TT	TT	TT	AT	TT	AT	TT	TT	AT	TT	TT	TT	TT	TT	TT	TT	TT	TT	TT	AT	TT	AT	AA	TT	TT	TT
PUT-163a-37425134-2024	--	AG	AG	AA	GG	AA	AG	AG	AA	AA	GG	AA	AA	GG	AG	AA	GG	AA	AG	GG	AA	GG	AA	GG	AA	GG	AA	AG	GG	AA	AG	AG	AA	AG	GG	GG	AG	GG	GG	AA	AA	AG	GG	GG	--	AA	AA	AG
PUT-163a-37425134-2025	AC	AC	CC	AA	CC	AA	AC	AC	AC	CC	CC	AA	AC	CC	AC	AA	CC	AA	CC	CC	AA	CC	AC	CC	CC	CC	AA	AC	CC	AA	AC	AC	AA	AC	CC	CC	AC	CC	CC	AA	AA	AC	CC	CC	AC	AA	AA	AC
PUT-163a-38687757-2027	AA	AA	AA	AA	AA	AA	AA	AA	AA	AA	AA	AG	AG	AA	AA	AA	AA	AA	AA	AA	AA	AA	AA	AA	AA	AA	AA	AA	--	AG	AA	AA	AA	AA	AA	AA	AA	AA	AA	AA	--	--	AA	AG	--	AA	AA	AA
PUT-163a-4174532-2029	AG	AG	AA	AA	AA	AG	AA	AG	AA	AA	AA	AG	AA	GG	AG	AA	AA	AG	AG	GG	GG	GG	AA	AG	AA	GG	AG	AG	AG	AA	AA	AG	AG	AG	AG	GG	AA	AA	AG	AG	AG	AG	AG	AA	--	GG	AA	AG
PUT-163a-4174541-2030	GG	GG	GG	GG	GG	GG	AG	AA	GG	GG	GG	GG	AG	AA	GG	GG	GG	GG	GG	GG	GG	GG	AG	GG	GG	GG	GG	GG	GG	GG	GG	AG	GG	AG	AG	GG	GG	AG	GG	GG	GG	GG	GG	AG	GG	GG	GG	GG
PUT-163a-4174570-2032	GG	GG	GG	GG	GG	GG	GG	GG	GG	CG	GG	CG	GG	GG	CC	GG	GG	GG	CG	GG	GG	GG	GG	CG	GG	GG	GG	GG	GG	GG	GG	GG	GG	GG	CG	GG	GG	GG	CG	CG	GG	CG	GG	CG	GG	--	GG	GG
PUT-163a-4226318-2039	GG	GG	GG	GG	GG	GG	GG	GG	GG	GG	GG	GG	GG	GG	GG	GG	GG	GG	GG	GG	GG	GG	GG	GG	GG	GG	GG	GG	GG	GG	GG	GG	GG	GG	GG	GG	GG	GG	GG	GG	GG	GG	GG	GG	GG	GG	GG	GG
PUT-163a-4314538-2043	AA	AT	AT	AT	TT	AT	TT	AT	AA	AT	AA	AA	AT	AA	AT	TT	AA	TT	AA	AT	TT	TT	AT	AA	AT	TT	AT	AA	AA	AA	AT	AA	TT	TT	AT	AA	TT	AT	AA	AA	AT	TT	AA	TT	AA	AA	AA	AT
PUT-163a-4314538-2045	AA	AT	AT	AT	TT	AT	TT	AT	AA	AT	AA	AA	AT	AA	AT	TT	AA	TT	AA	AT	TT	TT	AT	AA	AT	TT	AT	AA	AA	AA	AT	AA	TT	TT	AT	AA	TT	AT	AA	AA	AT	AT	AA	TT	AA	AA	AA	AT
PUT-163a-4314538-2046	CC	CG	CG	CG	GG	CG	GG	CG	CC	CG	CC	CC	CG	CC	CG	GG	CC	GG	CC	CG	GG	GG	CG	CC	CG	GG	CG	CC	CC	CC	CG	CC	GG	GG	CG	CC	GG	CG	CC	CC	CG	CG	CC	GG	CC	CC	CC	CG
PUT-163a-4314770-2048	GG	GG	GG	GG	GG	GG	GG	GG	GG	GG	GG	AG	GG	GG	GG	GG	GG	GG	GG	GG	AA	GG	GG	GG	GG	GG	GG	GG	AG	GG	GG	GG	GG	GG	GG	GG	AG	GG	AG	AG	GG	AG	GG	GG	AG	GG	GG	GG
PUT-163a-4314886-2051	GG	GG	--	GG	GG	AG	GG	GG	GG	GG	GG	GG	AG	GG	GG	GG	AA	AG	GG	GG	GG	AG	GG	AG	GG	GG	GG	GG	--	GG	AG	AG	GG	AA	GG	GG	GG	GG	GG	AG	--	AG	GG	AA	GG	GG	GG	GG
PUT-163a-4388053-2054	CG	GG	GG	CC	CC	CC	CG	CC	CG	CC	GG	CC	CC	GG	CC	CC	CG	GG	CC	CC	CC	CC	--	CC	CC	GG	CC	CG	CG	CG	CC	CC	CC	GG	CC	GG	CG	GG	CC	CG	CG	CC	CC	CC	CG	CC	CC	CC
PUT-163a-4573181-2059	CC	AC	AA	CC	AA	AC	CC	AA	CC	AA	CC	CC	AC	CC	CC	CC	CC	--	--	AA	AC	AA	AA	CC	CC	CC	CC	AC	AC	AC	CC	AC	AC	AA	AC	AA	AC	CC	CC	AC	AC	--	AC	AC	--	AC	AA	AA
PUT-163a-4573196-2068	AA	AA	AA	AA	AA	AA	AA	AA	AA	AC	AA	AA	AA	AA	AA	AA	AA	AA	AA	AC	AC	AA	AA	AC	AA	AA	AA	AA	AA	AA	AA	AA	AA	AA	AA	AA	AA	AA	AA	AA	AA	AA	AA	AA	AA	AC	AA	AA
PUT-163a-4609499-2076	GG	GG	GG	GG	AG	AA	AG	AA	AA	AA	GG	AA	GG	AA	AG	AG	GG	AG	AA	GG	GG	AG	AG	AG	GG	GG	GG	GG	AA	GG	GG	AG	AG	AG	AG	GG	AG	AG	AG	AG	AG	AA	--	AA	GG	GG	GG	GG
PUT-163a-4610238-2080	GG	GG	GG	GG	GG	GG	GG	GG	AA	GG	GG	GG	GG	GG	GG	GG	GG	AG	GG	GG	GG	GG	GG	GG	GG	GG	GG	GG	GG	GG	GG	GG	GG	GG	GG	GG	GG	GG	GG	GG	AG	GG	GG	GG	GG	GG	GG	GG
PUT-163a-4621393-2084	AG	AA	GG	AA	AG	AA	AA	AA	AG	AA	AA	GG	AA	AA	AA	AG	AA	AG	AG	AA	AA	GG	AG	AG	AA	AA	AG	AG	GG	AA	AA	AA	AA	AA	AA	AA	GG	AA	GG	AG	GG	AG	AA	AG	GG	AA	AA	AA
PUT-163a-4621424-2087	GG	GG	GG	GG	GG	GG	GG	AG	GG	AG	GG	AG	GG	GG	AG	GG	GG	GG	GG	AG	GG	AG	GG	GG	GG	AG	GG	GG	GG	--	GG	GG	GG	GG	AG	GG	GG	AG	GG	GG	GG	GG	GG	GG	GG	GG	--	GG
PUT-163a-4621424-2088	AA	AA	AA	AA	AA	AT	AA	AA	AT	AA	AA	AA	AA	AA	AA	AA	AA	AA	AA	AA	AA	AA	AT	AA	AA	AA	AA	AT	AA	AT	TT	AA	AA	AA	AA	AA	AA	AT	AA	AA	AA	AT	AT	AA	AA	AA	AA	AA
PUT-163a-4624412-2091	AC	AA	AC	AA	AC	AC	AC	AA	AA	CC	CC	AA	AA	CC	AC	CC	CC	AC	AC	AA	AA	AC	AA	AC	CC	AA	AC	AA	CC	CC	AC	AA	AC	AA	CC	CC	AC	AA	AC	AA	AA	AC	CC	AC	AA	AC	AC	AC
PUT-163a-4628221-2094	CC	AC	AC	AA	AA	AA	AA	CC	CC	AA	AA	AC	CC	AA	AA	AA	AC	AA	AA	AA	CC	AA	AA	AA	CC	AA	AA	AC	AA	CC	AA	AC	AC	AC	AA	AA	AA	AA	AA	AA	AA	AA	CC	AC	AA	CC	AC	CC
PUT-163a-4630656-2097	AG	AA	GG	AG	AA	GG	GG	GG	GG	GG	AA	GG	AG	GG	GG	GG	GG	GG	GG	AG	AA	GG	AG	GG	GG	GG	GG	GG	GG	AA	AA	AG	GG	AG	AG	GG	AG	GG	GG	AG	AG	GG	GG	AG	AG	GG	AG	GG
PUT-163a-4646789-2102	GG	GG	GG	GG	GG	GG	GG	GG	GG	GG	GG	GG	GG	GG	GG	GG	GG	GG	GG	AG	GG	GG	GG	GG	GG	GG	GG	GG	GG	AG	GG	GG	GG	GG	GG	GG	GG	GG	GG	GG	GG	AG	GG	GG	GG	GG	GG	GG
PUT-163a-4647150-2110	AA	AC	AA	AA	AA	AC	CC	AA	CC	CC	CC	CC	AA	AC	CC	CC	AC	AC	CC	CC	CC	CC	CC	AC	AC	AA	CC	AC	CC	CC	AC	AC	AC	AC	AC	CC	AA	AC	AC	AC	CC	CC	AC	AC	CC	AA	AA	CC
PUT-163a-4647150-2111	AA	AG	AA	AA	AA	AA	AG	AA	AA	AG	GG	AA	AA	AA	AG	GG	AA	AG	GG	GG	AG	AG	GG	AG	AG	AA	AA	AA	GG	AA	AA	AA	AG	AA	AG	GG	AA	AA	AA	AA	AA	AA	AG	AA	GG	AA	AA	AA
PUT-163a-4647150-2112	GG	GG	AG	GG	GG	GG	AG	GG	GG	AG	AA	GG	GG	GG	AG	AA	AG	GG	GG	AA	GG	AG	AA	AG	AG	GG	GG	GG	AA	AA	AG	GG	AG	AG	GG	GG	GG	AG	AG	GG	AA	AG	GG	GG	AA	GG	GG	GG
PUT-163a-4647212-2116	AA	AA	AA	AA	AA	AA	AA	AA	AA	AC	AA	AA	CC	AA	AA	AA	AA	AC	AA	CC	AA	AA	AC	AC	AA	AA	AA	AA	AC	AA	AA	AA	AA	AA	AA	AC	AA	AC	CC	AC	CC	AC	AA	AA	AA	AA	AA	AA
PUT-163a-4647306-2121	GG	AG	AG	AA	GG	GG	GG	AG	GG	GG	AA	AG	GG	AA	AG	AA	GG	AG	GG	GG	GG	GG	AG	GG	AA	AA	GG	AA	GG	AG	AA	AA	AA	AA	AG	AA	GG	GG	AA	AG	AG	GG	AG	AA	GG	GG	GG	GG
PUT-163a-4647306-2122	GG	AG	AG	AA	GG	GG	GG	GG	GG	GG	AA	AG	GG	AA	AG	AA	GG	AG	GG	GG	GG	GG	AG	GG	AA	AA	GG	AA	GG	AG	AA	AA	AG	AA	AG	AA	GG	GG	AA	AG	AG	GG	--	AA	GG	GG	GG	GG
PUT-163a-4647401-2124	GG	GG	GG	GG	GG	AG	AG	GG	GG	GG	GG	GG	GG	GG	AG	GG	AG	GG	GG	GG	GG	GG	AG	GG	GG	GG	GG	AG	GG	GG	GG	GG	GG	GG	GG	GG	GG	GG	GG	GG	GG	GG	GG	GG	GG	GG	GG	GG
PUT-163a-4647510-2125	GG	--	GG	GG	AA	AG	GG	GG	GG	GG	GG	AG	AG	GG	--	AG	GG	GG	GG	--	GG	GG	AG	AG	AG	AG	GG	AG	GG	GG	GG	AG	GG	GG	GG	AG	AG	AG	AG	--	AG	AG	GG	GG	GG	GG	GG	GG
PUT-163a-4647514-2126	AA	AA	AA	AA	AA	AA	AA	AA	AA	AA	AA	AA	AA	AA	AG	AA	AA	AA	AA	AG	AA	AA	AA	AA	AA	AA	AA	AG	AA	AA	AA	AA	AA	AA	AA	AA	AA	AA	AG	AA	AA	AA	AA	AA	AA	AA	AA	AA
PUT-163a-4647702-2129	AA	AA	AA	AA	AA	AA	AA	AA	--	AA	AA	AA	AA	AA	AG	AG	AA	AA	AA	AA	AA	AA	AA	AA	AA	AA	AA	AA	AA	AA	AA	AA	AA	AA	AA	AA	AA	AA	AA	AA	AA	AA	AA	AA	AA	AA	AA	AA
PUT-163a-4680812-2130	AA	AT	AA	AA	AA	AT	AA	AA	TT	AA	AA	AA	AA	AA	AA	AT	AA	TT	AA	AA	AT	AA	AA	AA	AA	AA	TT	AA	AA	AA	TT	AA	AA	AT	AA	AA	AA	AA	AT	AT	AT	AT	--	AA	--	AT	AA	--
PUT-163a-4688495-2131	AG	AA	GG	AG	GG	GG	GG	GG	GG	GG	AA	GG	AA	AA	AG	AG	GG	GG	AG	GG	AG	AG	GG	GG	GG	GG	AG	GG	GG	GG	GG	GG	GG	GG	GG	GG	GG	GG	GG	GG	GG	GG	AG	GG	GG	GG	AA	AA
PUT-163a-4730414-2139	AA	AG	AG	GG	AA	AG	AG	AG	AA	AA	AA	AG	AA	AA	AA	AA	AA	AG	AA	AA	AA	AA	AA	AA	AG	AG	GG	AA	AG	GG	AA	AA	AG	GG	GG	AA	AG	GG	AA	AA	GG	GG	AG	GG	AA	AG	GG	AA
PUT-163a-4730452-2140	GG	GG	AG	GG	GG	GG	AG	GG	AA	GG	GG	GG	GG	GG	GG	GG	GG	GG	AA	AA	GG	GG	AG	GG	GG	GG	GG	AG	GG	GG	GG	GG	AG	AG	GG	GG	AG	GG	GG	GG	AG	GG	GG	GG	GG	GG	GG	GG
PUT-163a-4730462-2144	AA	AA	AG	AA	AG	AA	AG	AA	GG	AA	AA	AA	AG	GG	AA	AA	AA	AG	AA	AA	AA	AA	AA	AG	AG	AG	AA	AG	AA	AA	AG	AA	AG	AG	GG	AG	AA	AA	AG	AA	AG	AA	AA	AA	AG	AA	AG	AA
PUT-163a-4730530-2145	AG	AA	AG	GG	AA	AA	AA	AA	AA	AG	AA	AA	AG	AA	AG	AG	AA	GG	AA	AA	GG	AG	AA	AG	GG	AA	AG	AA	AA	AA	AG	AG	AA	AA	AG	AA	AA	AA	AA	AG	AA	AA	AG	AG	AA	AG	AG	AA
PUT-163a-4730530-2147	CC	CC	CC	CC	GG	CG	CG	CC	CC	CG	CC	CC	CC	CC	CC	CC	CC	GG	CC	CC	GG	CC	CC	CC	CC	CC	CG	CC	CC	CC	CG	CG	CC	CC	CG	CC	CC	CG	CC	CG	CC	--	CG	CG	CC	--	CC	--
PUT-163a-4730530-2148	GG	GG	GG	GG	AA	AG	AG	GG	GG	GG	GG	GG	GG	GG	GG	GG	GG	AA	GG	GG	AA	GG	GG	GG	GG	GG	AG	GG	GG	GG	AG	AG	GG	GG	AG	GG	GG	AG	GG	AG	GG	GG	AG	AG	GG	GG	GG	GG
PUT-163a-4730566-2149	GG	AG	GG	AA	GG	AG	GG	AA	GG	AA	AG	GG	AG	GG	GG	AG	AA	GG	AG	AA	--	AA	GG	AG	GG	AA	GG	AG	AG	GG	GG	GG	AG	GG	AA	GG	AG	GG	GG	AG	GG	AG	GG	GG	GG	AA	AG	GG
PUT-163a-4730575-2150	CC	AC	AC	CC	AA	AA	AC	AA	AA	AA	AA	AA	AA	AA	AC	AA	AA	AA	AA	AA	AA	AA	AA	AA	AA	AA	AA	AA	AA	AA	AC	AA	AA	AC	AA	AA	AC	AA	AC	AA	AA	AA	AA	AC	AC	CC	CC	AA
PUT-163a-4730575-2151	AA	AG	AG	AA	AA	AA	AA	AA	AA	AG	GG	AG	AA	GG	AA	AA	AA	AG	GG	AA	AA	AG	AA	AG	GG	AA	AA	AG	AA	AA	AA	AG	GG	AA	GG	AG	AA	AG	AA	AA	AG	AA	AG	AA	AA	AA	AA	AA
PUT-163a-4730575-2153	CC	CC	AC	CC	CC	CC	CC	CC	CC	CC	AA	AC	CC	CC	CC	CC	CC	CC	CC	CC	CC	AC	CC	AC	AA	CC	CC	CC	CC	CC	CC	AC	CC	CC	AC	CC	CC	CC	CC	CC	AC	CC	AC	CC	CC	CC	CC	CC
PUT-163a-4730640-2156	GG	AG	GG	AA	GG	GG	GG	GG	GG	GG	AA	GG	GG	GG	AA	GG	GG	GG	GG	GG	GG	GG	GG	GG	AG	GG	GG	GG	AG	GG	GG	GG	GG	GG	GG	GG	GG	GG	GG	GG	GG	GG	GG	GG	GG	AG	GG	AA
PUT-163a-4753368-2161	CC	CC	CC	CC	CC	CC	CC	CC	CC	CC	CC	CC	CC	CC	CC	CC	CC	CC	CC	CC	CC	CC	CC	CC	CC	CC	CC	CC	CC	CC	CC	CC	CC	CC	CC	CC	CC	CC	CC	CC	CC	CC	CC	CC	CC	CC	CC	CC
PUT-163a-4753386-2162	CG	CC	CC	GG	CC	GG	GG	CC	GG	CC	CC	CC	CC	CC	CC	CC	CC	CC	CC	CC	CG	CC	CG	CC	CC	CC	CC	CC	CC	CC	CG	CC	CC	CC	CG	CG	CC	CC	CG	CG	CC	CG	CC	CG	CC	GG	CG	CC
PUT-163a-50323355-2167	AA	AA	AA	AA	AA	AA	AA	AA	AA	AA	AA	AA	AA	AA	AA	AA	AA	AA	AA	AA	AA	AA	AA	AA	AA	AA	AA	--	AA	AA	AA	AA	AA	--	AA	AA	AA	AA	AG	--	AA	AG	AA	AA	AA	AA	AA	AA
PUT-163a-50323824-2169	CC	CC	CG	CC	GG	CG	CG	GG	CG	CC	CC	CG	GG	CC	CC	GG	CC	CG	GG	CC	GG	CG	CG	CG	CC	CC	GG	CG	CC	CC	CC	CG	GG	CC	CC	CC	CC	CC	CC	CC	CC	CG	CC	CC	CC	CG	CG	CG
PUT-163a-50323824-2171	GG	GG	AG	GG	AA	AG	AG	AA	AG	GG	AA	AG	AA	GG	AG	AA	AA	AG	AA	GG	AA	AG	AG	AG	AA	AA	AA	AG	GG	GG	GG	AG	AA	AA	AG	GG	AG	AG	GG	AG	GG	AG	GG	AG	AG	AG	--	AG
PUT-163a-50324981-2175	CC	CC	AC	CC	CC	CC	CC	AA	CC	AC	CC	AA	CC	CC	CC	AA	AC	CC	CC	AA	CC	AC	CC	CC	CC	CC	CC	CC	AC	AA	CC	CC	CC	CC	CC	AC	CC	AC	CC	CC	CC	AC	CC	CC	AA	CC	CC	AC
PUT-163a-50324981-2176	GG	GG	AG	GG	GG	GG	GG	--	GG	AG	GG	AA	GG	GG	GG	AA	AG	GG	GG	AA	GG	AG	GG	GG	GG	GG	GG	GG	AG	--	GG	GG	GG	GG	GG	AG	GG	AG	GG	GG	GG	--	GG	GG	AG	GG	GG	--
PUT-163a-50325449-2177	GG	GG	GG	GG	GG	GG	AG	GG	GG	GG	GG	GG	GG	GG	GG	GG	GG	GG	GG	AG	GG	GG	GG	GG	GG	AG	GG	AG	GG	AG	AG	AG	AG	GG	AA	GG	GG	AA	AG	AA	AG	AG	GG	AG	AG	AG	AA	GG
PUT-163a-50325618-2180	AG	AG	AA	AA	AG	AG	AA	GG	GG	AG	AG	AG	GG	GG	AG	GG	AA	AG	AG	AG	GG	GG	GG	AA	GG	GG	AG	AG	AG	GG	AA	AG	AA	AG	GG	AG	AA	AG	AG	GG	AG	AA	AA	AG	AA	GG	AG	GG
PUT-163a-50325923-2183	GG	GG	GG	GG	AG	AG	GG	GG	GG	GG	AA	GG	AA	GG	AA	GG	GG	AG	AA	GG	GG	GG	GG	GG	AG	GG	GG	AG	GG	GG	GG	AG	GG	GG	AG	GG	GG	--	AG	GG	GG	GG	AG	AG	--	GG	GG	AG
PUT-163a-50325923-2184	GG	GG	GG	GG	AG	AG	GG	GG	GG	GG	AA	GG	AA	GG	AA	GG	GG	AG	AA	GG	GG	GG	GG	GG	AG	GG	GG	AG	GG	GG	GG	AG	GG	GG	AG	GG	GG	GG	AG	GG	--	GG	AG	AG	AG	--	GG	AG
PUT-163a-50327005-2185	AA	AA	AA	GG	GG	AG	AA	AA	AA	AA	AA	AA	AG	AA	AA	AA	AA	AA	AA	AA	AA	AA	AA	AA	AG	AA	AG	AA	AA	GG	AA	AA	GG	AG	AA	AG	AG	AG	GG	AG	AA	AG	AG	AG	AA	GG	GG	AA
PUT-163a-50327548-2188	TT	TT	TT	TT	TT	AT	AA	TT	TT	AT	AT	TT	TT	TT	AT	TT	TT	TT	AA	TT	TT	TT	TT	TT	TT	AA	TT	TT	TT	TT	TT	AA	TT	AA	AT	TT	AT	TT	AA	AA	TT	TT	AT	TT	TT	TT	AA	TT
PUT-163a-50327822-2193	AT	AA	AT	AA	AA	AA	TT	TT	TT	AA	TT	AT	TT	TT	AT	AT	AA	TT	AT	AT	AT	TT	AT	TT	AT	TT	TT	AA	TT	AT	AA	TT	TT	AT	AA	AT	AT	TT	AA	AT	--	AT	TT	TT	TT	TT	TT	AA
PUT-163a-50327822-2195	AG	AG	AG	GG	GG	GG	AA	AA	AA	AG	AA	AG	AA	AA	AA	AG	GG	AA	AG	AG	AG	AA	AG	AA	AA	AA	AA	GG	AA	AG	--	AA	AA	AG	GG	AA	AG	AA	GG	AG	AG	--	AA	AA	AA	AA	AA	GG
PUT-163a-50329300-2198	TT	AT	AA	AT	AA	AA	AA	AA	AA	AA	AA	AT	AA	AT	TT	AA	AA	TT	AA	AA	AA	AA	AA	AA	AA	AT	AA	AA	AA	AA	AT	AA	AA	AA	AA	AA	AA	AA	AA	AA	AA	AA	AA	AA	AA	AA	AA	AA
PUT-163a-50329734-2203	AA	AA	AA	AA	AA	AA	AA	AA	AA	AA	AA	AA	AA	AA	AA	AC	AA	AA	CC	AA	AA	AA	AA	AA	AA	AA	AA	AA	AA	AA	AA	AA	AA	AA	AA	AA	AA	AC	AA	AA	AA	AA	AA	AA	AA	AA	AA	AA
PUT-163a-50329734-2204	AA	AA	AA	AA	AA	AA	AA	AA	AA	AA	AA	AA	AA	AA	AA	AG	AA	AA	AG	AA	AA	AA	AA	AA	AA	AA	AA	AA	AA	AA	AA	AA	AA	AA	AA	AA	AA	AA	AA	AA	AA	AA	AA	AA	AA	--	AA	AA
PUT-163a-50329734-2207	GG	GG	GG	GG	GG	GG	GG	GG	GG	GG	GG	GG	GG	GG	GG	AG	GG	GG	AA	GG	GG	GG	GG	GG	GG	GG	GG	GG	GG	GG	GG	GG	GG	GG	GG	GG	GG	AG	GG	GG	GG	GG	GG	GG	GG	GG	GG	GG
PUT-163a-50330000-2208	AC	AA	CC	AA	CC	CC	CC	CC	AC	AC	AA	AC	AC	CC	CC	AC	CC	AC	CC	CC	CC	CC	CC	AC	CC	AA	AC	AC	CC	CC	CC	CC	AA	CC	AC	CC	AC	CC	AC	AC	AA	AC	AC	CC	CC	CC	CC	CC
PUT-163a-50330000-2209	AG	AA	GG	AA	AA	AG	AA	GG	AA	AA	AA	AA	AA	GG	AA	AG	AA	AA	GG	--	AA	AG	--	AA	AA	AA	AA	AA	AG	AA	AA	GG	AA	GG	AG	AA	AA	AG	AA	AA	AA	AA	AA	AG	AA	AA	AA	--
PUT-163a-50330172-2210	GG	GG	GG	GG	GG	GG	CG	GG	GG	GG	GG	GG	GG	GG	GG	GG	GG	GG	GG	GG	GG	GG	CG	GG	CG	CG	GG	GG	GG	GG	GG	GG	GG	GG	GG	GG	GG	GG	GG	GG	--	GG	--	GG	--	--	GG	GG
PUT-163a-50330221-2211	AA	AA	AG	AA	GG	GG	AG	AG	AG	AG	GG	AG	AA	AG	GG	AG	AA	AG	GG	GG	AA	AG	AA	AG	AG	AA	AA	AG	GG	AA	AG	AA	AG	GG	GG	AG	GG	GG	AA	GG	GG	GG	AA	GG	--	AG	AG	GG
PUT-163a-50330285-2212	AA	AC	AA	AA	AA	AA	AA	AA	AA	AA	AA	AA	AA	AA	AC	AA	AA	AA	AA	CC	AA	AA	AA	AA	AC	AA	AA	AA	AA	AA	CC	AA	AA	AA	AA	AA	AC	AA	AA	AA	AA	AA	AA	AA	AA	--	AA	--
PUT-163a-50332311-2217	GG	GG	AG	GG	AA	AA	AG	AG	AA	GG	GG	GG	GG	GG	AG	AG	AG	AG	GG	AG	GG	GG	GG	AG	AG	AA	GG	AG	AG	AG	AA	AA	AA	AG	GG	AG	GG	AG	GG	GG	GG	GG	AG	AG	GG	GG	AG	GG
PUT-163a-50332509-2221	AA	AA	AA	AA	AA	AA	AA	AA	AA	AG	AA	AA	AG	AA	AA	AG	AA	AA	AA	AA	AA	AA	AA	AG	GG	AA	GG	AA	AA	AA	AA	AA	AA	AG	AG	AG	GG	AG	AA	AA	AG	AG	AG	AA	AA	AA	AA	AA
PUT-163a-50332613-2223	AA	AC	CC	AA	--	AA	AC	CC	CC	CC	AA	AC	AC	AA	AA	AC	AC	AA	CC	AA	AC	AC	AA	AC	AA	--	AA	AA	AC	CC	AA	AC	AA	AC	AC	AA	AC	AA	AA	AC	AA	AA	AA	AA	AA	AA	AA	CC
PUT-163a-50333061-2229	GG	GG	GG	GG	GG	GG	GG	GG	GG	GG	GG	GG	GG	AA	GG	GG	GG	GG	GG	GG	GG	GG	AG	GG	GG	GG	GG	GG	GG	GG	GG	GG	GG	GG	GG	GG	GG	GG	GG	GG	GG	GG	GG	GG	GG	GG	GG	AG
PUT-163a-50333877-2231	GG	GG	GG	GG	GG	GG	GG	AG	GG	GG	GG	AG	GG	AA	GG	AG	AG	GG	GG	GG	GG	AG	AG	GG	GG	AA	GG	GG	GG	GG	GG	GG	GG	GG	GG	GG	AG	GG	GG	GG	GG	GG	GG	GG	GG	AA	GG	AA
PUT-163a-50334317-2233	AA	AA	AA	AA	AA	AA	AA	AA	AA	AA	AA	AA	AA	AA	AA	AA	AA	AA	AA	AA	AA	AA	AA	AA	AA	--	AA	AA	AA	AA	AA	AA	AA	AA	AA	AA	AA	AA	AA	AA	AA	AA	AA	AA	AA	AA	AA	AA
PUT-163a-50334772-2236	AT	AT	AT	TT	TT	AT	TT	AA	AA	AT	TT	AT	AT	AA	AT	AT	TT	AT	TT	TT	TT	AT	TT	TT	AA	TT	AT	TT	TT	TT	TT	TT	TT	AT	TT	TT	AT	TT	TT	AT	TT	AT	TT	AT	AA	TT	AA	TT
PUT-163a-50335117-2237	GG	GG	GG	GG	GG	GG	GG	GG	GG	GG	GG	GG	GG	GG	GG	GG	GG	GG	GG	GG	GG	GG	GG	GG	GG	GG	GG	GG	GG	GG	GG	GG	GG	GG	GG	GG	GG	GG	GG	GG	GG	GG	GG	GG	GG	GG	GG	GG
PUT-163a-50335149-2238	AG	AG	AG	AA	AA	AA	AG	AA	AA	AA	AG	AG	AG	AA	AG	AA	AA	AG	AA	AA	AG	AA	AA	AA	AA	AA	AG	GG	AG	AG	AA	AA	AG	GG	AG	AA	AA	AA	AG	AG	AG	AA	AG	AG	GG	AG	AG	AA
PUT-163a-50337277-2256	GG	GG	GG	GG	GG	GG	AG	AG	GG	GG	GG	GG	GG	GG	GG	AG	AG	GG	GG	AG	GG	GG	GG	AG	GG	GG	GG	GG	GG	GG	GG	GG	GG	GG	GG	GG	GG	GG	GG	GG	GG	GG	GG	GG	GG	GG	GG	GG
PUT-163a-50337277-2257	AA	AA	AG	AA	AA	AA	GG	AG	GG	AA	AA	AG	GG	AA	GG	AG	GG	GG	GG	GG	GG	AA	AA	AG	AA	AA	AA	AG	AG	AA	AG	AA	GG	AG	AG	AA	AA	AA	AA	AA	--	GG	GG	--	--	AA	AA	AA
PUT-163a-50337277-2258	GG	GG	GG	GG	GG	GG	CG	CG	GG	GG	GG	GG	GG	GG	GG	CG	CG	GG	GG	CG	GG	GG	GG	CG	GG	GG	GG	GG	GG	GG	GG	GG	GG	GG	GG	GG	GG	GG	GG	GG	GG	GG	GG	GG	GG	--	GG	--
PUT-163a-50337614-2260	AA	AA	TT	AA	AA	AT	AA	AT	AT	AT	TT	AA	AT	AA	AA	AA	AA	AT	AA	AT	TT	AA	AT	AA	TT	AA	AT	TT	AT	TT	AT	TT	TT	AT	AT	AT	AA	AT	AT	AA	AT	AT	AT	TT	AA	AT	AT	AT
PUT-163a-50338335-2262	AA	AA	AA	AA	AA	AA	AA	AA	AA	AA	AA	AA	AA	AA	AA	AA	AA	AA	AA	AA	AA	AA	AA	AA	AA	AA	AA	AA	AA	AA	AA	AA	AA	AA	AA	AA	AA	AA	AA	AA	AA	AA	AA	AA	AA	AA	AA	AA
PUT-163a-5499453-2271	GG	AG	GG	GG	GG	AG	GG	GG	AA	GG	GG	GG	GG	GG	GG	GG	GG	GG	GG	GG	GG	GG	GG	GG	GG	GG	GG	AG	GG	GG	AG	GG	AG	GG	GG	GG	AG	GG	GG	GG	AG	GG	AA	AG	GG	GG	GG	GG
PUT-163a-5499453-2273	AA	AC	AA	AA	AA	AC	AA	AA	CC	AA	AA	AA	AA	AA	AA	AA	AA	AA	AA	AA	AA	AA	AA	AA	AA	AA	AA	AC	AA	AA	AC	AA	AC	AA	AA	AA	AC	AA	AA	AA	AC	AA	CC	AC	AA	AA	AA	AA
PUT-163a-5499453-2274	GG	CC	GG	GG	GG	CG	GG	GG	CC	GG	GG	GG	GG	GG	GG	GG	GG	CG	GG	GG	GG	GG	CG	GG	GG	GG	GG	CG	GG	CG	CG	GG	CG	GG	GG	GG	CG	CG	GG	GG	CG	GG	CC	CG	GG	GG	CC	GG
PUT-163a-5499487-2275	AA	AA	AA	AA	AT	AA	AA	AA	AA	AT	AA	AA	AA	AA	AA	AA	AA	AT	AA	AA	AA	AA	AA	AT	AA	AA	AA	AA	--	AA	AA	AA	AA	AA	AT	AT	AA	AA	AA	AA	AA	AA	AT	--	--	AA	AA	AA
PUT-163a-5525210-2276	AA	AA	AA	AA	AA	AA	AA	AA	AA	AA	GG	AG	AA	AG	AA	AA	AA	AG	AA	AA	AA	AA	AG	AA	AA	AA	AG	AG	AA	AG	AA	AA	AA	AG	AA	AA	AA	AA	AA	AA	AA	AA	AA	AG	AA	AA	AA	AG
PUT-163a-5525290-2290	TT	TT	TT	TT	TT	AT	TT	TT	TT	TT	TT	TT	AT	TT	TT	TT	TT	TT	TT	TT	AT	TT	AT	TT	AT	TT	TT	TT	TT	TT	TT	TT	TT	TT	TT	TT	TT	TT	TT	TT	TT	TT	TT	TT	TT	TT	TT	TT
PUT-163a-5739844-2294	GG	GG	AG	GG	AG	GG	GG	AG	AG	AG	GG	GG	AG	GG	GG	AG	GG	AG	AG	AG	AG	GG	AG	AG	GG	AG	GG	GG	AG	AG	GG	AG	GG	AG	GG	AG	AG	GG	AG	AG	GG	GG	--	AG	GG	GG	GG	GG
PUT-163a-5739903-2297	AA	AA	AA	AA	AC	AA	AA	AA	AA	AA	AA	AA	AC	--	AA	AA	AA	AA	AA	CC	AA	AA	AC	AC	AA	AA	AA	AA	CC	AA	AA	--	AA	AA	AA	AA	AC	AA	AA	AA	AA	AA	AA	CC	AA	AA	AA	AC
PUT-163a-5739922-2298	AA	AA	AT	AA	AA	AA	AA	AA	AA	TT	AA	TT	AA	TT	TT	AA	AT	AT	AA	AT	TT	AA	AT	AT	AA	AA	AA	AA	AA	AA	AA	AT	AT	AT	AA	AT	AT	AT	TT	AT	AA	AT	TT	AT	AA	AA	AT	AA
PUT-163a-5739948-2299	AA	AG	AA	AA	AG	AG	GG	AA	AA	AA	AA	AA	AA	AA	GG	AA	GG	AG	AA	GG	AG	AA	AA	AG	AA	AA	AG	AG	GG	GG	AA	AG	AA	GG	AG	AA	GG	GG	GG	AA	GG	AA	AG	AG	AG	AG	AA	AA
PUT-163a-5739948-2300	CC	CC	CC	CC	CC	CC	CC	CC	CC	CC	CC	CC	CC	CC	AA	CC	AA	CC	CC	AA	CC	CC	CC	AC	CC	CC	CC	CC	CC	AA	CC	CC	CC	AC	CC	CC	AA	AA	AC	AC	AA	CC	AC	--	CC	--	CC	CC
PUT-163a-5739948-2302	CC	CC	CC	CC	CC	CC	CC	CC	CC	CC	CC	CC	CC	CC	AA	CC	AA	CC	CC	AA	AC	CC	CC	AC	CC	CC	CC	CC	CC	AA	CC	CC	CC	CC	CC	CC	AA	AA	AC	AC	AA	CC	AC	AC	CC	--	CC	CC
PUT-163a-5739956-2305	GG	GG	AA	GG	AG	AG	AG	AA	GG	AA	GG	AA	AG	AA	AA	AA	AA	GG	GG	AA	AA	AG	GG	AG	GG	GG	GG	GG	GG	GG	AG	AA	AG	GG	AG	AA	AG	AG	GG	AG	GG	AG	AG	AA	AA	GG	GG	AG
PUT-163a-5777302-2314	GG	GG	GG	GG	GG	GG	GG	GG	GG	GG	GG	GG	GG	GG	GG	GG	GG	GG	GG	GG	GG	GG	GG	GG	GG	GG	GG	GG	GG	GG	GG	GG	GG	GG	GG	GG	GG	GG	GG	GG	GG	GG	GG	GG	--	GG	GG	GG
PUT-163a-5804489-2316	CC	CC	CC	CC	CC	CC	CC	CC	CC	AC	CC	CC	CC	CC	CC	CC	CC	CC	CC	CC	AA	CC	CC	CC	CC	CC	CC	CC	CC	CC	AC	CC	CC	AC	CC	CC	CC	CC	CC	CC	CC	CC	CC	AC	CC	CC	CC	CC
PUT-163a-6021631-2317	AA	AA	AA	AA	AG	AG	AA	AA	AA	AA	AA	AA	AA	AA	AA	AA	GG	AG	AA	AG	AA	AG	AA	AA	AA	AA	AA	GG	AG	GG	GG	AG	AA	AG	AG	AG	AG	AG	AG	AA	AA	--	--	--	AA	--	AA	AA
PUT-163a-6021695-2318	AC	AC	AC	AA	CC	AC	AC	CC	CC	AC	CC	AA	AC	CC	CC	AC	CC	CC	CC	CC	CC	AC	CC	AA	CC	AA	AA	CC	CC	CC	CC	CC	CC	CC	CC	AC	CC	CC	CC	AC	CC	AC	CC	CC	AC	AC	CC	AC
PUT-163a-6021759-2319	GG	GG	GG	GG	GG	GG	GG	GG	GG	GG	GG	GG	GG	GG	GG	GG	AA	GG	GG	GG	GG	GG	GG	GG	GG	GG	GG	GG	GG	GG	GG	GG	GG	GG	GG	GG	GG	GG	GG	GG	GG	GG	GG	GG	GG	GG	GG	GG
PUT-163a-6022278-2333	CC	CC	CC	AC	AA	AC	CC	AA	AA	AA	AC	AC	CC	AA	AC	AA	CC	CC	AA	AC	CC	AA	AC	AC	AA	CC	AA	CC	AC	CC	CC	AC	AC	CC	CC	AA	AC	AC	AC	CC	--	AC	AA	CC	--	--	AC	AA
PUT-163a-6031569-2337	CC	CC	CC	AA	CC	CC	CC	CC	CC	CC	AC	AC	AC	CC	AC	CC	CC	AC	CC	CC	CC	AC	CC	CC	CC	CC	CC	CC	CC	CC	CC	CC	CC	AC	AC	AC	CC	CC	AC	AC	CC	CC	CC	CC	CC	CC	CC	AA
PUT-163a-60337838-2346	AA	AG	AG	GG	GG	GG	AG	AA	AA	AG	AA	GG	AG	AA	AG	GG	AA	GG	GG	AG	GG	AA	AG	GG	GG	AA	AA	AG	GG	AA	GG	GG	GG	GG	GG	AG	GG	GG	GG	GG	AG	GG	AG	GG	AG	GG	AG	GG
PUT-163a-60337838-2347	CC	CG	CC	GG	GG	GG	CG	CC	CC	CG	CC	GG	CG	CC	CC	CC	CC	CC	CG	CG	CC	CC	CG	GG	GG	CC	CC	CG	--	CC	GG	CG	GG	CG	--	CG	GG	CG	CG	GG	CC	--	CC	GG	CC	CG	CG	GG
PUT-163a-60338102-2349	AC	AA	CC	AA	CC	CC	CC	AA	CC	CC	CC	AA	AC	CC	AC	CC	CC	CC	AC	CC	AA	AC	CC	AC	CC	AA	CC	AA	CC	CC	--	AC	AC	AC	CC	CC	CC	CC	AC	AA	AC	CC	CC	AC	AA	CC	AC	AC
PUT-163a-60338243-2352	AG	AA	AA	AA	AA	GG	AA	GG	GG	GG	GG	AA	AG	AA	GG	AA	AG	AA	GG	AA	AA	AA	AA	AG	GG	GG	GG	AG	AG	AG	AA	AA	AG	GG	AA	AG	AG	AA	AA	AG	AG	AA	AA	AA	AG	AA	AG	GG
PUT-163a-60338246-2353	AA	AA	AA	AA	AA	AA	AA	AA	AA	AA	AA	AA	AA	AA	AA	AA	GG	AG	AG	AG	GG	AG	AA	AA	AA	AA	AA	AA	AG	AA	AA	AA	AA	AA	AA	AA	AA	AA	AG	AA	AA	AA	AA	AA	AA	AA	AA	AA
PUT-163a-60338561-2357	CC	CC	AA	CC	AA	AA	AA	CC	AA	CC	AA	CC	CC	AA	AC	AC	AA	AA	AC	AC	CC	CC	AA	AC	AA	AA	AA	AA	AC	AA	AA	AC	AA	AA	AA	AC	AC	AC	AA	AC	AA	CC	AA	AA	AA	CC	AC	AA
PUT-163a-60338619-2359	AA	GG	AG	GG	AG	AG	GG	GG	AA	GG	AG	AG	AG	GG	GG	GG	GG	GG	GG	AG	AG	GG	AA	GG	GG	GG	AG	AG	AA	AA	AA	AG	AG	GG	AA	AG	GG	AG	AA	GG	AG	GG	AG	AA	GG	AA	AG	GG
PUT-163a-60338619-2360	GG	GG	GG	GG	GG	AG	GG	AG	GG	GG	AG	GG	AG	GG	AG	GG	GG	AG	GG	GG	GG	GG	GG	AG	AG	AA	GG	AG	GG	GG	GG	AG	GG	AG	GG	GG	AA	GG	GG	GG	AG	GG	GG	AG	AG	GG	AG	GG
PUT-163a-60338736-2369	CG	GG	CG	GG	CG	CG	CG	GG	GG	GG	CC	CG	GG	GG	CG	CG	GG	CG	CC	CC	CC	GG	GG	CG	GG	GG	CC	CG	CC	GG	CC	GG	CC	CG	CG	CG	CG	GG	CG	CG	GG	GG	CG	GG	GG	CG	CC	CC
PUT-163a-60338824-2370	GG	GG	GG	GG	GG	GG	GG	GG	GG	GG	GG	GG	GG	GG	--	GG	GG	GG	GG	GG	GG	GG	--	GG	GG	AG	GG	GG	GG	GG	GG	GG	GG	GG	GG	GG	GG	GG	GG	GG	GG	GG	GG	GG	GG	GG	GG	--
PUT-163a-60339572-2380	AA	AA	AG	AA	AA	AA	AA	GG	GG	AA	AA	AA	GG	AA	AA	AA	AA	AA	AA	AA	GG	AA	AA	AA	GG	AA	AA	AA	AA	AA	AA	AG	AG	AG	AA	AA	AA	AA	AA	AA	AA	AA	AG	AG	AA	AA	AA	AA
PUT-163a-60339572-2381	AA	AT	AT	TT	TT	TT	TT	AA	AA	TT	TT	AT	AA	TT	TT	TT	AT	TT	TT	TT	AA	TT	TT	TT	AA	TT	TT	AT	TT	AA	TT	AT	AT	AT	TT	TT	TT	TT	TT	TT	TT	TT	AA	AT	TT	AA	AT	AA
PUT-163a-60339590-2382	GG	AA	GG	AA	AA	AG	--	AG	GG	GG	GG	AG	AG	AA	AA	GG	AA	AA	GG	AA	AA	GG	AG	AA	AG	GG	GG	AG	AG	AG	AA	AG	AA	AA	AG	AA	AA	AA	AA	--	AA	AG	AA	GG	AA	AA	AA	AA
PUT-163a-60339590-2383	GG	GG	AG	GG	GG	AG	GG	AG	GG	GG	GG	AG	AG	AA	AA	GG	AA	AA	GG	GG	AG	GG	AG	AG	AG	GG	GG	GG	GG	AG	AA	GG	AG	AG	AG	AA	AA	AA	AA	GG	AG	AG	AA	--	AA	--	AG	GG
PUT-163a-60339626-2384	AA	AA	AA	AA	CC	AC	AA	--	CC	AC	AA	AC	AA	AA	AC	AA	AA	AC	AC	AC	AC	AC	AC	AA	CC	AA	AA	CC	--	AC	AA	AC	AC	AC	AA	AA	AC	AA	AC	CC	AA	AC	AA	AA	AA	--	AA	AC
PUT-163a-60339626-2385	CC	CC	AC	CC	AA	AC	CC	CC	AA	AC	CC	AC	CC	CC	AC	CC	CC	AC	AC	AC	AC	AC	AC	CC	AA	CC	CC	AA	CC	AC	CC	AC	AC	AC	CC	CC	AC	CC	AC	AA	CC	AC	CC	CC	CC	CC	CC	AC
PUT-163a-60339626-2386	AG	GG	AG	GG	AA	AA	AG	AA	AA	AA	GG	AA	GG	AG	AG	GG	GG	AG	AA	AG	AA	AG	AG	GG	AA	AA	GG	AA	AG	AA	AG	AG	AA	AG	--	--	AA	AA	AA	AA	--	AA	AA	AG	GG	AA	AG	AG
PUT-163a-60339688-2389	AA	AA	AA	AA	AA	AA	AA	AA	GG	AA	AG	AA	AA	AA	AG	AA	GG	AG	AA	AA	AA	AA	AA	AA	AA	AA	GG	AA	AA	AA	AA	AA	AA	AA	AA	AA	AA	AA	AA	AA	GG	AA	AA	AA	AA	AA	AA	AG
PUT-163a-60339740-2390	AG	AA	AG	AA	AG	AG	AG	GG	AA	AA	AA	AA	AA	AA	AG	AG	AG	AA	AA	AA	AA	AA	AA	AG	AA	GG	AA	GG	AG	GG	AA	AG	AA	AG	AG	AA	AA	AA	AG	AA	GG	AA	AA	AG	AA	AA	AG	AA
PUT-163a-60339906-2392	GG	GG	CG	CC	GG	GG	GG	CC	GG	CC	CC	CC	CC	GG	CG	CG	GG	CC	CC	CG	GG	GG	CG	CG	GG	GG	CG	CG	GG	CC	CG	CC	CG	CG	CG	CG	CG	CG	GG	CG	GG	GG	CC	--	--	GG	GG	CC
PUT-163a-60339906-2393	GG	GG	AG	AA	GG	GG	GG	AA	GG	AA	AA	AA	AA	GG	AG	AG	GG	AA	AA	AG	GG	GG	AG	AG	GG	GG	AG	AG	GG	AA	AG	AA	AG	AG	AG	AG	AG	AG	GG	AG	GG	GG	AA	AA	AG	GG	GG	AA
PUT-163a-60340056-2396	CC	AC	AC	AA	AA	AA	AC	AC	AA	AC	AA	CC	AC	CC	AA	CC	AA	AA	AA	AC	AA	AA	AA	AA	CC	CC	AC	AA	AA	AC	CC	AA	AA	AC	AC	AA	AC	AC	AA	CC	AC	AA	AA	AA	AC	AA	AC	CC
PUT-163a-60340056-2397	AA	AA	AG	AG	GG	AA	AG	AG	AA	AG	AA	AG	AA	AA	AG	AA	AA	AA	AA	AG	GG	GG	AG	AG	AA	AA	AA	AA	AG	AA	AA	AG	AA	AA	AA	AG	AA	AA	AG	AA	AA	AA	AG	AG	AA	GG	AA	AA
PUT-163a-60340795-2404	AC	CC	CC	CC	CC	CC	CC	CC	AC	AC	CC	AC	CC	CC	AC	CC	CC	AC	AA	AC	CC	AC	AC	AC	CC	CC	CC	AC	CC	CC	AC	CC	CC	CC	CC	AC	CC	CC	CC	CC	AC	CC	CC	CC	CC	CC	CC	CC
PUT-163a-60341044-2410	GG	GG	GG	GG	GG	GG	GG	GG	GG	GG	GG	GG	GG	GG	GG	GG	GG	GG	AG	GG	GG	AG	GG	GG	GG	GG	GG	GG	GG	GG	GG	GG	GG	GG	GG	AG	GG	AG	GG	GG	GG	GG	GG	GG	GG	GG	GG	GG
PUT-163a-60341220-2411	AA	AA	AC	CC	CC	AC	CC	CC	CC	CC	AC	CC	AC	AA	CC	AA	CC	AC	CC	AC	CC	AC	AC	AC	AC	CC	AC	AC	CC	CC	CC	CC	CC	CC	CC	AC	CC	AC	CC	CC	AA	CC	CC	CC	CC	AA	AC	CC
PUT-163a-60341367-2413	TT	TT	TT	TT	AA	AT	AT	TT	TT	TT	TT	TT	TT	AT	TT	TT	AT	AA	TT	TT	TT	TT	TT	TT	TT	TT	TT	AT	TT	TT	TT	TT	TT	TT	TT	TT	AT	TT	TT	TT	TT	AT	TT	TT	AA	TT	TT	TT
PUT-163a-60341571-2416	AA	AA	GG	AA	AG	GG	GG	AA	GG	AG	AA	AA	GG	AA	AA	AA	AA	AA	AA	AA	AG	GG	AA	AA	AA	GG	AG	GG	GG	GG	AA	AA	AA	AG	AG	AG	GG	AG	AA	AG	--	--	GG	AA	AG	GG	AG	AA
PUT-163a-60341664-2421	GG	AA	AA	AA	GG	AA	AA	AA	AA	AA	AG	AG	AA	AA	AA	AA	AA	AA	GG	AA	AA	AG	AA	AA	AG	AG	AA	AA	AG	AA	AG	AA	AA	AA	AA	AA	AA	AA	AA	AA	AA	AA	AA	AA	AA	AG	AA	AA
PUT-163a-60341664-2425	AA	GG	GG	GG	AA	GG	GG	GG	GG	GG	AG	AG	GG	GG	GG	GG	GG	GG	AA	GG	GG	AG	GG	GG	AG	AG	GG	GG	AG	GG	AG	GG	GG	GG	GG	GG	GG	GG	GG	GG	GG	GG	GG	GG	GG	AG	GG	GG
PUT-163a-60341913-2429	GG	GG	GG	GG	GG	GG	GG	GG	GG	GG	GG	CC	GG	GG	GG	CG	GG	GG	GG	GG	CC	GG	CG	GG	GG	GG	GG	GG	GG	GG	GG	GG	GG	GG	GG	GG	CG	GG	CC	CG	GG	GG	GG	GG	--	GG	GG	GG
PUT-163a-60341913-2430	GG	GG	AG	AA	GG	GG	AG	GG	AG	GG	AA	AA	GG	AG	AA	AG	GG	AA	AA	AG	AA	AG	AG	GG	GG	GG	GG	GG	AG	AA	GG	GG	AG	AG	GG	GG	AG	GG	AA	AG	GG	GG	GG	GG	AA	GG	GG	GG
PUT-163a-60342104-2435	TT	AT	AA	AT	TT	TT	TT	TT	TT	TT	AA	AA	AT	AA	AT	AT	AA	AT	AA	AT	AT	TT	TT	TT	AA	AT	TT	AT	AT	AA	TT	AT	AA	AT	AT	AA	AT	AA	AA	AA	AA	AT	AA	AA	--	AA	AT	AA
PUT-163a-60342157-2438	CC	CC	CC	CC	AA	CC	AC	CC	CC	--	CC	AA	--	CC	--	CC	CC	AC	CC	CC	CC	CC	CC	CC	CC	CC	CC	CC	CC	CC	AC	CC	CC	CC	CC	CC	AC	CC	AC	CC	CC	AC	CC	CC	--	CC	CC	CC
PUT-163a-60342347-2445	GG	GG	GG	GG	GG	GG	GG	GG	GG	AG	GG	AG	GG	AA	AG	AG	AA	GG	GG	GG	AG	AA	AA	AG	GG	GG	AG	AG	GG	GG	GG	GG	AG	GG	AG	GG	AG	GG	AG	AA	AA	--	--	--	AG	AG	GG	GG
PUT-163a-60342411-2449	GG	AG	GG	GG	GG	GG	GG	GG	GG	GG	GG	GG	GG	GG	AG	GG	GG	GG	GG	GG	GG	GG	GG	GG	GG	GG	GG	GG	GG	GG	GG	GG	GG	GG	GG	GG	AG	GG	GG	GG	GG	GG	GG	GG	GG	GG	GG	GG
PUT-163a-60342433-2454	GG	AA	AG	AA	AA	AA	AA	AA	AA	AA	AG	GG	AA	AA	AA	AA	AA	AA	AA	AA	AA	AA	AA	AA	AA	AA	AA	AA	AA	AA	AA	AA	AA	AA	AA	AA	AA	AA	AA	AA	AA	AA	AA	AA	AA	AA	AG	AA
PUT-163a-60342470-2456	AG	GG	GG	AG	GG	GG	GG	GG	AG	AA	GG	GG	GG	AA	GG	AG	GG	GG	AG	GG	GG	AG	GG	GG	AA	AA	AA	GG	GG	GG	GG	GG	AG	GG	AG	GG	GG	AG	GG	AG	GG	AG	GG	AG	GG	AG	AG	GG
PUT-163a-60342651-2460	AA	AA	AA	AA	AA	AG	AG	AA	AG	AA	AA	AA	AA	AA	AA	AG	GG	AA	AA	AG	AG	AG	AA	AA	AA	GG	AA	AA	AG	AA	AA	GG	AA	AA	AG	AA	AG	AA	AG	AG	AG	AA	AA	AA	AG	AG	AG	AA
PUT-163a-60342851-2464	AG	AA	AA	AG	AA	AA	AG	AA	AA	AA	AA	AA	AA	AA	AA	AA	AA	AA	AA	AA	AA	AA	AA	AA	AG	AA	AA	AA	AA	AA	GG	AA	AA	AA	AA	AA	AA	AA	AA	AA	AA	AG	AA	--	AA	AA	AG	AA
PUT-163a-60343003-2472	CC	CC	CC	CC	CC	CC	CC	CC	CC	CC	CC	CC	CC	CC	CC	CC	CC	CC	CC	CC	CC	CC	CC	CC	CC	CC	CC	CC	CC	CC	CC	CC	CC	CC	CC	CC	AC	CC	CC	CC	CC	CC	CC	CC	CC	CC	CC	CC
PUT-163a-60343017-2476	AA	AA	AA	AA	AA	AG	AA	AA	AA	AA	AA	AG	AG	AA	AA	AG	GG	AA	AG	AA	AG	AA	AA	AG	GG	AA	AA	AG	AA	AA	AG	AG	GG	GG	GG	AA	AG	AA	AA	GG	AG	AG	AA	AA	GG	AA	AA	GG
PUT-163a-60343168-2479	CC	CC	CC	AA	CC	AC	AC	CC	CC	AC	CC	CC	CC	CC	AC	CC	CC	AC	CC	CC	AC	AC	CC	AA	CC	AA	CC	AC	CC	CC	AC	AA	CC	AC	CC	CC	CC	AC	CC	CC	CC	CC	AC	CC	AC	AC	CC	AC
PUT-163a-60343270-2483	AC	AC	CC	AC	AA	AC	AC	AC	CC	CC	CC	AC	AC	CC	AC	CC	AC	AC	AA	CC	AA	AC	CC	AC	CC	CC	AC	AC	AA	AC	AC	CC	AC	AC	AC	AA	CC	CC	AA	AA	AA	AC	--	AA	AA	CC	CC	--
PUT-163a-60343270-2487	GG	GG	GG	AG	GG	AG	AG	GG	GG	GG	GG	AG	AG	GG	GG	GG	GG	AG	GG	GG	GG	GG	GG	AG	GG	GG	GG	GG	AA	AG	AG	GG	AG	AG	AG	AA	GG	GG	AG	AA	AG	AG	GG	AA	AA	GG	GG	--
PUT-163a-60343349-2488	AA	AA	AA	AA	AA	AA	AA	AA	AA	AG	AA	AA	AA	AA	AA	AA	AA	AA	AA	GG	AA	AA	AA	AA	AG	AG	AA	AA	AG	AA	AA	AA	AA	AA	AG	AG	AA	AG	AA	AA	AA	AG	AA	AA	AA	AA	AA	AA
PUT-163a-60343445-2491	AA	AA	AA	AA	AA	AA	AA	AA	AA	AA	AA	AA	AA	AA	AA	AA	AA	AA	AA	AA	AA	AA	AA	AA	AA	AA	AA	AA	AA	AA	AA	AA	AA	AA	AA	AA	AT	AA	AT	AA	AA	AA	AA	AA	AA	AA	AA	AA
PUT-163a-60343677-2496	CC	CC	CC	CC	CC	CC	CC	CC	CC	CC	CC	CC	AC	CC	CC	CC	CC	CC	CC	CC	CC	CC	CC	CC	CC	CC	CC	AC	CC	CC	CC	CC	AC	CC	AC	AC	CC	CC	CC	CC	AC	CC	CC	CC	CC	CC	CC	CC
PUT-163a-60343681-2497	GG	AG	GG	GG	AA	AG	AG	AG	AA	AG	AA	AG	AG	GG	AA	AG	AA	AA	GG	AA	AA	AA	AG	AG	GG	AA	AA	AA	AA	GG	AA	AG	AG	AA	AG	AA	AG	AG	AG	AA	--	AG	--	AA	GG	--	AA	AG
PUT-163a-60344363-2515	GG	AG	AG	GG	AG	GG	GG	GG	AA	AG	AG	GG	GG	GG	GG	AG	AA	AG	GG	GG	AG	AA	AA	GG	GG	AG	AG	AG	AA	AG	AG	AG	AG	AG	AG	AA	AG	AG	AA	AA	GG	AG	AA	AA	--	GG	GG	GG
PUT-163a-60344678-2518	CC	CC	CC	CC	CC	CC	CC	CC	CC	CC	CC	CC	CC	CC	AA	CC	CC	CC	CC	CC	CC	CC	CC	CC	CC	CC	CC	CC	CC	CC	CC	CC	AC	CC	CC	CC	CC	CC	CC	AC	CC	CC	CC	CC	CC	CC	CC	CC
PUT-163a-60344741-2523	AA	AG	AG	AG	GG	GG	AG	GG	AG	AG	AA	AA	AA	GG	AA	AA	GG	AG	AA	AG	AG	AA	AG	AA	GG	GG	GG	AA	AA	GG	--	AG	AG	AA	AA	AA	AG	AA	AA	GG	GG	--	AA	AA	AA	--	AA	--
PUT-163a-60345084-2530	GG	GG	GG	GG	GG	GG	GG	GG	GG	GG	GG	GG	GG	GG	GG	GG	GG	GG	GG	GG	GG	GG	GG	GG	GG	GG	GG	GG	AG	AG	GG	GG	GG	GG	GG	GG	GG	GG	GG	GG	AG	GG	AG	AG	GG	AG	--	GG
PUT-163a-60345084-2531	AG	AA	GG	GG	AA	AG	GG	GG	GG	GG	GG	AG	GG	GG	GG	AG	GG	GG	GG	GG	GG	GG	AG	AG	GG	GG	GG	GG	AG	AA	AG	GG	GG	GG	GG	GG	AG	GG	GG	GG	AG	GG	AG	AG	GG	--	AA	GG
PUT-163a-60345257-2533	AA	GG	AG	GG	AA	AG	AG	AA	GG	AA	AG	AA	AG	AA	AA	AA	AA	AA	GG	AA	AA	AG	AA	AA	AG	AA	GG	AG	GG	AA	AG	AA	AA	--	AG	AA	GG	AA	AG	GG	AA	GG	GG	AG	--	GG	GG	GG
PUT-163a-60345333-2534	CC	CC	CC	CC	CC	CC	CC	CC	CC	CC	CC	AC	CC	CC	CC	AC	CC	CC	CC	CC	AC	CC	CC	AC	CC	CC	AA	CC	CC	CC	AC	CC	AC	CC	CC	AC	AC	CC	CC	CC	CC	AC	AC	CC	AC	CC	CC	CC
PUT-163a-60345333-2536	CC	CC	CC	CC	CC	CC	CC	CC	CC	CC	CC	AC	CC	CC	CC	AC	CC	CC	CC	CC	AC	CC	CC	--	CC	CC	AA	CC	CC	CC	--	CC	AC	CC	CC	AC	AC	CC	CC	CC	CC	AC	AC	CC	AC	CC	CC	CC
PUT-163a-60345927-2539	GG	GG	AG	GG	GG	GG	GG	GG	GG	GG	GG	GG	GG	GG	GG	GG	GG	GG	GG	GG	GG	GG	GG	GG	AG	GG	GG	AG	AG	GG	GG	GG	AG	GG	GG	GG	GG	GG	GG	GG	GG	GG	GG	GG	GG	GG	GG	GG
PUT-163a-60346233-2546	AA	AG	GG	AA	GG	GG	GG	GG	GG	AG	GG	AA	GG	AA	GG	GG	GG	GG	AG	GG	GG	GG	GG	GG	AG	AA	GG	GG	GG	GG	GG	AG	GG	AG	AG	GG	GG	AG	GG	GG	GG	GG	AG	GG	GG	AA	AA	--
PUT-163a-60346254-2547	AG	GG	AA	AA	GG	GG	GG	GG	GG	AG	GG	GG	GG	GG	AG	AG	GG	AG	GG	AG	GG	GG	GG	GG	GG	AA	GG	GG	GG	GG	AA	GG	GG	GG	GG	GG	AG	AG	GG	GG	GG	GG	AG	GG	AG	GG	GG	GG
PUT-163a-60346254-2548	AA	AA	AA	AA	AA	AA	AA	GG	AA	AA	AA	AA	AG	AA	AA	AG	AA	AA	AA	AG	AA	AA	AA	AG	AG	AA	AA	AA	AA	AA	AA	AA	AA	AA	AA	AG	AA	AA	AA	AA	AA	AG	AA	AA	AA	--	AA	AG
PUT-163a-60346285-2549	CC	CC	CC	CC	CC	CC	CC	CC	CC	CC	CC	CC	CC	CC	--	CC	CC	CC	CC	CC	CC	CC	CC	CC	CC	CC	CC	CC	CC	CC	CC	CC	CC	CC	CC	CC	CC	CC	CC	CC	CC	CC	CC	CC	AC	CC	CC	CC
PUT-163a-60346357-2550	AA	AA	AA	AA	AA	AA	AA	AA	AA	GG	AA	AA	AA	AA	AA	AA	GG	AA	AA	AA	AA	AA	AA	AA	AA	AA	AA	AA	AA	AA	AA	AA	AA	AA	AA	AA	AA	AA	AA	AA	AA	AA	AA	AA	AA	AA	AA	AA
PUT-163a-60346415-2551	AA	AA	AA	AA	AG	AA	AA	AA	AA	AA	AA	AA	AA	AA	AA	AA	AA	AA	AA	AA	AA	AA	AG	AA	AA	AA	AA	AA	AA	AA	AA	AG	AG	AA	AA	AA	AA	AA	AG	AG	AG	AA	AA	AA	AG	AA	AA	AA
PUT-163a-60346455-2553	GG	AG	AG	GG	GG	GG	AG	AG	AA	AG	AG	AG	AG	GG	AG	AG	AG	AG	GG	AG	AA	GG	AG	GG	GG	GG	GG	AA	AG	AA	GG	AA	AA	GG	AG	AG	AG	AG	GG	GG	AG	AA	AA	GG	AA	GG	AG	GG
PUT-163a-60346455-2554	AA	AG	AG	AA	AA	AA	AA	AG	AA	AA	AA	AG	AA	AA	AG	AG	AG	AA	GG	AA	AA	GG	AA	AG	AG	AG	AA	AA	AG	AA	AG	AA	AA	AG	AA	AA	AA	AA	AA	AA	AA	AA	AA	GG	AA	AA	AG	GG
PUT-163a-60346455-2555	AA	AG	AG	AA	AA	AG	AG	AA	AA	AG	GG	AG	GG	GG	AG	AG	AG	GG	AA	AG	GG	AA	AG	AA	AG	AG	AA	GG	AG	GG	AA	GG	GG	AA	AG	AG	AG	GG	AA	AA	AG	AG	AG	AA	GG	AA	AG	AA
PUT-163a-60346578-2556	GG	CG	CG	GG	CC	CG	CC	CC	CC	GG	CC	CG	CC	CC	GG	CG	CG	GG	GG	CC	CC	CG	CC	CC	GG	CG	GG	CC	CC	CC	CG	--	CG	CG	CC	CC	CC	CG	CC	CC	GG	CC	GG	CC	CC	CC	CG	CC
PUT-163a-60346954-2563	AG	AG	GG	GG	GG	GG	GG	GG	GG	GG	GG	GG	GG	AG	GG	GG	GG	GG	GG	GG	GG	GG	GG	GG	GG	GG	GG	GG	GG	GG	GG	GG	GG	GG	GG	GG	GG	GG	GG	GG	GG	GG	--	GG	GG	--	GG	GG
PUT-163a-60346998-2564	AT	AT	AA	AA	AA	AA	AT	AA	AA	AT	AA	AT	AT	AA	TT	AA	AT	AT	AA	AA	TT	AA	AA	AT	AA	TT	AA	AT	AT	AA	AA	AA	AA	AA	AT	AA	AA	AA	AT	AA	AT	AT	AT	AA	AT	AT	TT	TT
PUT-163a-60347143-2567	TT	AA	TT	TT	AT	TT	AT	TT	TT	AA	AA	AT	TT	TT	TT	TT	--	AT	TT	TT	--	TT	AT	AA	AT	AT	TT	AA	TT	TT	TT	AA	AT	TT	TT	AA	AA	AT	TT	AA	TT	AT	AT	AA	--	--	AT	TT
PUT-163a-60347143-2568	GG	AA	GG	GG	AG	GG	AG	GG	GG	AG	AG	AG	GG	GG	GG	GG	GG	AG	GG	GG	GG	GG	AG	AA	AG	AG	GG	AA	GG	GG	GG	AA	AG	GG	GG	AG	AG	AG	GG	AG	GG	AG	AG	AA	GG	GG	AG	GG
PUT-163a-60347143-2570	GG	AA	AA	AG	AA	AG	AG	AA	AA	AG	AG	AA	AG	GG	AG	AG	GG	AA	AG	AA	GG	AA	AA	AA	AA	AA	AA	AA	AA	GG	AA	AA	AG	AG	AG	AG	AG	AA	AG	AG	AA	AG	AA	AA	GG	AG	AA	AA
PUT-163a-60347260-2574	GG	GG	GG	GG	GG	GG	GG	GG	GG	AG	GG	GG	GG	GG	GG	GG	GG	AG	AG	AG	GG	GG	GG	AG	GG	GG	GG	AG	GG	GG	GG	GG	AG	GG	AG	AG	AG	GG	GG	GG	AG	GG	AA	GG	AA	AG	AG	GG
PUT-163a-60347270-2575	AA	AA	AG	AA	GG	AA	AG	GG	AG	GG	GG	AG	GG	AA	GG	AA	AG	AG	AA	AG	AG	AA	GG	GG	GG	AA	AA	GG	GG	GG	GG	GG	GG	GG	GG	AG	AG	GG	AG	GG	AG	AG	GG	GG	AG	AG	AA	AA
PUT-163a-60347493-2582	CC	CC	CC	CC	CC	CC	CC	CC	CC	CC	CC	CC	CC	CC	CC	CC	CC	CG	CC	CG	CC	CC	CC	CC	CC	CC	CC	CC	CC	CG	CC	CC	CC	CC	CC	CC	CC	CC	CC	CC	CC	CC	CC	CC	CC	CC	CC	CC
PUT-163a-60347965-2587	AA	AA	AA	AA	AA	AG	AG	AA	GG	AA	AA	AA	AA	AA	AA	AG	AG	AA	GG	AA	AA	AA	AA	AA	AG	AG	AA	AA	AA	AA	AA	AA	GG	AA	AA	AA	AG	AA	AG	AA	AA	AA	AA	AA	AA	AG	AG	AA
PUT-163a-60347965-2588	AA	AA	AC	AA	CC	CC	CC	CC	CC	CC	AA	CC	AC	AA	CC	AC	CC	AA	CC	AA	AC	AA	AC	AA	AC	AC	AA	CC	AC	CC	CC	AC	CC	AC	AC	AC	AC	AC	CC	CC	AA	AC	AC	AC	AA	AC	AC	AC
PUT-163a-60348412-2592	AA	AT	AA	AA	AA	AT	AT	TT	TT	AT	TT	AT	AT	AA	AT	TT	TT	TT	TT	TT	TT	AT	AT	AT	AA	AA	AA	AT	AT	AT	TT	AT	AT	AT	TT	AT	AT	AT	AT	TT	AT	AT	AT	AT	AT	AA	AA	AA
PUT-163a-60348862-2597	AG	GG	GG	GG	AA	AA	AG	AA	AA	GG	AA	GG	GG	AA	AG	GG	AA	AG	GG	GG	GG	GG	AG	AA	AA	GG	AA	AG	AA	AA	AG	AA	AG	AG	GG	AG	GG	AG	AA	AA	AG	AA	AA	AG	GG	GG	AA	GG
PUT-163a-60348955-2602	AG	AG	AA	AA	GG	AA	GG	AA	AG	AA	AA	AA	GG	AA	AG	AG	GG	AG	AA	GG	AA	AG	GG	AA	GG	AA	GG	AG	AG	AA	AG	AA	GG	AG	AG	AG	AG	AG	AG	AA	AG	GG	AA	GG	AA	AA	GG	AA
PUT-163a-60348955-2603	AG	AG	GG	GG	AA	GG	AA	GG	GG	GG	GG	GG	AG	GG	GG	GG	GG	AG	GG	AA	GG	AG	AA	GG	AA	GG	GG	AG	AG	GG	AG	GG	AA	AG	AG	AG	AG	AG	AG	GG	GG	AA	GG	AA	GG	GG	AA	GG
PUT-163a-60349565-2618	AC	AC	AC	AA	--	CC	CC	AC	CC	AC	CC	AA	AC	CC	AC	CC	AA	CC	AA	CC	CC	CC	CC	CC	AC	CC	CC	CC	CC	CC	CC	CC	CC	CC	CC	CC	CC	CC	CC	CC	CC	CC	CC	CC	CC	AC	AC	AC
PUT-163a-60349565-2619	AG	AG	AG	GG	GG	AA	AA	AG	AA	--	AA	GG	AG	AA	AG	AA	GG	AA	GG	AA	AA	AA	AG	AA	AG	AA	AA	AA	AA	AA	AG	AA	AA	AA	AA	AA	AG	AA	AA	AA	--	AA	AA	AA	AA	AG	AG	AG
PUT-163a-60349712-2620	AA	AA	AA	AA	AA	AA	AA	AA	AA	AA	AA	AA	AA	AA	AA	AA	AA	--	AA	AA	AA	AA	AA	AA	AA	AA	AA	AA	AA	AA	AA	AA	AA	AA	AA	AA	AA	AA	AA	AA	AA	AA	AA	AA	AA	AA	AA	AA
PUT-163a-60349829-2621	AA	AG	AG	AA	GG	AA	AA	AA	AA	AA	AA	AA	AA	AA	AA	AA	AA	AA	AA	AA	GG	AA	AA	AA	AA	AA	AA	AA	AA	AA	AA	AG	AA	AG	AG	AA	AA	AA	AG	AA	AA	AG	AA	AG	AA	AA	AA	AA
PUT-163a-60349887-2622	AA	AA	AG	AG	AA	AA	AG	GG	AA	AA	GG	GG	GG	GG	AG	AA	AA	AG	AA	GG	GG	GG	AG	GG	AG	AA	AA	AA	AA	AA	AA	AG	AG	AA	AA	AA	AG	AA	AA	AA	GG	AA	GG	AA	AG	GG	GG	GG
PUT-163a-60349887-2623	CG	CC	CG	CC	CG	CC	CC	CC	CC	CG	CC	CC	CC	CC	CG	CG	CC	CC	CC	CC	CC	CC	CC	CC	CC	CC	CC	CG	CC	GG	CC	CC	CC	CC	CG	CC	CC	CG	CG	CG	CC	CC	CG	CG	CC	CC	CC	CC
PUT-163a-60349887-2624	CG	--	CG	CC	GG	CC	CC	CC	CC	CG	CC	CC	CC	CC	CG	CG	CC	CC	CC	CC	CC	CC	CC	CC	CC	CC	CC	GG	CC	GG	CC	CC	CC	CC	CG	CC	CC	GG	CG	GG	CC	CC	CG	CG	CC	CC	CC	CC
PUT-163a-60349887-2626	AG	AA	AG	AA	AG	AA	AA	AA	AA	AG	AA	AA	AA	AA	AG	AG	AA	AA	AA	AA	AA	AA	AA	AA	AA	AA	AA	AG	AA	GG	AA	AA	AA	AA	AG	AA	AA	AG	AG	AG	AA	AA	AG	AG	AA	AA	AA	AA
PUT-163a-60349887-2627	AA	AA	AG	AG	AA	AA	AG	GG	AA	AA	AG	GG	AG	GG	AG	AA	AA	AA	AA	AA	AA	GG	AA	AG	AG	AA	AA	AA	AA	AA	AA	--	AG	AA	AA	AA	AG	AA	AA	AA	AA	AA	AG	AA	AA	GG	GG	GG
PUT-163a-60349887-2629	AG	AA	AG	AA	AG	AG	AG	--	GG	AG	AA	AA	AA	AA	AG	AG	AA	AG	AA	AA	AA	AA	AA	AA	AA	AA	GG	AG	AG	GG	GG	AA	AA	AA	AG	AA	AG	AG	AG	AG	--	AG	AA	AG	AG	--	AA	AA
PUT-163a-60350073-2631	AC	AA	AA	AA	AA	AA	AA	AC	AA	AA	AA	AC	AA	CC	AA	AC	AC	AA	CC	AA	AA	AC	CC	AA	AA	CC	AA	AA	AA	AA	AA	AA	CC	AA	AA	AA	AC	AA	AA	AA	AC	AA	AA	AA	AA	CC	AA	CC
PUT-163a-60350111-2634	--	CC	AA	--	CC	CC	CC	AA	CC	AC	AA	CC	CC	AA	AA	CC	CC	AC	CC	AA	CC	AA	AC	AC	CC	CC	CC	AC	CC	AA	CC	CC	CC	CC	CC	CC	CC	CC	CC	CC	CC	CC	CC	CC	AC	CC	CC	AC
PUT-163a-60350379-2643	AA	AA	AA	AA	AA	AC	AA	CC	AA	AC	CC	AA	AA	AA	AA	AA	AA	AC	CC	AC	AA	AC	AC	AA	CC	AA	AA	AA	AA	AA	AA	AA	AA	AA	AA	AA	AA	AA	AA	AC	AA	AA	CC	AA	AA	AA	CC	AA
PUT-163a-60350823-2645	TT	TT	TT	TT	TT	TT	TT	TT	TT	TT	TT	TT	AT	TT	TT	AT	AT	TT	TT	TT	TT	AT	TT	AT	AA	AA	TT	TT	TT	TT	TT	TT	TT	TT	TT	TT	TT	TT	TT	TT	TT	TT	TT	TT	TT	TT	TT	TT
PUT-163a-60350823-2646	AA	AA	AA	AA	AA	AA	AA	AA	AA	AA	AA	AA	AT	AA	AA	AT	AT	AA	AA	AA	AA	AT	AA	AT	TT	TT	AA	AA	AA	AA	AA	AA	AA	AA	AA	AA	AA	AA	AA	AA	AA	AA	AA	AA	AA	AA	AA	AA
PUT-163a-60351083-2647	AA	AA	AA	AA	AA	AA	AG	GG	AA	AG	AG	GG	AG	AG	AG	AG	GG	AG	GG	GG	AA	GG	AG	AA	AA	GG	AA	AG	AA	AG	AG	GG	AA	AG	AA	GG	GG	AA	AA	AA	GG	AG	AG	AA	AA	AA	AG	AA
PUT-163a-60351083-2650	CC	CC	CC	CC	CC	CC	CC	CC	CC	CC	CC	AA	CC	CC	CC	CC	CC	CC	AA	AA	CC	CC	CC	CC	CC	AA	CC	AC	CC	CC	CC	CC	CC	CC	CC	CC	AC	CC	CC	CC	--	CC	CC	CC	CC	CC	CC	CC
PUT-163a-60351108-2651	AA	AA	AA	AA	AA	AA	AA	AA	AA	AA	AA	AA	AA	AA	AA	AA	AA	AA	AA	AA	AA	AA	AA	AA	AA	AA	AA	AA	AA	AA	AA	AA	AA	AA	AA	AA	AA	AA	AA	AA	AA	AA	AA	AA	AA	AA	AA	AA
PUT-163a-60351350-2652	GG	AA	--	GG	GG	GG	AG	AA	AA	AG	AA	GG	AA	AA	GG	AG	AA	AG	--	AA	GG	GG	AA	AG	GG	GG	GG	AG	AG	GG	GG	GG	GG	AG	AG	GG	GG	GG	GG	AG	AG	GG	AG	GG	AG	AG	AG	--
PUT-163a-60351355-2653	CC	CC	CC	CC	AA	CC	CC	CC	CC	CC	CC	CC	CC	AC	CC	CC	CC	CC	CC	CC	CC	AC	CC	CC	AC	CC	CC	CC	CC	CC	CC	CC	CC	CC	CC	CC	CC	CC	AC	CC	CC	CC	CC	CC	CC	CC	CC	CC
PUT-163a-60351534-2655	--	AA	AA	AA	AG	AA	GG	GG	AG	GG	AA	GG	AG	AG	AG	GG	GG	GG	GG	AG	GG	AG	GG	--	AA	AA	AA	AA	--	GG	GG	GG	GG	AA	AA	AG	AG	AG	GG	AG	AG	GG	GG	AG	AA	AA	AG	AA
PUT-163a-60351534-2658	AA	AA	AA	AA	AT	AA	TT	TT	AT	TT	AA	TT	AT	AT	AT	TT	TT	TT	TT	AT	TT	AT	TT	AA	AA	AA	AA	AA	AA	TT	TT	TT	TT	AA	AA	AT	AT	AT	TT	AT	AT	TT	TT	AT	AA	AA	AT	AA
PUT-163a-60351566-2659	GG	AA	AG	AA	AA	AA	AA	AG	AG	AG	AA	AG	AA	GG	AA	AG	AA	AA	GG	AA	AA	AA	AG	AA	AA	AA	AA	AG	AA	AA	AA	AA	AA	AG	AA	AA	GG	AG	AG	GG	AG	AA	GG	AA	AA	AA	AA	GG
PUT-163a-60352388-2679	AA	AA	AA	AA	AA	AA	AT	AA	AA	AA	AA	AA	AA	AA	AT	AA	AA	AT	AA	TT	AT	AA	AA	TT	AA	AA	AA	AA	AA	AA	TT	AA	AT	AA	TT	AA	TT	AA	AT	AA	AT	AA	AA	AA	AA	AA	AA	AT
PUT-163a-60352388-2680	AA	AG	AA	AG	AA	AA	AG	AA	AA	AA	AA	AA	AA	AA	GG	AA	AA	AG	AA	GG	AG	AA	AG	--	AG	AG	--	AA	AA	AA	GG	AA	AG	AA	GG	AA	GG	AG	AG	AA	AG	AG	AA	AG	--	AG	GG	AG
PUT-163a-60352681-2689	GG	GG	GG	GG	AG	GG	GG	GG	GG	GG	GG	GG	GG	GG	GG	AG	GG	AA	GG	GG	GG	AG	AG	AG	GG	AA	GG	AG	GG	GG	GG	GG	GG	GG	GG	AG	GG	AG	GG	GG	GG	GG	GG	GG	GG	GG	GG	GG
PUT-163a-60352681-2690	AA	AA	AA	AA	AG	AA	AA	AA	AA	AA	AA	AA	AA	AA	AA	AG	AA	GG	AA	AA	AA	AG	AG	AG	AA	GG	AA	AG	AA	AA	AA	AA	AA	AA	AA	AG	AA	AG	AA	AA	AA	AA	AA	AA	AA	AA	AA	AA
PUT-163a-60352717-2692	CC	CC	GG	CC	CC	CC	CC	CC	CG	CC	GG	GG	CG	CC	CC	CC	CC	CC	GG	GG	CG	CC	CC	CC	GG	CC	CC	CC	CC	CC	GG	CG	CC	CG	CG	CC	CC	CC	CC	CC	CC	CC	CC	CC	CG	CC	CC	--
PUT-163a-60352819-2696	AA	AA	AA	AA	AA	AA	AA	AA	AA	AA	AA	AA	AA	AA	AA	AA	AA	AA	AG	AA	AA	AA	AA	AA	AA	AA	AA	AA	AA	AA	AA	AA	AG	AA	AA	AA	AA	AG	AA	AA	AA	AA	AA	AA	AA	AA	AA	--
PUT-163a-60352819-2699	CC	CC	CC	CC	CC	CC	CC	CC	CC	CC	CC	CC	CC	CC	CG	CC	CC	CC	CG	CC	CC	CC	CC	CC	CC	CC	CC	CC	CC	CC	CC	CC	CG	CC	CC	CC	CC	CG	CC	CC	CC	CC	CC	CC	CC	CC	CC	--
PUT-163a-60352819-2700	GG	GG	GG	GG	GG	AG	GG	GG	GG	GG	GG	GG	GG	GG	--	GG	GG	GG	AG	GG	GG	GG	GG	GG	GG	GG	GG	GG	GG	GG	GG	GG	--	GG	AG	GG	GG	AG	GG	GG	GG	GG	AG	GG	GG	--	GG	AG
PUT-163a-60352834-2701	CC	CC	GG	GG	CC	CC	CC	--	GG	CC	CG	CC	GG	CC	CC	CG	CC	CG	CC	CC	--	CG	CG	CC	CC	CC	CG	CC	CC	CC	CC	CC	CC	CG	GG	CC	CC	CC	GG	CG	CG	CG	CG	CC	CC	CC	CC	CC
PUT-163a-60352998-2703	GG	GG	GG	GG	GG	GG	CG	GG	CC	CG	GG	GG	CG	GG	CC	CG	GG	CC	GG	GG	GG	GG	GG	GG	GG	GG	GG	GG	GG	GG	GG	GG	GG	GG	GG	CG	CG	GG	GG	GG	CG	CG	GG	GG	--	GG	GG	GG
PUT-163a-60353056-2704	GG	GG	GG	GG	GG	GG	GG	GG	GG	GG	GG	GG	GG	GG	GG	GG	GG	GG	GG	GG	GG	GG	GG	GG	GG	GG	GG	GG	GG	GG	GG	GG	GG	GG	GG	GG	--	GG	GG	GG	--	GG	GG	GG	GG	GG	GG	GG
PUT-163a-60353056-2705	AA	AA	AA	AA	AA	AA	AA	AA	AA	AA	AA	AA	AA	AA	AA	AA	AA	AA	AA	AA	AA	AA	AA	AA	AA	--	--	AA	AA	AA	AA	AA	AA	AA	AA	AA	AG	AA	AA	AA	AG	AA	AA	AA	AA	AA	AA	AA
PUT-163a-60353177-2706	CC	CC	CC	CC	CC	CC	CC	CC	CC	CC	CC	CC	CC	CC	CC	CC	CC	CC	CC	CC	AC	CC	CC	CC	CC	CC	CC	CC	CC	CC	CC	CC	CC	CC	CC	CC	CC	CC	CC	CC	CC	CC	CC	CC	CC	CC	CC	CC
PUT-163a-60353197-2708	GG	GG	GG	GG	CC	CG	CC	CC	CC	CG	CG	CC	CG	CC	CG	CG	CC	CC	CC	CC	CC	CC	CC	CG	GG	CC	CG	CC	CC	CC	CC	CG	CC	CG	CG	CG	CC	CC	CG	GG	CG	CG	CC	CC	CC	GG	GG	CG
PUT-163a-60353212-2710	AA	AA	AG	AA	AA	AG	AG	AA	AA	AG	AA	AA	AG	AA	GG	AG	AG	AA	AA	AA	GG	AG	AG	AG	AA	AA	AG	GG	AG	GG	GG	AA	AG	AG	GG	AG	AA	AG	AG	AA	GG	AA	GG	GG	--	AA	AA	AG
PUT-163a-60353212-2711	CC	CC	AC	CC	CC	AC	AC	CC	CC	AC	CC	CC	AC	CC	AA	AC	AC	CC	CC	CC	AA	AC	AC	AC	CC	CC	AC	AA	AC	AA	AA	CC	AC	AC	AA	AC	CC	AC	AC	CC	AA	CC	AA	AA	--	CC	CC	AC
PUT-163a-60353742-2720	GG	GG	AG	AG	GG	AG	AA	AA	GG	AA	GG	AA	AG	GG	GG	AG	GG	AA	AA	AA	AG	GG	AA	AG	AA	AG	AA	AA	GG	AA	AA	AG	AA	AG	AA	AA	AA	GG	AA	AG	AG	AA	AA	AG	AA	GG	AA	GG
PUT-163a-60353742-2721	AA	AA	AC	AC	AA	AC	CC	CC	AA	CC	AA	CC	AC	AA	AA	AC	AA	CC	CC	CC	AC	AA	CC	AC	CC	AC	CC	CC	AA	CC	CC	AC	CC	AC	CC	CC	CC	AA	CC	AC	AC	CC	CC	AC	CC	AA	CC	AA
PUT-163a-60353769-2723	GG	GG	GG	GG	AA	AA	AA	GG	AG	AG	GG	AG	AG	GG	AA	AA	AA	AA	AG	AA	GG	AG	AA	GG	GG	AA	GG	AA	AA	AG	GG	AG	AG	AG	AG	AA	AA	AA	AA	AA	AA	AG	AA	AG	AA	AG	GG	GG
PUT-163a-60353769-2724	CC	CC	CC	CC	AA	AA	AA	CC	AC	AC	CC	AC	AC	CC	AA	AA	AA	AA	AC	AA	CC	AC	AA	CC	CC	AA	CC	AA	AA	AC	CC	AC	AC	AC	AC	AA	AA	AA	AA	AA	AA	AC	AA	AC	AA	AC	CC	CC
PUT-163a-60353925-2728	AA	AA	AA	AA	AA	AA	AA	AA	AA	AA	AA	AA	AA	AA	AA	AA	AA	AA	AA	AA	AA	AA	AA	AA	AA	AA	AA	AA	AA	AA	AA	AA	AA	AA	AA	AA	AA	AA	AA	AA	AA	AA	AA	AA	CC	AA	AC	AA
PUT-163a-60353997-2729	CC	CC	CG	CC	CC	GG	GG	GG	GG	GG	GG	GG	GG	GG	GG	GG	CC	GG	GG	GG	GG	GG	GG	GG	GG	GG	CG	GG	CG	CG	GG	CG	CG	GG	CG	GG	CG	CG	GG	GG	GG	CG	GG	GG	--	CG	GG	--
PUT-163a-60354034-2730	AA	CC	AC	AA	CC	AC	AC	AC	AA	CC	AA	AA	AC	AA	CC	AC	AA	AC	CC	AC	AA	AC	AC	AC	AA	AA	AC	AA	AC	AA	AA	AA	CC	AA	AC	CC	AA	CC	CC	CC	AA	AA	AC	AA	AC	AA	AA	AC
PUT-163a-60354034-2731	GG	CC	CG	GG	CC	CC	CG	CG	CC	CC	CC	GG	CG	GG	CC	GG	GG	CC	CC	CG	GG	CC	CG	CC	CC	CC	GG	CG	CG	GG	GG	GG	CG	GG	CG	CG	GG	CG	CG	CG	CG	GG	--	GG	CC	--	--	CG
PUT-163a-60354034-2733	GG	--	GG	GG	AA	AA	GG	GG	AA	AA	AA	GG	GG	GG	AG	GG	GG	AA	GG	GG	GG	AG	AG	AG	AA	GG	GG	AG	GG	GG	GG	GG	AG	GG	GG	GG	GG	GG	GG	GG	AG	GG	GG	GG	AG	GG	GG	GG
PUT-163a-60354045-2734	GG	GG	AA	GG	AA	AA	AA	AA	GG	AA	AA	AA	GG	AG	AA	AG	AG	AA	AG	AA	AA	AG	AG	AG	AA	AA	GG	AA	AA	AA	AA	AA	AA	AA	AA	AA	AA	AA	AG	AA	AA	AA	AA	AG	AA	--	AG	AA
PUT-163a-60354281-2735	GG	CG	GG	GG	GG	GG	GG	CG	GG	CG	GG	CG	GG	GG	CG	GG	CG	GG	CC	GG	CC	CC	CG	GG	CG	CG	GG	GG	GG	GG	GG	CG	CG	CG	GG	GG	CG	GG	GG	CG	CG	CG	GG	GG	CC	CG	GG	--
PUT-163a-60354281-2736	GG	AG	GG	GG	GG	GG	GG	AG	GG	AG	GG	AG	GG	GG	AG	GG	AG	GG	AA	GG	AA	AA	AG	GG	AG	AG	GG	GG	GG	GG	GG	AG	AG	AG	GG	GG	GG	GG	GG	AG	AG	AG	GG	GG	GG	AG	GG	AA
PUT-163a-60354281-2737	CC	AC	AA	CC	CC	AA	AA	AC	AA	AC	AC	AC	AA	AA	CC	AA	CC	AA	CC	CC	CC	CC	AC	AC	AC	AC	AA	AA	AA	AA	AC	AC	AC	CC	CC	AA	CC	AA	AC	CC	AC	AC	AA	AC	CC	CC	CC	CC
PUT-163a-60354281-2740	GG	AG	GG	GG	GG	GG	GG	AG	GG	AG	GG	AG	GG	GG	AG	GG	AG	GG	AA	GG	AA	AA	AG	GG	AG	AG	GG	GG	GG	GG	GG	AG	AG	AG	GG	GG	AG	GG	GG	AG	AG	AG	GG	GG	AA	AG	GG	AA
PUT-163a-60354900-2743	TT	TT	TT	TT	AA	TT	TT	AA	TT	TT	AA	TT	TT	TT	AT	TT	TT	TT	TT	TT	TT	TT	TT	TT	AT	TT	TT	AT	TT	TT	AT	TT	TT	TT	TT	TT	AT	TT	TT	TT	TT	TT	TT	TT	TT	TT	TT	AT
PUT-163a-60354900-2744	AA	AA	AA	AA	TT	AA	AA	TT	AA	AA	TT	AT	AA	AA	AT	AA	TT	AT	TT	AA	AA	AA	AA	AA	AT	AA	AA	AT	AA	AA	AT	AA	AA	AA	AA	AA	AT	AA	AA	AA	AA	AA	AA	AA	AA	AA	AA	AT
PUT-163a-60355040-2750	AA	AA	AA	AA	AA	AA	AA	AA	AA	AA	AA	AA	AA	AA	AA	AG	AA	AA	AA	AA	AA	AA	AA	AG	AA	AA	AA	AA	AA	AA	AA	AA	AA	AA	AA	AA	AA	AA	AA	AA	AG	AG	AA	AA	--	AA	AA	AA
PUT-163a-60355132-2752	GG	GG	GG	GG	GG	GG	GG	GG	GG	GG	GG	GG	GG	GG	GG	GG	CG	GG	GG	GG	GG	GG	GG	GG	GG	GG	GG	GG	GG	GG	GG	GG	GG	GG	GG	GG	GG	CG	GG	GG	GG	CG	GG	GG	GG	GG	GG	GG
PUT-163a-60355132-2753	AA	AA	AA	AA	AA	AA	AA	AA	AA	AA	AA	AA	AA	AA	AA	AA	AT	AA	AA	AA	AA	AA	AA	AA	AA	AA	AA	AA	AA	AA	AA	AA	AA	AA	AA	AA	AA	AT	AA	AA	AA	AT	AA	AA	AA	--	AA	--
PUT-163a-60355148-2754	GG	AG	AG	AA	AG	AA	AA	AA	AG	AG	AA	AA	GG	GG	AG	AA	AA	AA	AA	AA	AA	AG	AA	AA	AA	AA	AG	AG	AA	AA	AA	AG	AA	AG	AG	AA	AA	AA	AA	AA	AG	AA	AA	AA	AG	AG	AG	AA
PUT-163a-60355202-2755	AA	AC	AC	AA	AA	AA	AC	CC	CC	AC	AA	AA	AC	AA	AC	AA	AA	CC	CC	AC	AC	AA	AC	CC	CC	AA	AA	AA	CC	AA	AA	CC	AC	AC	AC	CC	AC	AC	AC	AC	CC	AC	AA	CC	CC	AA	AA	AA
PUT-163a-60355239-2759	AT	TT	AA	AT	AT	AA	AA	TT	AA	AA	AA	AT	AT	AT	AT	TT	TT	TT	TT	AT	AT	TT	AT	TT	AT	AT	AA	TT	AT	AT	TT	AT	AA	AT	AT	AT	AA	AA	AT	AA	AA	TT	AT	AT	AA	AT	AA	AT
PUT-163a-60355279-2761	CC	CC	CC	CC	CC	CG	CC	CC	CC	CC	CC	CC	CC	CC	CG	GG	CC	CC	GG	CG	CC	CC	CG	CG	CC	CC	CC	CC	CG	CC	CG	CC	CC	CC	CG	CC	CC	CC	CG	CC	CC	CC	CC	CC	CC	CC	CC	GG
PUT-163a-60355279-2762	CC	CC	CC	CC	CC	CG	CC	CC	CC	CC	CC	CC	CC	CC	CG	GG	CC	CC	GG	CG	CC	CC	CG	CG	CC	CC	CC	CC	CG	CC	CG	CC	CC	CC	CG	CC	CC	CC	CG	CC	CC	CC	CC	CC	CC	CC	CC	GG
PUT-163a-60355361-2765	AA	AG	AG	AG	AA	AG	AG	AA	GG	AA	AG	AA	AG	AG	AA	AA	AA	AG	GG	AG	AA	AA	AA	AG	AA	AA	AG	GG	AA	AA	GG	AA	AG	GG	AA	GG	AG	AA	GG	AA	AG	AA	AG	AG	AG	GG	--	AA
PUT-163a-60355372-2766	GG	GG	GG	GG	GG	GG	GG	GG	GG	GG	GG	GG	GG	GG	GG	GG	GG	GG	GG	GG	GG	GG	--	GG	GG	GG	GG	GG	GG	GG	GG	GG	GG	GG	GG	GG	GG	GG	GG	GG	GG	GG	GG	GG	GG	--	GG	--
PUT-163a-60355511-2769	AG	GG	AA	GG	AA	AG	GG	GG	GG	AA	GG	AA	AA	AA	AG	AA	GG	AG	AA	GG	AG	AA	AG	GG	AA	AA	AG	AA	GG	GG	AG	AA	GG	AA	GG	GG	AG	GG	AG	AG	AG	AG	AG	AG	--	GG	GG	AA
PUT-163a-60355633-2771	GG	AA	AG	GG	AA	AG	AA	AA	AA	AG	AA	AA	AG	AA	AG	AG	AA	AG	AA	AA	AA	GG	AG	AA	GG	GG	GG	AG	AG	AG	AA	AG	AA	AA	AG	AA	AA	AA	AG	AG	AG	--	AA	GG	AA	--	AA	GG
PUT-163a-60355888-2773	GG	GG	AG	GG	GG	AA	GG	AA	GG	AG	AA	AG	GG	GG	GG	AG	GG	AG	GG	AG	AA	AA	GG	GG	AA	AA	AA	GG	AG	GG	GG	AG	AG	AG	GG	GG	AG	AG	GG	AG	AG	AG	AG	AG	GG	AG	GG	AG
PUT-163a-60355888-2778	GG	GG	GG	GG	AG	GG	GG	GG	GG	GG	GG	GG	GG	GG	AG	GG	GG	GG	GG	GG	GG	GG	GG	GG	GG	GG	GG	GG	GG	GG	GG	GG	GG	GG	GG	GG	GG	GG	GG	GG	GG	GG	GG	GG	GG	GG	GG	GG
PUT-163a-60355888-2779	GG	GG	AG	GG	GG	AG	GG	AA	GG	AG	AA	AG	GG	GG	GG	AG	GG	GG	GG	AG	AA	AG	GG	GG	AA	AA	AA	GG	AG	GG	GG	AG	AG	AG	GG	GG	AG	AG	GG	AG	AG	AG	AG	AG	GG	AG	GG	AG
PUT-163a-60356225-2792	GG	AG	GG	GG	GG	AA	AG	AG	GG	GG	GG	GG	AG	GG	GG	GG	AA	AG	GG	GG	AA	GG	GG	AG	GG	AG	AG	GG	GG	GG	AG	GG	GG	GG	GG	GG	GG	GG	GG	GG	AG	GG	AG	GG	GG	GG	GG	AG
PUT-163a-60356273-2793	AA	AA	GG	AG	AA	AA	AA	GG	GG	AA	GG	AG	AG	GG	GG	GG	GG	GG	AA	GG	AG	GG	AA	AA	GG	AA	AG	GG	GG	GG	GG	AG	GG	AG	GG	AG	GG	GG	GG	AG	GG	AG	GG	GG	GG	GG	GG	GG
PUT-163a-60356346-2798	CC	CC	CC	CC	CC	CG	CG	GG	CC	CG	CC	CG	CC	CC	CC	CC	CC	CC	CC	CG	CC	CC	CC	CC	GG	GG	GG	CC	CC	CC	CC	CC	CG	CC	CG	CC	GG	CC	CG	CG	GG	CG	CG	CC	GG	CG	GG	CC
PUT-163a-60356346-2799	GG	GG	GG	GG	GG	AG	AG	AA	GG	AG	GG	AG	GG	GG	GG	GG	GG	GG	GG	AG	GG	GG	GG	GG	AA	AA	AA	GG	GG	GG	GG	GG	AG	GG	AG	GG	AA	GG	AG	AG	AA	AG	AG	GG	AA	AG	AA	GG
PUT-163a-60356527-2801	AA	AA	AA	AA	AA	AA	CC	AA	AA	AA	AA	AA	AA	AA	AA	AA	AA	AA	AA	AA	AA	AA	AA	AA	AA	AA	AA	AA	AA	AA	AA	AA	AA	AA	AA	AA	AA	AA	AA	AA	AA	AA	AA	AA	AA	AA	AA	AA
PUT-163a-60356682-2806	GG	GG	GG	GG	GG	GG	GG	GG	GG	GG	GG	GG	GG	GG	GG	GG	GG	GG	GG	GG	GG	GG	GG	GG	GG	GG	GG	GG	GG	GG	GG	GG	GG	GG	GG	GG	GG	GG	GG	GG	GG	GG	GG	GG	GG	GG	GG	GG
PUT-163a-60356682-2807	AA	AA	AG	AA	AA	AA	AA	AA	AA	AG	GG	AA	AA	AA	AA	AA	GG	AG	AG	AG	AA	GG	AG	AA	AG	AA	AG	AG	AA	AA	GG	GG	AA	AG	AA	AG	AA	AG	AA	AG	AA	AG	AG	AA	AA	AA	AA	GG
PUT-163a-60356802-2809	AG	AG	GG	GG	AA	GG	GG	GG	AA	GG	AG	AG	AG	GG	AG	AG	AA	AG	GG	AA	AA	AG	AG	AA	AA	AA	GG	GG	GG	GG	AA	AA	AG	AG	AA	AA	AG	GG	AG	AG	AA	AA	AG	GG	AA	AG	AG	AG
PUT-163a-60356862-2813	GG	GG	GG	GG	GG	AG	GG	AG	GG	AG	AA	GG	GG	GG	GG	GG	AA	GG	GG	AG	GG	AG	GG	GG	--	AG	GG	AG	GG	GG	AG	AG	AG	GG	AG	GG	GG	AG	AG	GG	GG	AG	GG	AG	GG	GG	GG	GG
PUT-163a-60356868-2816	AA	GG	AA	AA	AA	AG	AG	GG	GG	AG	AG	GG	AA	GG	AG	GG	GG	AG	AA	AA	AA	AA	AG	AG	GG	AA	AG	AA	AA	GG	GG	GG	AG	AG	AG	AG	GG	AG	AA	AG	AA	AG	GG	GG	GG	GG	AA	GG
PUT-163a-60357079-2822	AG	AG	AG	AA	AA	GG	AG	GG	GG	AG	GG	GG	GG	GG	AA	AA	AA	AA	AG	AG	AG	GG	AA	GG	AG	AA	AG	GG	AA	AA	AA	AA	AG	AG	AA	AA	AA	AG	AA	AA	AA	AA	AA	AA	AA	AA	AG	AG
PUT-163a-60357114-2824	GG	CG	CG	GG	GG	GG	GG	GG	GG	CG	GG	CG	GG	GG	GG	CG	CC	GG	CG	GG	GG	GG	GG	GG	GG	GG	GG	CC	CG	GG	CG	GG	GG	GG	GG	GG	GG	GG	GG	GG	CG	GG	GG	GG	GG	GG	GG	GG
PUT-163a-60357145-2826	AA	AA	AG	AA	AA	AA	AA	AA	AG	AA	GG	AG	AA	AA	AA	AG	AA	AA	AA	GG	GG	AA	AG	AA	AA	AG	AA	AG	AG	AA	AG	GG	AG	AG	AA	AA	AA	AA	AA	AA	AA	AA	AA	AG	--	AA	AA	AA
PUT-163a-60357221-2827	AA	AG	GG	AA	GG	GG	GG	GG	GG	AA	GG	GG	AG	AA	GG	AG	GG	GG	GG	GG	GG	AA	GG	GG	GG	AG	GG	GG	GG	GG	GG	GG	AG	GG	GG	GG	GG	GG	GG	GG	GG	GG	GG	GG	GG	GG	AA	GG
PUT-163a-60357313-2828	AA	AA	GG	AA	AA	AA	AG	GG	AG	AA	AA	AG	AG	AA	AG	AG	AA	AG	AG	GG	GG	AG	AA	GG	AA	GG	AA	AA	AA	AA	AG	AG	AG	AG	GG	AA	AG	AA	AG	AA	AG	AG	GG	AA	GG	AA	AA	GG
PUT-163a-60357424-2831	GG	GG	GG	GG	GG	GG	GG	GG	GG	GG	GG	GG	GG	AG	GG	GG	AG	GG	GG	AG	GG	GG	GG	GG	GG	GG	GG	GG	GG	GG	GG	GG	GG	GG	GG	GG	GG	GG	GG	GG	GG	GG	GG	GG	GG	GG	GG	GG
PUT-163a-60357424-2832	GG	GG	GG	GG	AA	GG	GG	GG	GG	GG	GG	GG	GG	AG	GG	GG	AG	GG	GG	AG	GG	GG	GG	GG	GG	GG	GG	GG	GG	GG	GG	GG	GG	GG	GG	GG	GG	GG	GG	GG	GG	GG	GG	GG	GG	GG	GG	GG
PUT-163a-60357475-2833	AA	AA	AA	AA	AA	AA	AA	--	AA	AA	AA	AA	AA	AA	AA	AA	AA	AA	AA	AA	AA	AA	AA	--	AA	--	AA	AA	AA	AA	--	AA	AA	AA	AA	AA	AA	AA	AA	AA	AA	AA	AA	AA	AA	AA	AA	AA
PUT-163a-60357563-2836	CC	GG	CG	CC	GG	CG	GG	CC	GG	GG	GG	GG	CG	CC	GG	CG	CG	GG	CG	GG	CC	GG	CC	GG	CC	GG	GG	CG	GG	GG	CG	GG	CG	CG	GG	GG	GG	GG	GG	GG	CG	CG	GG	CG	GG	CG	CC	GG
PUT-163a-60357793-2838	AG	AA	AA	GG	GG	AA	AA	AA	AA	AA	AA	AA	AA	AA	AA	AA	AA	AA	AA	AA	AA	AG	AA	AA	AA	AA	AA	AG	AA	AG	AA	AA	AA	AA	AG	AA	AA	AG	AA	AG	AG	AA	AA	AA	AA	AA	AA	AG
PUT-163a-60357793-2840	TT	TT	AA	TT	TT	AA	TT	AA	AA	AA	AA	TT	AA	AA	TT	TT	AA	AA	AA	AT	--	AT	AT	AT	TT	AA	AA	TT	AT	TT	TT	TT	AA	AA	TT	AT	AA	TT	AA	TT	TT	AA	AT	AT	TT	AT	AT	AT
PUT-163a-60358481-2851	AA	GG	AA	AA	AA	AA	AG	AA	AA	AA	AA	AA	AA	AA	AG	AA	AA	AG	AA	AA	AG	AA	AG	AA	AA	AA	AA	AA	AA	GG	AG	AA	AG	AA	AG	AG	AA	AG	AA	AA	AG	AA	AA	AA	AA	AA	GG	AA
PUT-163a-60358481-2852	GG	AA	GG	GG	GG	GG	AG	GG	GG	GG	GG	GG	GG	GG	AG	GG	GG	AG	GG	GG	AG	GG	AG	GG	GG	GG	GG	GG	GG	AA	AG	GG	AG	GG	AG	AG	GG	AG	GG	GG	AG	GG	GG	GG	GG	GG	AA	GG
PUT-163a-60358961-2868	AG	AG	GG	GG	GG	GG	AA	GG	GG	AA	GG	AG	GG	GG	GG	GG	GG	AA	GG	AG	GG	GG	GG	GG	GG	GG	AA	GG	GG	GG	AA	GG	AG	GG	GG	GG	GG	GG	AA	GG	GG	AG	GG	GG	--	GG	GG	GG
PUT-163a-60359045-2871	AA	AA	AA	AA	AA	AA	AA	AA	AA	AA	AA	AA	AA	AA	AA	AA	AA	AA	AA	AA	AA	AA	AA	AA	AA	AA	AA	AA	AA	AA	AA	AA	AA	AA	AA	AA	AA	AA	AA	AA	AA	AA	AA	AA	AA	AA	AA	AA
PUT-163a-60359308-2877	GG	GG	GG	AA	GG	AA	AA	GG	GG	GG	GG	AG	AG	AG	AG	GG	GG	AG	GG	AG	GG	GG	AA	GG	GG	AA	GG	AA	AG	GG	GG	AG	AA	AG	GG	AG	AG	AA	AA	AA	AA	GG	AG	AG	GG	AA	AG	GG
PUT-163a-60359442-2879	AA	AA	AA	AA	AA	AA	GG	GG	AG	AA	AA	AA	AA	AA	GG	AG	GG	AG	AA	AA	AA	AA	AG	AA	AA	AA	AA	AA	AA	AA	AA	AA	AA	AA	AA	AA	AA	AA	AA	AA	AG	AA	AG	AG	GG	AA	AA	AG
PUT-163a-60359506-2882	AG	AA	GG	GG	GG	GG	GG	GG	AA	GG	GG	GG	GG	GG	AG	AG	GG	GG	GG	GG	AG	AG	GG	AG	GG	GG	GG	GG	GG	GG	GG	GG	GG	GG	GG	GG	GG	GG	GG	GG	GG	GG	GG	GG	GG	AA	GG	GG
PUT-163a-60359769-2889	AA	AA	AA	AA	AA	AG	AA	AG	AA	AA	AA	AG	AG	GG	GG	AA	GG	GG	AA	GG	AG	AA	AG	AG	AG	AA	AA	AA	AA	AG	GG	AG	GG	GG	AG	GG	GG	GG	GG	AA	GG	AG	--	AA	GG	AA	AG	AA
PUT-163a-60393933-2891	CC	CC	CC	CC	CC	CC	CC	CC	CC	CC	AC	CC	CC	AA	CC	CC	CC	CC	CC	CC	CC	CC	AC	CC	CC	CC	CC	CC	CC	CC	CC	CC	CC	CC	CC	CC	CC	CC	CC	CC	CC	CC	CC	CC	--	CC	CC	CC
PUT-163a-60393963-2893	AA	AA	AG	AA	AG	AG	AG	AA	AA	AG	GG	AA	AA	GG	AA	AA	--	AG	AG	AG	AA	GG	AG	AG	GG	AG	AA	AG	--	--	AG	AG	GG	GG	AG	--	AG	GG	GG	GG	AA	AG	AG	AG	AA	AG	AA	AA
PUT-163a-60394076-2895	CC	CC	CC	CC	GG	CG	GG	CC	GG	CC	CG	CG	GG	CC	GG	CG	GG	CG	CC	CC	GG	CG	GG	CC	CC	CC	GG	CG	CG	CG	GG	GG	CG	CG	CG	CG	GG	GG	CG	CG	CC	CG	CC	GG	CG	CG	CC	CC
PUT-163a-60394215-2897	GG	GG	CG	GG	GG	GG	CG	GG	GG	CG	GG	GG	GG	GG	GG	GG	GG	GG	GG	GG	GG	GG	GG	GG	CG	GG	GG	GG	CG	GG	CG	GG	GG	GG	CG	GG	GG	CC	GG	CG	GG	CG	GG	GG	GG	GG	GG	CG
PUT-163a-60394427-2904	CC	CC	CC	CC	CC	CC	CC	CC	CC	CC	AC	CC	CC	CC	AC	CC	AC	AC	CC	CC	CC	CC	CC	CC	CC	CC	CC	CC	CC	CC	CC	CC	CC	CC	CC	AC	CC	CC	AC	AC	CC	CC	CC	AC	--	CC	CC	CC
PUT-163a-60394721-2914	GG	GG	GG	GG	GG	GG	GG	GG	GG	GG	AA	GG	GG	GG	GG	GG	GG	GG	GG	GG	GG	GG	GG	GG	GG	GG	GG	GG	GG	GG	GG	GG	GG	GG	GG	GG	GG	GG	GG	GG	GG	GG	GG	GG	GG	GG	GG	GG
PUT-163a-60394924-2916	AA	AA	AG	AA	AA	AA	AA	AA	AA	AG	AA	AA	AA	AA	AG	AA	AA	AA	AA	AA	AA	AA	AA	AG	AA	GG	AA	AA	AA	AA	AA	AA	AA	AG	AA	AA	AA	AA	AG	AG	AG	AA	--	AG	AA	AA	AA	--
PUT-163a-60394954-2918	GG	GG	GG	GG	CC	CC	CG	CC	GG	CC	GG	CG	CG	GG	GG	CG	CC	CC	GG	CG	CG	CC	CG	GG	GG	GG	GG	CG	GG	CG	GG	CG	CC	CC	CC	CG	CC	CC	GG	CG	CG	CC	CC	GG	CG	GG	GG	GG
PUT-163a-60394954-2921	GG	GG	GG	GG	AA	AA	AG	AA	GG	AA	GG	AG	AG	GG	GG	AG	AA	AA	GG	AG	AG	AA	AG	GG	GG	GG	GG	AG	GG	AG	GG	AG	AA	AA	AA	AG	AA	AA	GG	AG	AG	AA	AA	GG	AG	GG	GG	GG
PUT-163a-60394982-2922	GG	AG	GG	GG	GG	GG	GG	GG	GG	GG	GG	GG	GG	GG	AG	GG	GG	GG	GG	AG	GG	GG	GG	GG	AG	GG	GG	GG	GG	GG	AA	GG	GG	GG	GG	GG	GG	GG	GG	GG	GG	GG	AG	GG	GG	GG	GG	GG
PUT-163a-60394982-2923	GG	AG	GG	GG	GG	GG	GG	GG	GG	GG	GG	GG	GG	GG	AG	GG	GG	GG	GG	AG	GG	GG	GG	GG	AG	GG	GG	GG	GG	GG	AA	GG	GG	GG	GG	GG	GG	GG	GG	GG	GG	GG	AG	GG	GG	GG	GG	GG
PUT-163a-60395273-2925	CC	AC	AC	CC	CC	AC	AC	AA	AC	AA	AA	AA	AA	AA	AA	CC	AA	AC	AA	CC	CC	AC	CC	AC	CC	CC	AC	AA	AC	CC	AA	CC	AA	CC	AC	AC	AC	CC	AC	AA	AA	AC	AC	AC	--	AA	AA	AA
PUT-163a-60395393-2931	AA	AA	GG	AA	AA	AG	AG	AA	AA	GG	AA	AG	AA	AA	GG	AG	AA	AA	GG	AG	AA	AA	AA	AG	AG	GG	GG	GG	AA	AA	AA	AG	AA	AA	AA	AA	AA	AA	GG	GG	AG	AA	--	AA	GG	GG	GG	AA
PUT-163a-60395621-2932	AG	AG	AG	GG	GG	GG	GG	GG	GG	GG	GG	AA	AG	GG	GG	GG	AA	AG	AG	GG	GG	AG	GG	GG	GG	GG	GG	GG	GG	GG	GG	AG	GG	GG	AG	AG	GG	AG	GG	GG	GG	AG	GG	AG	AA	AA	AA	AA
PUT-163a-60395621-2933	AG	AG	AG	GG	GG	GG	GG	GG	GG	GG	GG	AA	AG	GG	GG	GG	AA	AG	AG	GG	GG	GG	GG	GG	GG	GG	GG	GG	GG	GG	GG	AG	GG	GG	AG	GG	GG	GG	GG	GG	GG	GG	GG	AG	AA	AA	AA	AA
PUT-163a-60395621-2934	AG	AG	AG	GG	GG	GG	GG	GG	GG	GG	GG	AA	AG	GG	GG	GG	AA	AG	AG	GG	GG	AG	GG	GG	GG	GG	GG	GG	GG	GG	GG	AG	GG	GG	AG	GG	GG	AG	GG	GG	GG	AG	GG	AG	AA	AA	AA	AA
PUT-163a-60395758-2936	GG	GG	GG	GG	AG	AA	AG	AA	AA	AA	GG	AG	GG	GG	GG	GG	AG	GG	AG	GG	GG	GG	GG	AG	GG	AA	AG	GG	AG	GG	GG	AG	AG	AG	GG	GG	AG	GG	GG	AG	AG	GG	GG	GG	GG	GG	AG	GG
PUT-163a-60395807-2937	CC	CG	CC	CC	CC	CC	CG	CC	CC	CG	CC	CC	CG	CC	CG	CG	CC	CC	CG	GG	CC	CC	CC	CC	CC	CC	CC	CC	CC	CG	CG	CC	CC	CC	CG	CC	CG	CG	CG	CC	CC	CC	CC	CC	CG	CC	CC	CC
PUT-163a-60395960-2938	CC	CC	CC	CC	CC	CC	AC	CC	AC	CC	CC	CC	CC	CC	CC	CC	CC	AC	AC	CC	AC	CC	AC	AC	CC	CC	CC	CC	CC	CC	CC	CC	CC	CC	CC	CC	CC	CC	CC	CC	AA	CC	CC	CC	CC	CC	CC	CC
PUT-163a-60396428-2941	GG	AA	GG	GG	GG	GG	AG	AA	AG	AA	AA	AA	AG	AA	AA	AG	AA	GG	GG	AA	AG	AG	AA	AA	GG	AA	AA	AG	AG	AG	GG	GG	AA	AG	AA	AA	AG	AA	AG	AG	AA	AG	GG	AG	AG	AG	GG	AA
PUT-163a-60396428-2942	AG	GG	GG	GG	GG	AG	GG	GG	AG	GG	GG	GG	AG	GG	GG	AG	GG	AA	AG	GG	AG	AG	GG	GG	GG	GG	GG	AG	AG	AG	GG	AA	GG	AG	GG	GG	AG	GG	AG	AG	GG	AG	GG	AG	GG	GG	GG	GG
PUT-163a-60396647-2946	AG	AA	GG	AA	GG	GG	AA	GG	AA	AG	AA	AA	GG	AA	AG	GG	GG	GG	AG	GG	AA	AG	AG	AG	GG	GG	AG	AG	AG	GG	AG	AG	GG	AG	GG	GG	AG	GG	AA	GG	AG	AA	AG	AA	GG	AG	AA	GG
PUT-163a-60396905-2949	GG	GG	AG	GG	GG	AG	GG	AA	AA	GG	GG	AA	AG	GG	AG	AG	AG	AG	GG	GG	AG	AG	AA	AA	GG	AG	AA	GG	AG	AA	GG	AA	GG	GG	AG	GG	AG	GG	GG	AA	AG	GG	GG	AA	--	AG	GG	AA
PUT-163a-60396905-2950	AA	AA	AG	GG	AA	AG	GG	GG	GG	AA	GG	GG	AG	AA	AG	AG	AG	AG	GG	AG	GG	AG	GG	GG	GG	AG	GG	AG	GG	GG	AA	GG	AG	AG	AG	AG	AG	AA	AG	GG	AG	AA	AG	GG	AG	GG	AA	GG
PUT-163a-60397057-2952	AC	CC	CC	CC	AA	CC	AC	AC	AA	AA	CC	AA	AC	CC	CC	AC	AC	AC	CC	AA	CC	CC	CC	AC	--	CC	CC	CC	AC	CC	--	AC	CC	CC	AC	CC	CC	CC	CC	AC	CC	CC	AC	CC	CC	CC	CC	AC
PUT-163a-60397322-2953	TT	TT	TT	TT	TT	AT	AT	TT	TT	TT	AA	AT	TT	TT	TT	TT	TT	TT	TT	TT	AT	TT	AT	TT	TT	TT	TT	TT	TT	TT	AT	AT	TT	TT	AT	TT	AT	TT	TT	AT	TT	TT	TT	AT	TT	TT	TT	TT
PUT-163a-60397779-2956	AA	AC	AA	AA	CC	AC	AA	CC	AA	AC	CC	CC	AC	AC	CC	AC	CC	CC	CC	CC	CC	AC	CC	CC	AC	AA	AC	AC	AC	CC	AA	CC	AC	AC	AA	AC	CC	AA	CC	AC	AC	AC	AC	AC	AC	CC	AA	AC
PUT-163a-60398013-2965	AA	CC	AA	AA	CC	CC	CC	CC	AA	AC	AC	AC	CC	AA	CC	CC	CC	AC	CC	CC	AA	CC	AC	AC	AC	--	CC	CC	--	CC	CC	AC	CC	AA	--	AC	CC	AC	CC	CC	--	AA	CC	AA	CC	AC	AC	AA
PUT-163a-60398021-2966	AA	AA	AA	AA	AA	AG	AA	GG	GG	AA	AG	AG	AG	AA	AA	AG	GG	AG	AA	AG	AA	AG	AA	GG	AG	AA	AA	AG	AA	AA	AG	AA	AG	AA	AA	AA	AA	AG	AA	AA	AA	AG	AG	AA	AA	--	AG	AG
PUT-163a-60398021-2968	GG	GG	GG	GG	GG	AG	GG	AA	GG	GG	GG	GG	GG	GG	GG	AG	GG	GG	GG	GG	GG	GG	GG	AG	GG	GG	GG	AG	GG	GG	GG	GG	AG	GG	GG	GG	GG	AG	GG	GG	GG	AG	GG	GG	GG	GG	GG	GG
PUT-163a-60398036-2969	GG	GG	GG	GG	GG	GG	GG	GG	GG	GG	GG	GG	AG	GG	GG	AG	AG	GG	GG	GG	GG	AG	AG	AG	GG	GG	GG	GG	GG	GG	GG	GG	GG	GG	GG	GG	GG	GG	GG	GG	GG	GG	GG	GG	GG	GG	GG	GG
PUT-163a-60398036-2970	GG	GG	GG	GG	GG	GG	GG	GG	GG	GG	GG	GG	AG	GG	GG	AG	AG	GG	GG	GG	GG	AG	AG	AG	GG	GG	GG	GG	GG	GG	GG	GG	GG	GG	GG	GG	GG	GG	GG	GG	GG	GG	GG	GG	GG	GG	GG	GG
PUT-163a-60398036-2971	AA	AA	AA	AA	AA	AA	AA	AA	AA	AA	AA	AA	AC	AA	AA	AC	AC	AA	AA	AA	AA	AC	AC	AC	AA	AA	AA	AA	AA	AA	AA	AA	AA	AA	AA	AA	AA	AA	AA	AA	AA	AA	AA	AA	AA	AA	AA	AA
PUT-163a-60398389-2973	GG	GG	CG	GG	GG	CG	CG	GG	GG	GG	GG	CG	GG	GG	CG	CG	GG	GG	GG	CG	GG	GG	GG	GG	GG	GG	GG	GG	CG	GG	CG	GG	GG	GG	GG	GG	GG	GG	GG	GG	GG	GG	GG	GG	CG	GG	GG	GG
PUT-163a-60398565-2976	GG	GG	GG	GG	GG	CG	GG	GG	GG	CG	GG	GG	CG	GG	GG	GG	GG	GG	GG	CG	GG	GG	GG	GG	GG	GG	GG	GG	CG	GG	GG	GG	GG	GG	GG	GG	CG	GG	GG	CG	--	CG	GG	GG	GG	GG	GG	GG
PUT-163a-60398609-2977	GG	GG	GG	GG	AG	GG	AA	GG	GG	AG	AG	AG	AG	GG	AG	GG	AG	AG	AG	AA	GG	GG	GG	GG	GG	AG	GG	AG	GG	AA	GG	AG	AA	GG	GG	AA	GG	AG	GG	AG	AG	GG	GG	GG	GG	AG	GG	GG
PUT-163a-60398930-2985	GG	GG	GG	GG	GG	GG	GG	GG	GG	GG	GG	GG	GG	GG	GG	GG	GG	GG	GG	GG	GG	GG	GG	GG	GG	GG	GG	GG	GG	GG	GG	GG	GG	GG	GG	GG	AG	GG	GG	GG	AA	GG	GG	GG	GG	GG	GG	--
PUT-163a-60399196-2989	GG	GG	GG	GG	GG	GG	GG	GG	AA	GG	AA	GG	GG	GG	GG	GG	GG	GG	AG	GG	GG	GG	AG	GG	GG	GG	AG	GG	GG	AG	GG	GG	AG	GG	AG	GG	GG	GG	AG	GG	GG	AG	GG	GG	GG	GG	GG	GG
PUT-163a-60399303-2992	GG	GG	GG	GG	GG	GG	GG	GG	GG	GG	GG	GG	GG	GG	GG	GG	GG	GG	GG	GG	GG	GG	GG	GG	GG	GG	--	GG	GG	GG	GG	GG	GG	GG	GG	GG	GG	GG	GG	GG	GG	GG	GG	GG	GG	GG	GG	GG
PUT-163a-60399303-2993	AG	AA	AA	GG	AG	AG	AA	AA	AA	GG	AA	AG	AA	AA	AG	AA	AA	GG	AA	AG	AG	AA	AA	GG	GG	AA	--	AA	AA	GG	AA	AA	AG	AG	AA	AA	AA	AG	GG	GG	AG	AA	AG	AA	GG	AG	AA	AG
PUT-163a-60399514-2998	AC	AC	AA	AA	AA	AA	AC	AA	AA	AC	AA	AC	AC	AA	CC	AA	AC	AC	AA	AA	CC	AA	AA	AC	AA	CC	AA	AC	AC	AA	AA	AA	AA	AA	AC	AA	AA	AA	AC	AA	AC	AC	AC	AA	AC	AC	CC	CC
PUT-163a-60399595-2999	AG	GG	GG	GG	GG	AA	AG	GG	AG	GG	GG	AA	AA	AA	AG	AG	AA	AA	AA	AG	GG	GG	AA	GG	GG	AA	AG	AA	AG	AG	AA	GG	--	AG	AG	AA	AG	AG	GG	GG	GG	AA	AG	--	AG	GG	GG	GG
PUT-163a-60399754-3000	GG	AA	AG	AA	GG	AA	GG	AA	AA	AG	GG	GG	GG	AA	AA	GG	GG	AG	AG	AA	GG	AG	AG	GG	AA	GG	AA	AA	GG	GG	AG	AG	GG	AG	GG	AA	GG	AA	GG	AA	AG	AG	AA	AG	--	AA	AG	GG
PUT-163a-60399754-3002	CC	AA	AC	AA	CC	AA	AC	AA	AA	AC	CC	AC	AC	AA	AA	CC	CC	AC	AC	AA	CC	AC	AC	CC	AA	CC	AA	AA	AC	CC	AC	AC	CC	AC	AC	AA	CC	AA	CC	AA	AC	AA	AA	AA	--	AA	AC	CC
PUT-163a-60399874-3004	CC	AA	CC	AC	AA	AC	AC	CC	AC	AC	AC	CC	CC	CC	AC	AC	AA	AC	CC	CC	CC	AC	AC	AC	AA	CC	AA	AC	AA	CC	AC	CC	AC	AC	CC	AC	CC	CC	CC	AC	CC	AC	AA	CC	CC	AA	AA	CC
PUT-163a-60399874-3008	GG	AA	AA	AG	AA	AA	AG	AA	AG	AA	AA	AA	AG	AA	AA	AA	AA	AA	AA	AA	AG	AA	AG	AG	AA	GG	AA	AG	AA	GG	GG	GG	AG	AG	AG	GG	GG	GG	AG	AG	AG	AG	AA	GG	AG	AA	AA	AA
PUT-163a-60400146-3011	GG	AG	GG	GG	GG	GG	GG	GG	GG	GG	GG	GG	GG	GG	GG	GG	GG	GG	GG	GG	GG	GG	AG	GG	AG	GG	GG	GG	GG	AA	GG	GG	GG	GG	GG	GG	GG	GG	GG	GG	GG	GG	GG	GG	GG	AG	GG	GG
PUT-163a-60400153-3013	AA	AG	AA	AA	AG	AG	AA	AA	AA	AA	AA	AG	AA	AA	AG	AG	AG	AG	AA	AG	AG	AG	AG	AG	--	AG	AG	AA	--	GG	AA	AG	--	AA	AA	AA	AG	AG	AA	AG	AG	AG	AG	AG	AA	AG	AG	AA
PUT-163a-60400153-3015	AT	AT	TT	TT	TT	AA	AT	AA	AA	AA	AA	AA	AA	AA	AA	TT	TT	TT	TT	AA	AT	AA	AT	AT	AT	AA	TT	TT	TT	AA	TT	AT	AA	TT	AT	AT	AT	AA	TT	AA	AT	AT	AT	AT	AA	TT	TT	AT
PUT-163a-60400204-3016	AA	AA	AA	AA	AA	AA	AG	AA	AA	AA	AA	AA	AA	AA	AA	AA	AA	AA	AA	AA	AA	AA	AA	AA	AA	AA	AA	AA	AG	AA	AA	AA	AA	AA	AA	AG	AA	AA	AA	AA	AA	AA	AA	AA	AA	AA	AA	AA
PUT-163a-60400326-3021	AA	AA	AA	AA	AA	AG	AA	GG	AA	AA	GG	GG	AG	AG	AG	AA	GG	AA	GG	AG	AA	AG	GG	AA	AA	AA	AG	AG	AG	AA	GG	AG	AG	AG	AA	GG	GG	AA	AG	AG	AA	GG	AG	GG	AG	GG	AG	AG
PUT-163a-60400367-3022	GG	AG	GG	GG	GG	GG	GG	GG	GG	AG	GG	GG	GG	GG	AA	GG	GG	GG	GG	GG	GG	GG	AG	GG	AA	GG	AG	GG	GG	AA	AG	AG	GG	AG	AA	AG	GG	AA	AG	GG	GG	AG	--	AG	--	GG	GG	AA
PUT-163a-60400367-3023	AA	AA	AA	GG	AA	AA	AA	AA	AA	AA	AA	AA	AA	AA	AA	AA	--	AA	--	AA	AA	AG	AG	AA	AA	AA	AA	AA	AA	AA	AA	AA	AA	AG	AA	AA	--	AA	AA	AA	AA	AA	AA	AA	AA	AA	AA	AA
PUT-163a-60400663-3031	AA	AG	GG	AA	GG	AA	AG	AG	AG	AG	GG	AA	AG	AA	GG	AG	AA	AA	AA	AA	AG	GG	AG	AA	AA	AA	GG	AG	AG	GG	GG	AG	AA	GG	AG	GG	GG	GG	GG	GG	AG	GG	GG	GG	AA	AA	AA	AG
PUT-163a-60400909-3034	AA	AA	AA	AA	AA	AA	AG	AA	AA	AA	AA	AA	AA	AA	AA	AA	AG	AA	AG	AG	AA	AA	AA	AA	AA	AA	AA	AA	AA	AA	AA	AA	AA	AA	AA	AA	AG	AG	AA	AA	AA	AG	AA	AG	AA	AA	AA	AA
PUT-163a-60400909-3035	GG	GG	GG	GG	GG	GG	AG	GG	AA	GG	GG	GG	GG	GG	GG	GG	AA	GG	AG	AA	GG	GG	GG	AG	GG	AA	GG	AA	AG	AG	GG	GG	GG	GG	GG	AG	AG	AG	AG	AG	AG	AA	AG	AG	GG	GG	GG	GG
PUT-163a-60401045-3037	AC	CC	CC	AA	CC	AA	AA	CC	AA	CC	CC	CC	CC	CC	CC	CC	CC	CC	CC	CC	AC	CC	AC	CC	CC	CC	AA	CC	CC	CC	AC	CC	CC	CC	AC	AC	CC	CC	AC	AC	CC	AC	CC	AC	CC	AA	AC	CC
PUT-163a-60401045-3038	GG	GG	GG	GG	AG	GG	GG	AG	GG	AG	AG	GG	GG	GG	GG	GG	GG	GG	GG	AG	GG	GG	GG	AG	GG	GG	GG	GG	AG	GG	GG	GG	AG	AG	GG	GG	GG	GG	GG	GG	AA	GG	--	AG	GG	GG	AG	--
PUT-163a-60401389-3043	GG	GG	GG	GG	CC	CC	GG	GG	GG	GG	GG	GG	GG	GG	CG	GG	GG	GG	CG	GG	GG	GG	GG	CC	CG	CC	CG	GG	GG	GG	--	CG	GG	GG	GG	GG	GG	GG	GG	GG	--	GG	GG	GG	GG	CG	CC	CC
PUT-163a-60401538-3047	GG	GG	GG	GG	GG	GG	GG	GG	GG	GG	GG	GG	GG	GG	GG	GG	GG	GG	GG	GG	GG	GG	AG	GG	GG	GG	GG	GG	GG	GG	GG	GG	GG	GG	GG	GG	GG	AG	AG	GG	GG	GG	GG	GG	GG	GG	GG	GG
PUT-163a-6653985-3051	AG	AA	AG	GG	AG	AA	AG	AA	AA	AA	GG	AA	AA	AA	AA	AG	GG	GG	AA	AA	AA	AA	AG	GG	AA	GG	AG	AG	AG	AA	AA	AA	AA	AG	AA	AA	AA	GG	AG	AA	AG	AG	GG	AG	--	AA	AA	AG
PUT-163a-71298926-3055	AG	AA	AG	AA	AA	AG	AG	GG	AA	AA	AG	AA	AA	AG	AA	AA	AA	AA	AA	AG	AA	AA	AA	AA	AG	AA	AA	AA	AA	AA	AA	AA	AA	AG	AA	AA	AA	AA	AA	AG	AG	AA	AA	AA	AG	AA	AA	AA
PUT-163a-71298965-3057	AA	AA	AC	CC	CC	AC	CC	AC	AC	AC	CC	CC	CC	CC	AC	AA	AC	AC	AC	CC	AA	AA	CC	AA	AC	CC	CC	AC	CC	CC	CC	CC	CC	AA	AC	CC	AC	CC	CC	AC	AC	CC	AC	AA	AA	CC	CC	CC
PUT-163a-71299231-3058	--	GG	GG	AA	GG	GG	GG	GG	GG	GG	GG	GG	GG	GG	GG	GG	GG	GG	GG	GG	GG	GG	GG	GG	GG	GG	GG	GG	GG	GG	GG	GG	GG	--	GG	GG	GG	GG	--	--	GG	GG	GG	GG	GG	GG	GG	GG
PUT-163a-71299704-3065	GG	GG	GG	GG	GG	GG	GG	GG	AA	GG	GG	GG	GG	GG	GG	GG	GG	AG	GG	GG	AG	GG	GG	GG	GG	GG	GG	GG	GG	GG	AG	GG	GG	GG	AG	AG	GG	GG	GG	GG	GG	GG	GG	GG	GG	GG	GG	GG
PUT-163a-71300000-3068	GG	GG	CG	GG	CC	GG	GG	CC	CC	GG	CC	CC	CG	CC	CC	GG	GG	GG	CG	GG	GG	CC	CG	GG	CC	CC	CG	GG	GG	GG	GG	GG	GG	GG	CG	CG	GG	CG	GG	GG	CG	CG	CC	GG	CC	GG	GG	CG
PUT-163a-71300804-3072	CG	CC	CG	GG	GG	CG	GG	GG	CC	CC	GG	GG	GG	GG	GG	GG	CG	CG	CG	CG	GG	GG	CC	GG	GG	GG	GG	GG	CG	GG	GG	CG	GG	GG	GG	GG	CG	GG	CG	CG	GG	GG	GG	GG	GG	GG	GG	GG
PUT-163a-71301715-3073	AA	GG	AG	AA	AG	AA	GG	AA	GG	AA	GG	AA	AA	AA	AG	AG	AA	AA	AA	AA	AG	AA	AA	AG	AA	AA	AA	AG	--	AA	AA	AA	GG	AG	AA	GG	AG	AG	AA	AA	AA	AA	AG	AG	GG	AA	AG	GG
PUT-163a-71303230-3078	GG	GG	AG	GG	GG	GG	GG	GG	GG	GG	GG	AG	AG	GG	GG	GG	GG	AG	GG	GG	GG	AA	GG	GG	GG	GG	GG	GG	GG	GG	GG	GG	GG	GG	GG	GG	GG	GG	GG	GG	GG	GG	GG	GG	GG	GG	AG	AG
PUT-163a-71303230-3079	GG	GG	GG	GG	AA	AG	AG	GG	GG	AG	GG	GG	GG	GG	AG	GG	GG	GG	GG	AG	AG	GG	GG	GG	GG	GG	GG	GG	AG	GG	AG	GG	AG	GG	GG	AA	GG	AG	GG	GG	GG	GG	GG	AG	GG	GG	GG	GG
PUT-163a-71305340-3083	GG	GG	GG	AA	AA	AG	AA	GG	AG	GG	AA	AA	AA	GG	GG	AG	GG	AG	GG	GG	AG	GG	AG	GG	GG	AA	--	AG	AG	AG	GG	AA	AA	AG	AA	AG	AA	AG	AA	AA	AG	AG	GG	AA	AA	GG	GG	AA
PUT-163a-71305340-3084	TT	TT	TT	AA	AA	AT	AA	TT	AT	TT	AA	AA	AA	TT	TT	AT	TT	AT	TT	TT	AT	TT	AT	AT	TT	AA	AT	AT	AT	AT	TT	AA	AA	AT	AA	AT	AA	AT	AT	AA	AT	AA	TT	AA	AA	TT	TT	AA
PUT-163a-71306351-3085	AG	AA	AA	AG	AG	AA	GG	AA	AA	GG	GG	AA	AG	GG	AG	AG	AA	GG	GG	AG	AG	AA	GG	GG	AA	AA	AA	GG	GG	GG	AA	GG	GG	AG	GG	GG	GG	AG	GG	GG	GG	GG	AG	AG	GG	AG	GG	GG
PUT-163a-71307175-3086	GG	AA	AG	AA	AA	AA	AA	GG	GG	AA	AG	AG	AG	GG	GG	AG	GG	AA	GG	AG	AA	GG	AG	GG	AA	GG	AA	GG	GG	AA	AA	AG	AG	AG	GG	AA	AA	AA	AA	AG	GG	AA	AG	AA	AA	AA	AG	GG
PUT-163a-71307175-3090	GG	AA	AG	AA	AA	AA	AA	GG	GG	AA	AG	AG	AG	GG	GG	AG	AG	AA	GG	AG	AA	GG	AG	AG	AA	GG	AA	GG	AA	AA	AA	AA	AA	AG	AG	AA	AA	AA	AA	AG	GG	AA	AG	AA	AA	AA	AG	GG
PUT-163a-71308794-3091	AA	AA	AA	AA	GG	AA	AG	AA	AA	AA	AA	AA	AA	AA	AA	AG	AA	AA	AG	AA	AA	AA	AA	AA	GG	GG	AA	AA	AA	AG	AA	AA	AA	AA	AA	AA	AA	AG	AG	AA	AA	AA	--	AA	--	AA	AA	AA
PUT-163a-71308794-3094	AG	AG	GG	AA	AA	AG	AG	AA	AG	AA	AG	AA	AA	AG	AA	AG	AA	AA	AA	AA	AG	AG	AG	AA	AA	AA	AG	AA	AG	AG	AG	GG	AG	GG	GG	GG	GG	AG	AG	GG	AA	GG	AA	AG	AG	AA	GG	GG
PUT-163a-71309394-3097	CG	CG	GG	CG	GG	GG	CG	GG	GG	GG	GG	CG	CG	GG	GG	GG	GG	CG	CC	CG	CG	CC	CG	GG	GG	CC	GG	GG	GG	GG	GG	GG	CG	GG	GG	GG	GG	GG	GG	GG	GG	GG	GG	GG	GG	CG	GG	CC
PUT-163a-71311320-3110	AA	AA	AG	AA	GG	GG	AG	AA	GG	GG	AA	AA	AG	GG	GG	AA	AA	AA	--	AA	GG	AG	AA	GG	AA	GG	AA	AG	AG	AA	AA	GG	AG	AG	AG	AG	GG	AA	AA	AA	AG	AA	GG	AG	AA	AA	AA	AA
PUT-163a-71311320-3113	AA	AA	AT	AA	TT	TT	TT	TT	TT	TT	AA	AA	AA	TT	TT	AA	AA	AA	--	AA	TT	AT	AA	TT	AA	TT	AA	TT	AA	AA	TT	TT	AT	TT	AT	AA	TT	AA	AA	AA	AT	AA	AT	AT	--	AA	AA	AT
PUT-163a-71311544-3115	CC	AC	CC	CC	CC	CC	AC	CC	CC	AC	AA	CC	CC	CC	CC	CC	CC	CC	CC	AA	AA	CC	CC	CC	CC	CC	CC	AC	CC	CC	CC	CC	AA	AC	CC	CC	CC	CC	AA	AC	CC	CC	CC	AC	CC	CC	CC	CC
PUT-163a-71311544-3116	CG	CG	CG	GG	CC	CC	CG	CC	CC	CC	CC	CG	CG	CG	CG	GG	CC	CC	CC	CC	CC	GG	CG	CG	GG	CG	CC	CC	GG	CC	CG	CG	CC	CC	CG	CC	CC	GG	CC	CG	CC	CG	CG	CC	CC	GG	GG	CC
PUT-163a-71311771-3117	GG	AA	AG	GG	GG	AA	AG	AG	AA	AA	AA	AG	AG	AA	AG	AA	AG	AA	AA	AA	AA	AG	AA	AA	AG	AG	GG	GG	AA	AA	AA	AA	AA	AA	AA	AA	AA	AA	AA	AA	AA	AA	AA	AA	AA	GG	AG	AG
PUT-163a-71312844-3126	GG	GG	GG	GG	GG	GG	GG	GG	AA	GG	GG	GG	GG	GG	AG	GG	GG	GG	AA	GG	GG	GG	GG	GG	AG	GG	GG	GG	GG	GG	GG	GG	GG	GG	AG	--	GG	GG	GG	GG	--	GG	AA	--	GG	GG	GG	GG
PUT-163a-71314761-3138	GG	GG	GG	GG	GG	GG	GG	AG	AA	GG	GG	GG	GG	AG	AG	GG	GG	GG	GG	GG	GG	AG	GG	GG	GG	GG	GG	GG	GG	GG	GG	AG	GG	GG	GG	GG	GG	GG	GG	GG	GG	GG	GG	GG	GG	GG	GG	GG
PUT-163a-71314761-3139	AA	AA	AA	AA	AA	AA	AA	AG	GG	AA	AA	AA	AA	AG	AG	AA	AA	AA	AA	AA	AA	AG	AA	AA	AA	AA	AA	AA	AG	AA	AA	AG	AG	AA	AA	AA	AA	AA	AA	AA	AA	AA	AA	AA	AA	AA	AA	AA
PUT-163a-71316087-3141	--	AA	AA	AA	AA	AA	AA	AA	AA	AA	AA	AA	GG	AA	AA	AA	AA	GG	AG	AA	AA	AA	AA	AA	AA	AA	AA	AG	AA	AA	AG	AA	AG	AA	AA	AA	AA	AA	AA	AA	AA	AG	--	AA	--	--	GG	AA
PUT-163a-71316848-3143	GG	GG	AG	GG	AA	AG	AG	AA	AG	GG	AA	AG	AA	GG	AG	AA	AA	AG	AA	GG	AA	AG	AG	AG	AA	AA	AA	AG	GG	GG	GG	AG	AA	AA	AG	GG	AG	AG	GG	AG	GG	AG	GG	AG	AG	AG	AA	AG
PUT-163a-71317500-3145	GG	GG	GG	GG	GG	GG	AG	--	GG	GG	GG	GG	GG	GG	GG	GG	GG	GG	GG	AG	GG	AG	GG	GG	GG	GG	GG	GG	GG	GG	GG	GG	GG	GG	GG	GG	GG	GG	GG	GG	GG	GG	GG	GG	GG	GG	GG	GG
PUT-163a-71318546-3146	GG	GG	GG	GG	GG	GG	GG	GG	GG	GG	GG	GG	GG	GG	GG	GG	GG	GG	GG	AG	GG	GG	GG	GG	GG	GG	GG	GG	GG	GG	GG	GG	AG	GG	GG	GG	GG	GG	GG	GG	GG	AG	GG	GG	GG	GG	GG	GG
PUT-163a-71319118-3149	GG	GG	GG	GG	GG	GG	GG	GG	GG	GG	GG	GG	GG	GG	GG	GG	GG	GG	GG	GG	GG	GG	GG	GG	GG	GG	GG	GG	GG	GG	GG	GG	GG	GG	GG	GG	GG	GG	GG	GG	GG	GG	GG	GG	GG	GG	GG	GG
PUT-163a-71319310-3153	AG	AA	AG	AA	AA	AA	AA	AA	AA	AG	GG	AA	AG	AA	AG	AA	AA	AG	AA	GG	GG	AG	GG	AG	GG	AA	AG	AA	AA	AA	AG	AG	AA	AG	AA	AG	AA	AA	AA	AG	AA	--	AA	AG	GG	AG	AA	GG
PUT-163a-71319310-3155	CC	CC	CC	CC	CC	CC	CC	CC	CC	CG	CC	CC	CC	CC	CC	CC	CC	CC	CC	--	CC	CC	--	CC	CG	CC	CC	CC	CC	CC	CC	CG	CC	CG	CC	CC	CC	CC	CC	CC	CC	CC	CC	CC	CC	CC	CC	CC
PUT-163a-71320057-3159	CC	CC	CC	CC	CC	CC	CC	CC	CC	CC	CC	CC	CC	CC	CC	CC	CC	CC	CC	AC	CC	CC	CC	CC	CC	CC	CC	CC	CC	CC	CC	CC	CC	CC	CC	CC	CC	CC	AA	AC	CC	CC	CC	AC	CC	CC	CC	CC
PUT-163a-71320057-3160	AA	AA	AA	AA	AA	AA	AG	AA	AA	AA	AA	AA	AA	AA	AA	AA	AG	AA	AA	AA	AA	AG	AG	GG	AA	GG	GG	AA	AG	AA	AA	AA	AA	AA	AG	AA	AA	AG	AA	AA	AA	AG	AA	AA	AA	AA	AG	AA
PUT-163a-71322556-3163	CC	CC	CC	CC	CC	CC	CC	AA	AA	CC	CC	AC	AA	CC	CC	AA	CC	CC	CC	CC	CC	AA	CC	CC	CC	CC	CC	CC	AC	CC	CC	CC	CC	CC	CC	CC	CC	CC	CC	CC	CC	CC	CC	AC	CC	AC	CC	--
PUT-163a-71323303-3164	GG	GG	GG	GG	GG	GG	GG	GG	GG	GG	GG	GG	GG	GG	GG	GG	AG	GG	GG	AG	AG	GG	GG	GG	GG	GG	GG	GG	GG	GG	GG	GG	--	GG	GG	GG	GG	GG	GG	GG	GG	GG	GG	GG	GG	GG	GG	GG
PUT-163a-71323303-3166	CC	CC	CC	CC	CC	CC	CC	CC	CC	CC	CC	CC	CC	CC	CC	CC	AC	CC	CC	AC	AC	CC	CC	CC	CC	CC	CC	CC	CC	CC	CC	CC	--	CC	CC	CC	CC	CC	CC	CC	CC	CC	CC	CC	CC	CC	CC	CC
PUT-163a-71324034-3169	AA	AA	AA	AA	AA	AA	AA	AA	AA	AG	AA	AA	AA	AA	AA	AA	AA	AG	AA	AA	AA	AA	AA	AA	AA	AA	AA	AA	AA	AA	AA	AA	AA	AA	AA	AA	AA	AA	AA	AA	AA	AA	AA	AA	AA	AA	AA	AA
PUT-163a-71326656-3178	AA	AA	AA	AA	AG	AG	AG	GG	AA	AG	AA	GG	AG	GG	AG	AG	AA	AA	AA	AG	AA	AA	AG	AA	AA	GG	AA	AG	AA	AG	AG	AA	AG	GG	AA	AA	AG	GG	AG	AA	AA	AA	AG	GG	AA	--	AA	--
PUT-163a-71328889-3180	AA	AA	AA	AA	AA	AA	AA	AA	AA	AA	AA	AA	AA	AA	AA	AA	AA	AA	AG	AA	AA	AA	AA	AG	AG	AG	AA	AA	AA	AA	AA	AA	AG	AG	AA	AG	AG	AA	AA	AA	AA	AA	--	AA	AA	AA	AA	AA
PUT-163a-71329895-3181	AA	AA	GG	AG	GG	GG	GG	AA	AG	GG	AA	AG	AA	AA	AG	AG	AA	AG	AA	AG	GG	AG	AA	AG	AG	GG	GG	GG	AG	GG	GG	AG	AG	AA	GG	AG	AG	GG	AG	AG	GG	AG	AA	AG	--	AG	AG	GG
PUT-163a-71330803-3186	GG	GG	AG	GG	GG	AG	AG	GG	AA	AA	GG	GG	GG	AG	GG	AG	GG	GG	AA	GG	--	GG	AG	GG	GG	GG	AG	AG	AG	GG	AG	GG	AA	AA	GG	AG	AA	GG	GG	GG	AG	--	GG	AG	GG	GG	GG	GG
PUT-163a-71330910-3188	GG	GG	GG	GG	GG	GG	GG	GG	GG	GG	GG	GG	GG	GG	GG	GG	GG	GG	GG	GG	GG	GG	GG	GG	GG	GG	GG	GG	GG	GG	GG	GG	GG	GG	GG	GG	GG	GG	GG	GG	GG	GG	GG	GG	GG	GG	GG	GG
PUT-163a-71330910-3189	GG	GG	GG	GG	GG	GG	GG	GG	GG	GG	GG	GG	GG	GG	GG	GG	GG	GG	GG	GG	GG	GG	GG	GG	GG	GG	GG	GG	GG	GG	GG	AG	GG	GG	GG	GG	GG	GG	GG	GG	GG	GG	GG	GG	GG	GG	GG	GG
PUT-163a-71331763-3192	AC	AA	AC	AA	CC	CC	CC	AC	AA	AA	AA	AA	AC	AA	CC	CC	CC	AC	AA	AC	CC	AC	AA	AC	CC	CC	AA	AC	CC	AC	CC	AC	CC	CC	CC	AC	CC	CC	CC	AA	CC	CC	AA	AA	CC	CC	CC	AC
PUT-163a-71331763-3193	AG	GG	AG	--	GG	AA	GG	GG	GG	GG	GG	GG	GG	GG	GG	GG	GG	GG	GG	GG	AG	GG	GG	GG	GG	AG	GG	GG	GG	GG	AA	GG	AG	AG	AG	GG	GG	AA	GG	GG	AG	AG	GG	GG	AG	AA	AG	GG
PUT-163a-71332426-3197	GG	GG	GG	GG	AG	GG	GG	AG	GG	AG	AG	GG	GG	GG	GG	GG	GG	GG	GG	AG	GG	GG	GG	AG	GG	GG	GG	GG	AG	GG	GG	GG	AG	AG	GG	GG	GG	GG	GG	GG	AA	GG	AG	AG	GG	GG	AG	GG
PUT-163a-71418333-3203	GG	GG	GG	GG	AG	GG	GG	GG	GG	GG	GG	GG	GG	GG	GG	GG	GG	GG	AA	GG	GG	GG	GG	GG	GG	GG	GG	GG	GG	GG	GG	GG	GG	GG	GG	GG	GG	GG	GG	GG	GG	GG	GG	GG	GG	GG	GG	GG
PUT-163a-71419466-3204	AA	AA	AA	AA	AA	AA	AG	AA	AA	AA	AA	AA	AA	AA	AA	AG	AA	AG	AG	AA	AA	AG	AG	AA	AA	AA	AA	AA	AA	GG	AG	AA	AG	AA	AG	GG	AG	AG	AA	AA	AA	AG	AA	AA	AA	--	AA	AA
PUT-163a-71419466-3205	AG	AA	AG	GG	AA	AA	GG	AA	AG	AG	AG	AA	GG	AA	AG	AG	GG	AG	AA	AG	AG	AA	GG	AG	AA	AA	AG	AG	GG	GG	GG	GG	AG	AG	AG	AG	AG	AA	AG	AG	AG	AG	AA	AA	AA	GG	GG	AA
PUT-163a-71421571-3207	AA	AG	AA	AA	GG	AG	AG	GG	AG	AA	GG	GG	GG	GG	--	AG	AA	AG	AA	AG	AG	AA	AA	AG	AG	AA	GG	AG	AA	GG	AA	AA	AG	GG	AG	AG	AG	AA	AA	AA	GG	AA	AG	AG	AA	AA	AA	AA
PUT-163a-71422538-3211	AA	AA	AA	AA	AA	AG	AG	AG	GG	AG	GG	AA	AG	GG	AA	GG	AG	GG	AG	AG	AG	GG	GG	GG	GG	GG	GG	GG	GG	AA	GG	--	AA	AA	AG	GG	AG	AG	AG	GG	AG	AG	GG	AG	AG	AA	AA	--
PUT-163a-71423233-3216	AA	AA	AA	AA	GG	AA	AA	AA	AA	AA	AA	AA	AA	AA	AA	AG	AA	AA	AA	AG	AA	AA	AA	AA	AA	AA	AA	AA	AA	AA	AG	GG	AA	AA	AA	AA	AA	AA	AA	AA	AA	--	AA	AG	AA	AA	AG	AA
PUT-163a-71423695-3217	CC	CC	CC	CC	CC	AC	AC	CC	AC	AC	AA	CC	AC	CC	AC	CC	CC	AC	CC	CC	CC	CC	CC	CC	CC	CC	CC	CC	CC	CC	CC	CC	CC	AC	CC	CC	CC	CC	CC	AC	AC	AA	AA	AC	CC	CC	CC	AA
PUT-163a-71423695-3220	AA	AA	AA	AA	AA	AT	AT	AA	AT	AT	TT	AA	AT	AA	AT	AA	AA	AT	AA	AA	AA	AA	AA	AA	AA	AA	AA	AA	AA	AA	AA	AA	AA	AT	AA	AA	AA	AA	AA	AT	AT	TT	TT	AT	AA	AA	AA	TT
PUT-163a-71423695-3221	AA	AA	AA	AA	AA	AG	AG	AA	AG	AG	GG	AA	AG	AA	AG	AA	AA	AG	AA	AG	AA	AA	AA	AA	AA	AA	AA	AA	AA	AA	AA	AA	AA	AG	AA	AA	AA	AA	AA	AG	AG	GG	GG	AG	AA	AA	AA	GG
PUT-163a-71423695-3222	GG	GG	AA	GG	AA	GG	AG	GG	AG	GG	GG	GG	GG	AA	GG	AG	AA	GG	AG	AG	AA	AG	AG	AG	GG	AA	GG	AG	AA	AA	GG	AG	AG	GG	AA	AG	AA	GG	AG	AG	GG	GG	GG	GG	AA	GG	GG	--
PUT-163a-71423695-3223	CC	CC	AA	CC	AA	CC	AC	CC	AC	CC	CC	CC	CC	AA	CC	AC	AA	CC	AC	AC	AA	AC	AC	AC	CC	AA	CC	AC	AA	AA	CC	AC	AC	CC	AA	AC	AA	CC	AC	AC	CC	CC	CC	CC	AA	--	CC	CC
PUT-163a-71425802-3226	AA	AG	AG	AA	AA	AA	GG	AA	AA	AA	GG	AA	AA	AA	AA	AA	AA	AG	AA	AA	AG	AG	AA	AG	AA	AA	AA	GG	AG	AA	AA	AA	AA	GG	AA	AA	AA	AA	AG	AA	AA	AA	AA	AG	AA	AA	AG	AG
PUT-163a-71425802-3229	GG	AG	AG	GG	AG	GG	AA	GG	GG	GG	AA	GG	GG	GG	GG	AG	GG	AG	GG	GG	AG	AG	GG	AG	GG	GG	GG	AA	AG	GG	GG	GG	GG	AA	GG	GG	GG	GG	GG	GG	GG	GG	--	AG	GG	--	AG	AG
PUT-163a-71425880-3232	GG	GG	AG	AA	AA	AG	AA	AG	GG	AA	AG	AG	AA	AA	AG	AA	AG	AA	AA	GG	GG	AA	AG	GG	AG	AA	AG	GG	AA	AA	GG	GG	AG	AA	AG	AG	AA	AA	AA	GG	AG	AA	GG	AA	GG	AA	AG	AG
PUT-163a-71425880-3233	GG	GG	GG	GG	AA	GG	GG	AG	GG	--	AG	AG	GG	GG	GG	GG	GG	AG	GG	GG	GG	GG	GG	GG	GG	GG	GG	GG	GG	AA	GG	GG	GG	--	AG	AG	GG	GG	AG	GG	GG	GG	GG	AA	GG	--	GG	GG
PUT-163a-71425880-3234	AA	AA	AG	GG	GG	AG	GG	AG	AA	GG	AG	AG	GG	GG	AG	GG	AG	GG	GG	AA	AA	GG	AA	AA	AG	GG	AG	AA	GG	GG	AA	AA	AG	GG	AG	AG	GG	GG	GG	AA	AG	GG	AA	GG	AA	GG	AG	AG
PUT-163a-71425880-3236	GG	GG	GG	GG	GG	GG	GG	GG	GG	GG	GG	AG	GG	GG	GG	GG	GG	GG	GG	GG	GG	GG	GG	GG	GG	GG	GG	GG	GG	GG	GG	GG	GG	GG	GG	GG	GG	GG	GG	GG	GG	GG	GG	GG	GG	GG	GG	GG
PUT-163a-71426579-3238	AA	AA	AA	AA	AA	AA	AA	AA	AA	AA	AA	AA	AA	AA	AA	AA	AA	AA	AA	AA	AA	AG	AA	AG	AA	AA	AA	AA	AA	AA	AA	AA	AA	AA	AA	AA	AA	AA	AA	AA	AA	AA	AA	AA	AA	AA	AA	AA
PUT-163a-71426617-3241	AG	GG	GG	AA	GG	AG	GG	GG	GG	AG	AG	GG	GG	GG	GG	AG	GG	AG	GG	GG	AG	GG	GG	AG	GG	AA	AG	GG	GG	GG	GG	GG	GG	AG	GG	GG	GG	GG	AG	GG	AG	AG	GG	GG	AA	AA	AA	GG
PUT-163a-71426708-3245	GG	GG	GG	GG	GG	GG	GG	AA	GG	AA	AG	AA	AG	GG	GG	GG	GG	GG	GG	GG	GG	AA	GG	AG	GG	GG	GG	GG	GG	GG	GG	GG	AG	GG	AG	GG	GG	GG	GG	GG	GG	GG	GG	GG	AA	GG	GG	GG
PUT-163a-71426936-3250	AG	AA	AA	AG	GG	AG	AA	GG	GG	AA	GG	AA	AG	AA	GG	AA	GG	AG	AA	GG	AG	GG	AA	AA	GG	AG	AG	GG	GG	AA	AA	AG	AG	AG	AG	AG	GG	GG	AG	AG	AG	AG	GG	GG	GG	GG	GG	AG
PUT-163a-71427473-3252	AA	TT	TT	TT	TT	TT	TT	TT	TT	TT	TT	TT	AT	TT	TT	TT	AT	AT	AT	TT	TT	AT	TT	TT	TT	TT	AA	AT	TT	TT	TT	TT	AT	TT	AT	AT	TT	AA	AT	TT	--	AT	TT	TT	TT	--	AA	TT
PUT-163a-71427473-3256	GG	AA	AA	AA	AA	AA	AA	AA	AA	AA	AA	AA	AG	AA	AA	AA	AG	AG	AG	AA	AA	AG	AA	AA	AA	AA	GG	AG	AA	AA	AA	AA	AG	AA	AG	AG	AA	GG	AG	AA	AG	AG	AA	AA	AA	AG	GG	AA
PUT-163a-71427473-3257	AA	AA	AG	GG	GG	AA	AA	GG	AA	AA	GG	AA	AA	AA	AA	AA	AA	AA	AA	AA	AG	AA	AG	AA	AA	AA	AA	AA	AG	AG	AA	AG	AA	AA	AA	AA	AA	AA	AG	AA	AA	AA	AA	AA	--	AA	AA	AA
PUT-163a-71427540-3259	CC	CC	CC	CC	CC	CC	CC	CC	CC	CC	CC	CC	CC	CC	CC	CC	CC	CC	AC	CC	CC	CC	CC	CC	CC	CC	CC	CC	CC	CC	CC	CC	CC	CC	CC	CC	CC	CC	CC	CC	CC	CC	CC	CC	AA	CC	CC	CC
PUT-163a-71427641-3260	CC	CC	AC	CC	CC	AC	CC	CC	AC	CC	CC	CC	CC	CC	CC	CC	CC	CC	AC	CC	CC	CC	CC	AC	CC	CC	CC	CC	AC	CC	CC	CC	CC	CC	CC	AC	CC	CC	CC	CC	CC	CC	CC	CC	CC	CC	CC	CC
PUT-163a-71429413-3263	CC	CC	CC	CC	CC	CC	CG	CC	CC	CC	CC	CC	CG	CG	CC	CC	CC	CC	CC	CC	CC	CC	CC	CC	CC	CC	CC	CC	CC	CC	CC	GG	CG	CG	CC	CC	CG	CG	CC	CC	CG	CC	CC	CC	CC	CC	CC	CC
PUT-163a-71429779-3264	GG	--	AG	AA	GG	GG	GG	GG	AG	AG	GG	GG	GG	GG	AG	GG	GG	GG	GG	GG	GG	GG	AG	GG	AG	GG	GG	GG	GG	GG	GG	AG	GG	GG	AG	GG	GG	GG	GG	GG	AG	GG	GG	GG	--	--	AG	GG
PUT-163a-71430056-3265	CC	AA	CC	CC	AC	AC	CC	AA	AA	CC	AC	CC	AC	CC	CC	AC	CC	AA	AA	AC	CC	AC	AC	AC	AC	AC	CC	AC	CC	CC	CC	AC	CC	AA	CC	AC	AC	AC	CC	AC	AA	AC	AC	CC	AC	CC	CC	CC
PUT-163a-71430056-3266	AG	GG	AA	AG	AG	AG	GG	GG	GG	AA	AG	AG	AG	AA	AA	AG	AA	GG	GG	AG	AA	AG	AG	AG	GG	GG	AA	AG	GG	AA	GG	AG	AA	GG	AA	AG	GG	AG	AG	AG	GG	AG	GG	GG	AG	--	AA	AA
PUT-163a-71430615-3276	AA	AG	AG	AA	GG	GG	GG	AA	AA	AG	GG	GG	GG	AA	AG	GG	GG	AG	AA	GG	GG	AG	AG	AG	AA	AA	GG	AG	GG	GG	AA	AA	GG	GG	GG	AG	GG	AA	GG	GG	AG	AA	GG	GG	AG	AA	AA	AG
PUT-163a-71431128-3279	GG	GG	GG	GG	AA	GG	AG	GG	GG	GG	GG	GG	GG	GG	GG	GG	AG	AG	GG	GG	GG	GG	GG	GG	GG	GG	AA	GG	GG	GG	GG	GG	GG	GG	GG	GG	GG	GG	GG	GG	AG	GG	--	GG	GG	GG	GG	GG
PUT-163a-71431128-3280	GG	GG	GG	GG	GG	GG	GG	AA	GG	GG	GG	AA	AG	AA	GG	GG	GG	AG	GG	AG	AA	GG	GG	GG	GG	GG	GG	GG	GG	GG	GG	AG	GG	GG	GG	GG	GG	GG	GG	GG	GG	GG	GG	GG	GG	GG	GG	AG
PUT-163a-71431459-3284	AA	AA	AA	AA	AA	AA	AA	AA	AA	AA	AA	AA	AA	AA	AA	AA	AA	AA	AA	AA	AA	AA	AA	AA	AA	AA	AA	AA	AA	AA	AA	AA	AA	AA	AA	AA	AA	AA	AA	AA	AA	AA	AA	AA	AA	AA	AA	AA
PUT-163a-71432160-3286	GG	GG	GG	GG	GG	GG	GG	GG	GG	GG	CG	GG	GG	GG	GG	GG	CG	GG	GG	GG	GG	GG	GG	GG	GG	GG	GG	GG	GG	GG	GG	GG	GG	GG	GG	GG	GG	GG	GG	GG	GG	CG	GG	GG	GG	GG	GG	GG
PUT-163a-71432160-3287	AA	AA	AA	AA	AA	AA	AA	AA	AA	AA	AG	AA	AA	AA	AA	AA	AG	AA	AA	AA	AA	AA	AA	AA	AA	AA	AA	AA	AA	AA	AA	AA	AA	AA	AA	AA	AA	AA	AA	AA	AA	AG	AA	AA	AA	AA	AA	AA
PUT-163a-71432170-3290	AA	AC	AC	AA	AA	AC	CC	CC	CC	AC	AA	AC	CC	AA	CC	AA	CC	AA	CC	AC	AA	AA	AA	CC	CC	AA	AA	CC	AA	AA	CC	CC	AC	AC	AC	AA	AC	AC	CC	CC	AA	AC	AA	AA	AA	AC	AA	AA
PUT-163a-71433079-3301	GG	GG	CC	GG	CC	CG	CC	CC	CC	CG	CC	CG	CC	CC	CG	CC	CC	CC	CC	CC	CG	CC	CC	CC	CC	GG	CC	CG	CC	GG	CG	CC	CG	CC	CG	CC	CC	CG	CC	CC	CG	CC	CC	CG	CC	CG	CC	GG
PUT-163a-71434064-3303	CC	CC	CC	AC	CC	AC	AC	AC	AC	CC	AC	AC	CC	AA	CC	AA	AA	CC	CC	AC	AC	AC	AA	AA	AC	CC	AA	AA	AC	CC	AC	AC	AA	CC	CC	CC	AC	CC	AC	AC	AC	CC	AA	AA	AC	AC	CC	CC
PUT-163a-71434660-3308	AA	AA	AA	AA	AA	AA	AA	AA	AA	AA	AA	AA	AG	AA	AA	AG	AA	AA	AA	AA	AA	AA	AA	AA	AA	GG	AG	AA	AA	AA	AA	AA	AA	AA	AG	GG	AA	AA	GG	AG	AG	AA	AA	AA	AA	AA	AA	AA
PUT-163a-71436040-3311	CC	CC	CC	CC	CC	CC	AC	CC	CC	CC	CC	AC	CC	CC	CC	CC	CC	CC	CC	CC	CC	CC	CC	CC	CC	CC	CC	CC	CC	CC	CC	CC	AC	CC	CC	CC	AC	CC	CC	CC	CC	CC	CC	CC	AC	CC	CC	CC
PUT-163a-71436918-3314	AA	AA	CC	AA	AA	AC	AC	AA	AA	CC	AA	AC	AA	AA	CC	AC	AA	AA	CC	CC	AA	AA	AA	AC	CC	CC	CC	CC	AA	AA	AA	AC	AA	AA	AA	AA	AA	AC	CC	CC	AC	AA	AC	AA	CC	CC	CC	AA
PUT-163a-71438205-3318	AA	AG	AG	GG	AA	AA	AA	GG	AA	AG	GG	AA	AA	AA	AG	AG	AA	GG	GG	AA	AA	AA	AA	AA	AA	AA	GG	GG	GG	AG	AA	AA	GG	AG	GG	AG	AG	GG	AG	AG	GG	GG	AG	AG	AG	AA	AG	AA
PUT-163a-71440154-3326	GG	GG	GG	GG	GG	AG	GG	GG	GG	AG	AA	AG	AA	GG	AG	AG	GG	AG	GG	GG	GG	GG	GG	GG	GG	GG	AG	GG	GG	AG	GG	GG	GG	GG	AG	GG	GG	AG	GG	AG	AG	GG	GG	GG	GG	GG	GG	GG
PUT-163a-71440306-3327	GG	AG	GG	GG	GG	GG	GG	GG	GG	GG	GG	GG	GG	GG	GG	AG	GG	GG	GG	AG	--	AG	GG	GG	GG	GG	GG	GG	GG	AA	GG	AA	GG	GG	GG	GG	GG	GG	GG	GG	GG	--	GG	AG	GG	GG	GG	AA
PUT-163a-71440613-3329	AA	AA	AA	AA	AA	AA	AA	AA	AA	AA	AA	AA	AA	AA	AA	AA	AT	AA	AA	AA	AA	AA	AA	AA	AA	AA	AA	AA	AA	AA	AA	AA	AA	AA	AA	AA	AA	AA	AA	AT	AA	AA	AA	AA	--	AA	AA	AA
PUT-163a-71442496-3332	AA	GG	GG	GG	AA	GG	GG	GG	GG	GG	AA	GG	AG	GG	AG	AA	AG	GG	GG	GG	GG	GG	GG	GG	GG	GG	GG	AG	GG	GG	GG	AG	GG	GG	GG	GG	AG	GG	GG	GG	AG	GG	GG	AG	GG	AA	AG	GG
PUT-163a-71442496-3333	AA	GG	AG	GG	AA	GG	AG	GG	GG	GG	AA	GG	AG	GG	AG	AA	AG	GG	GG	GG	GG	GG	GG	GG	GG	AA	GG	AG	GG	GG	AG	AG	GG	GG	GG	AG	AG	GG	AG	GG	AG	GG	AG	AG	--	AA	AG	GG
PUT-163a-71442496-3334	AA	AG	GG	AA	GG	GG	GG	AG	GG	GG	GG	AG	GG	AA	AG	GG	AG	GG	AA	AG	GG	AG	GG	GG	AA	GG	AA	GG	GG	GG	GG	AG	GG	GG	GG	GG	GG	GG	AG	AG	GG	AG	GG	GG	GG	AA	AA	AA
PUT-163a-71443228-3337	GG	GG	AG	GG	GG	GG	AG	GG	AG	GG	AA	GG	GG	GG	GG	AG	AA	AG	AG	AA	GG	AG	GG	GG	GG	AG	GG	AG	AG	GG	AG	AG	GG	GG	AG	AG	AA	AG	AG	AA	GG	GG	AG	AA	AG	GG	GG	AG
PUT-163a-71443228-3338	CC	CC	CC	CC	CC	CC	CC	CC	CC	CC	CC	CC	CC	CC	CC	CC	AA	AC	AC	AC	CC	AC	CC	CC	CC	CC	CC	CC	AC	CC	CC	CC	CC	CC	CC	AC	CC	CC	AC	CC	CC	CC	CC	CC	CC	CC	CC	CC
PUT-163a-71443228-3339	GG	GG	CG	GG	CC	CG	CG	GG	CG	CG	GG	CG	CG	GG	GG	GG	GG	CG	CG	GG	CC	GG	GG	CG	GG	CG	CC	GG	CG	CC	CG	CG	CC	CC	GG	CG	GG	GG	CG	GG	CC	CC	CC	GG	--	CG	CG	GG
PUT-163a-71443302-3341	GG	GG	AA	GG	AA	AA	AA	GG	AA	AG	AG	AA	AG	GG	GG	AG	GG	AA	GG	AG	AA	AG	AA	GG	GG	GG	AG	AG	AA	AG	GG	AA	GG	AG	AG	AA	AG	GG	AA	AG	AA	AG	GG	AA	AA	AG	AA	AG
PUT-163a-71443566-3350	GG	GG	GG	AA	GG	GG	GG	AG	GG	GG	AG	AA	GG	AG	AG	AG	GG	AG	GG	GG	GG	AA	GG	GG	AG	AA	AG	GG	GG	GG	AG	GG	AG	GG	GG	GG	GG	AG	GG	GG	GG	GG	AA	GG	GG	AG	GG	AG
PUT-163a-71444058-3356	CG	CG	CC	CC	CC	CC	CC	CC	CC	CC	GG	CG	CC	CC	CC	CC	CC	CG	CC	CC	CC	CC	CC	CC	CC	CC	CG	CC	CC	CG	CC	CC	CC	CC	CC	CC	CC	CC	CG	CC	CC	CC	CC	CG	CC	CC	CC	CG
PUT-163a-71444135-3357	GG	CG	CG	CG	CG	CG	CG	CG	CG	GG	CC	GG	GG	CC	GG	CC	GG	CG	CC	GG	CC	GG	CC	CG	GG	CG	CC	CG	CG	GG	GG	CG	CG	CC	CG	GG	CG	CG	CG	CC	CG	CC	CG	GG	CC	CG	CC	GG
PUT-163a-71444597-3363	AA	AA	AA	AA	AA	AA	AA	AA	AA	AA	AA	AA	AA	AA	AA	--	AA	AA	AA	AA	AG	AA	AA	AA	AA	AA	AA	AA	AA	AA	AA	AA	--	AA	AG	AA	AA	--	AA	AA	AA	AA	AA	AA	AA	AA	AA	AA
PUT-163a-71445025-3368	AC	CC	AA	AA	AA	AA	AA	CC	CC	AC	CC	AC	AA	CC	AC	CC	CC	CC	AC	AA	AA	CC	AC	CC	AA	AC	AA	AA	AC	CC	AA	AA	AA	AA	AC	AC	AC	AA	AA	AA	AA	AA	--	AA	AA	CC	AA	CC
PUT-163a-71445275-3372	GG	GG	GG	GG	AG	GG	GG	GG	GG	GG	GG	GG	GG	GG	GG	GG	GG	GG	GG	GG	GG	GG	GG	GG	GG	GG	GG	GG	GG	GG	GG	GG	GG	GG	GG	GG	GG	GG	GG	GG	GG	GG	GG	GG	GG	GG	GG	GG
PUT-163a-71445350-3373	GG	GG	GG	AG	AG	AG	GG	GG	GG	GG	AG	GG	GG	GG	GG	GG	AA	GG	AG	GG	GG	GG	GG	AG	GG	GG	GG	--	AG	AA	AG	AG	GG	GG	AG	GG	GG	GG	AG	GG	GG	GG	AG	AA	AG	GG	GG	GG
PUT-163a-71445350-3375	AC	CC	CC	AC	CC	CC	AA	CC	AA	AA	AC	CC	CC	CC	AA	AC	CC	AA	CC	AA	AA	CC	CC	AC	CC	AC	AA	CC	AC	CC	CC	AC	AC	AA	AC	AC	AC	AC	AC	AC	AA	CC	AC	CC	AC	CC	CC	AA
PUT-163a-71445350-3376	AA	AA	AA	AG	AA	AG	AA	AA	AA	AA	AG	AA	AA	AA	AA	AA	GG	AA	AG	AA	AA	AA	AA	AG	AA	AA	AA	AA	AA	AA	AA	AA	AA	AA	AA	AA	AA	AA	AA	AA	AA	AA	AA	AA	AA	AA	AA	AA
PUT-163a-71445350-3378	GG	GG	GG	AG	GG	--	GG	GG	GG	GG	AG	GG	GG	GG	GG	GG	--	GG	AG	GG	GG	GG	GG	AG	GG	GG	GG	GG	GG	GG	GG	GG	GG	GG	GG	GG	GG	GG	GG	GG	GG	GG	GG	GG	GG	GG	GG	GG
PUT-163a-71445640-3380	GG	GG	GG	AG	AA	AA	GG	AG	GG	AG	AA	AG	AA	GG	AA	AG	AA	AA	GG	AG	GG	AG	GG	AG	GG	AA	AA	GG	AG	AG	AG	GG	AG	AA	AA	AA	AG	AA	GG	AG	AA	AA	AG	AG	GG	AA	AA	GG
PUT-163a-71445680-3381	AA	AA	AG	AA	AA	AA	GG	AA	AG	GG	GG	AG	AG	GG	AG	AG	GG	AA	AG	GG	GG	GG	GG	AA	AA	AG	GG	AG	AG	GG	GG	AA	AG	AG	AG	GG	AG	GG	AG	AG	GG	AA	AA	GG	AA	AA	AA	AA
PUT-163a-71445680-3382	CC	CC	CC	CC	CC	CC	CC	CC	AC	CC	CC	CC	CC	CC	CC	AC	CC	CC	CC	CC	CC	CC	AC	CC	CC	CC	AC	AC	AC	AC	AA	CC	CC	AC	AC	AC	AC	AA	AC	AC	CC	CC	CC	AC	CC	CC	CC	CC
PUT-163a-71446738-3385	AA	AA	AG	AA	GG	AG	AA	GG	AA	AG	AA	GG	AA	AG	AA	AG	AA	AG	AA	GG	AA	AA	AA	AA	AA	AA	AA	AG	AG	AA	AA	AG	GG	AG	GG	AA	AA	AG	GG	AG	AA	AG	AG	AG	AA	AA	AA	AA
PUT-163a-71447601-3386	--	AA	AA	AA	AA	AA	AA	AA	AA	AA	AA	AA	AA	--	AA	AA	AA	AA	AA	AA	AA	AA	--	AA	AA	--	AA	AA	AA	AA	AA	AA	AA	AA	AA	AA	AA	AA	AA	AA	AA	AA	AA	AA	AA	AA	AA	AA
PUT-163a-71448220-3390	AA	AA	AA	AA	AG	AA	AA	AA	AA	AA	AA	AA	AA	AA	AG	AG	AA	AA	AA	AA	AA	AA	AA	AA	AA	AA	AA	AA	AA	AA	AA	AA	AA	AA	AA	AA	AA	AA	AA	AA	AA	AA	AA	AA	AA	AA	AA	AA
PUT-163a-71448968-3398	GG	GG	GG	GG	GG	AA	AA	GG	AA	GG	AA	AA	AA	AG	AG	AA	AG	AA	GG	AG	AA	AG	AA	AA	AA	AG	AA	AG	AA	GG	AA	GG	AG	AG	AG	AA	AA	AA	AA	AG	AA	AG	GG	GG	GG	AG	GG	GG
PUT-163a-71449103-3401	CC	CG	CC	CC	CC	CG	CC	CC	CC	CC	CC	CC	CC	CC	CC	CC	CC	CG	CC	CC	CC	CC	CC	CG	CC	CC	CC	CC	CC	CC	CC	CC	CC	CC	CC	CC	CC	CC	CG	CC	CC	CC	CG	CC	CG	CC	CC	CC
PUT-163a-71449452-3403	GG	GG	GG	GG	GG	GG	GG	GG	GG	GG	GG	GG	GG	GG	GG	GG	--	GG	--	GG	GG	GG	GG	GG	GG	GG	GG	GG	GG	GG	GG	GG	GG	GG	GG	GG	GG	GG	GG	GG	GG	GG	--	GG	GG	--	GG	GG
PUT-163a-71449703-3405	GG	GG	GG	GG	GG	GG	GG	GG	GG	GG	GG	GG	GG	GG	GG	GG	GG	GG	GG	GG	GG	GG	GG	GG	GG	GG	GG	GG	GG	GG	GG	GG	GG	GG	GG	GG	GG	GG	GG	GG	GG	GG	GG	GG	GG	GG	GG	GG
PUT-163a-71449703-3406	GG	GG	GG	GG	GG	GG	GG	GG	GG	GG	GG	GG	GG	GG	GG	GG	GG	GG	GG	GG	GG	GG	GG	GG	GG	GG	GG	GG	GG	GG	GG	GG	GG	GG	GG	GG	GG	GG	GG	GG	GG	GG	GG	GG	GG	GG	GG	GG
PUT-163a-71757010-3413	AA	AA	AA	AA	AA	AA	AA	AA	AA	AA	AA	AA	--	AA	AA	AA	AA	AT	AA	AA	AA	AA	AA	AA	AA	AA	AA	AA	AT	AA	AA	AA	AA	AA	AA	AA	AA	AT	AA	AA	AA	AA	AA	AA	AA	AA	AA	AA
PUT-163a-71757010-3414	GG	GG	GG	GG	GG	GG	GG	AG	GG	GG	GG	GG	AG	GG	GG	GG	GG	GG	GG	GG	AG	GG	GG	GG	AG	GG	GG	GG	AG	AG	AG	GG	AG	GG	GG	GG	GG	GG	GG	AG	GG	GG	GG	GG	GG	GG	--	GG
PUT-163a-71757242-3418	CC	CC	CC	CC	CC	CC	AC	AA	AC	AC	CC	CC	CC	CC	AC	AA	AA	CC	CC	AC	AC	AC	AC	AC	AC	CC	CC	CC	CC	CC	CC	AA	CC	CC	CC	AC	CC	AC	CC	CC	CC	--	--	CC	--	CC	CC	AC
PUT-163a-71757242-3419	GG	GG	GG	GG	GG	GG	AG	AA	AA	AA	AA	AA	GG	GG	AG	AA	AA	GG	GG	AG	AG	AG	AA	AG	AG	GG	AG	GG	GG	GG	AA	AA	AG	GG	AG	AG	GG	AG	AG	AG	GG	AG	AA	GG	--	GG	GG	AG
PUT-163a-71758789-3424	AA	AA	AA	AA	GG	AA	AA	AA	AG	AG	AA	GG	AA	GG	GG	AA	AA	AA	AA	AA	AA	AG	AA	GG	GG	AA	AA	AG	AA	AA	GG	AG	AA	AA	AA	AG	GG	AA	AA	AA	AA	AA	AA	AA	GG	AA	AA	AA
PUT-163a-71758789-3428	AA	AA	AA	AA	GG	AA	AA	AA	AG	AG	AA	GG	AA	GG	GG	AA	AA	AA	AA	AA	AA	AG	AA	GG	GG	AA	AA	AG	AA	AA	GG	AG	AA	AA	AA	AG	GG	AA	AA	AA	AA	AA	AA	AA	GG	AA	AA	AA
PUT-163a-71758789-3429	AA	AA	AA	AA	AA	AA	AA	AA	AA	AA	AA	AA	AA	AA	AA	AA	AA	AA	AA	AA	AA	AA	AA	AA	AA	AA	AA	AA	AA	AA	AA	AA	AA	AA	AC	AC	AA	AC	AA	AC	AA	AA	AA	AA	AA	AA	AA	AA
PUT-163a-71758950-3431	GG	AG	AG	AA	GG	GG	GG	AG	AG	AG	AA	AG	AG	AG	AA	GG	AA	AG	AA	AG	GG	GG	GG	GG	GG	GG	GG	GG	GG	AA	GG	GG	GG	GG	--	--	GG	--	GG	GG	GG	AA	GG	GG	GG	AA	AA	GG
PUT-163a-71759935-3438	AA	AA	AA	AA	GG	GG	AG	GG	GG	AG	GG	AG	AG	AG	AG	GG	GG	AG	GG	AA	AG	AG	AG	AG	GG	GG	AA	GG	AG	GG	GG	GG	GG	GG	GG	AA	GG	AA	GG	AG	AG	AG	GG	GG	GG	AA	AA	AG
PUT-163a-71759952-3439	AA	AA	AA	AA	TT	AA	AT	AA	AT	AT	AA	TT	AA	TT	TT	AA	AA	AA	AA	AA	AA	AT	AA	TT	TT	AA	AA	AT	AA	AA	TT	AT	AA	AA	AA	AT	TT	AA	AA	AA	AA	AA	AA	AA	TT	AA	AA	AA
PUT-163a-71760047-3444	GG	GG	GG	GG	GG	GG	GG	GG	GG	GG	GG	GG	GG	GG	GG	GG	GG	GG	GG	GG	GG	GG	GG	GG	GG	GG	GG	GG	GG	GG	GG	GG	GG	GG	GG	GG	GG	GG	GG	GG	GG	GG	GG	GG	GG	GG	GG	GG
PUT-163a-71761183-3448	AG	GG	GG	GG	GG	AG	GG	GG	GG	AG	GG	GG	AG	GG	AG	AG	GG	AA	GG	AG	AG	GG	GG	AG	AG	GG	AA	AA	GG	AG	AG	AG	AG	AG	AA	GG	AG	AG	AA	AG	AA	AA	AG	AG	AG	AG	GG	AA
PUT-163a-71761466-3449	AA	AA	AA	AA	AA	AG	AG	AA	AA	AA	AA	AG	AA	AA	AA	AA	AA	AA	AA	AA	AA	AA	AA	AA	AA	AA	AA	AA	AG	AA	AA	AA	AA	AA	AA	AG	AA	AG	AA	AA	AA	AA	AA	AA	AA	AA	AA	AA
PUT-163a-71761993-3454	AC	AC	AA	CC	CC	AC	CC	AA	AA	CC	AA	AA	AA	CC	AC	AA	AC	AC	AC	AC	AA	AC	AA	AC	AA	CC	AC	AA	AA	AA	AC	AC	CC	AC	CC	AC	AC	CC	AC	CC	AC	CC	CC	AC	AC	AA	AA	CC
PUT-163a-71762192-3457	CG	GG	GG	CG	GG	CC	CG	CC	CG	CG	CC	CG	CC	CC	CC	CG	CC	CG	CG	GG	CC	CG	CG	CG	CC	GG	CG	GG	GG	GG	GG	GG	GG	GG	CG	CC	GG	CG	GG	CC	GG	GG	CC	GG	--	GG	CG	CG
PUT-163a-71762192-3458	AT	TT	TT	AT	TT	AA	AT	AA	AT	AT	AA	AT	AA	AA	AA	AT	AA	AT	AT	TT	AA	AT	AT	AT	AA	TT	AT	TT	TT	TT	TT	TT	TT	TT	AT	AA	TT	AT	TT	AA	TT	TT	AA	TT	--	TT	AT	AT
PUT-163a-71762206-3459	GG	GG	GG	GG	GG	GG	GG	GG	GG	GG	GG	GG	GG	GG	GG	GG	GG	GG	GG	GG	GG	GG	GG	GG	GG	GG	GG	GG	GG	GG	GG	GG	GG	GG	GG	GG	GG	GG	GG	GG	AA	GG	GG	GG	GG	GG	GG	GG
PUT-163a-71762647-3464	GG	GG	GG	GG	GG	GG	GG	GG	GG	GG	GG	GG	GG	GG	GG	GG	GG	GG	GG	GG	GG	GG	GG	GG	GG	GG	GG	GG	GG	GG	GG	GG	GG	GG	GG	GG	GG	GG	GG	GG	GG	GG	GG	GG	GG	GG	GG	GG
PUT-163a-71763111-3468	TT	TT	TT	TT	TT	TT	TT	TT	TT	TT	TT	TT	TT	TT	TT	TT	TT	TT	TT	TT	TT	TT	TT	TT	AT	TT	--	TT	TT	TT	TT	TT	TT	TT	TT	TT	TT	TT	TT	TT	TT	TT	TT	TT	TT	TT	TT	TT
PUT-163a-71763203-3469	AA	AA	AG	AA	AA	AA	AA	AA	AA	AA	AA	AG	AA	AA	AA	AA	AA	AA	AA	AA	AA	AG	AA	AA	AA	AA	AA	AG	GG	GG	AG	AG	AA	AA	AA	AA	AA	AA	AA	AA	AA	AA	AA	AG	AA	GG	GG	AG
PUT-163a-71763258-3470	CC	CC	CC	CC	CC	CC	CC	CC	CC	CG	CC	CC	CC	CC	CC	CC	CC	CC	CC	GG	CC	CC	CC	CC	CC	CC	CC	CC	CC	CC	CG	CC	CC	CC	CG	CG	CC	CG	CC	CC	CC	CC	CG	CC	CC	CC	CC	CC
PUT-163a-71763576-3473	AG	GG	AG	AG	AG	AG	--	GG	GG	AG	AG	AG	AG	GG	GG	GG	AG	AG	GG	AG	GG	AG	AG	GG	GG	GG	GG	AG	AG	GG	AG	AG	GG	AG	AG	AG	AG	AG	AG	AG	AG	AG	GG	--	AG	AG	AG	AG
PUT-163a-71763840-3475	CC	CC	CG	CC	CC	CC	GG	CC	CG	GG	CC	CG	CG	CC	CG	GG	CC	CG	CC	CG	CG	CG	GG	CC	GG	CC	CC	CG	CG	CC	CG	CG	GG	GG	CG	GG	GG	GG	CC	CC	CG	--	--	CC	CC	CG	CC	GG
PUT-163a-71764007-3479	AG	AG	AG	GG	AG	GG	GG	AA	AG	GG	GG	GG	GG	GG	AG	AG	AA	GG	GG	AG	AG	AG	AA	GG	GG	AA	GG	AG	AG	GG	AA	GG	AG	GG	GG	AG	GG	--	AA	GG	GG	AG	GG	GG	AG	AG	AA	AG
PUT-163a-71764007-3483	GG	GG	GG	GG	GG	GG	GG	AA	AG	GG	GG	GG	GG	GG	GG	--	AA	GG	GG	GG	GG	AG	AG	GG	GG	GG	GG	GG	GG	GG	GG	GG	GG	GG	GG	GG	GG	GG	GG	GG	GG	GG	GG	GG	GG	GG	GG	GG
PUT-163a-71764007-3484	AA	AA	AA	AA	AA	AA	AA	AA	AA	AA	AA	AC	AA	AA	AC	AA	AA	AA	AA	AC	AC	AA	AA	AA	AA	AA	AA	AA	AA	AA	AA	AA	AA	AA	AA	AA	AA	AA	AA	AA	AA	AA	AA	AA	AA	AA	AA	AA
PUT-163a-71764335-3489	AA	AA	GG	GG	--	GG	GG	AA	AG	AA	GG	AA	AA	AA	AG	AG	AA	AG	GG	AG	GG	GG	AG	AG	GG	GG	GG	AA	AA	GG	--	AA	AG	AA	GG	GG	AA	GG	AG	GG	--	AG	AG	--	GG	AG	GG	AA
PUT-163a-71764991-3491	AA	AA	AA	AA	AA	AA	AA	AA	AA	AA	AA	AA	AT	AA	AA	AA	AA	AA	AA	TT	AA	AA	AA	AT	AA	AA	AA	AA	TT	AA	AA	AA	AA	AA	AA	AA	AT	AA	AA	AA	--	AA	--	AT	AA	--	AA	AT
PUT-163a-71764991-3492	AA	AA	AA	AA	GG	AA	AA	AA	AA	AA	AA	AA	AG	AG	AA	AA	AA	AA	AA	GG	AA	AA	AG	AG	AA	AA	AA	AA	GG	AA	AG	GG	AA	AA	AA	AA	AG	AG	AA	AA	AA	AA	AA	GG	AA	AA	AA	AG
PUT-163a-71764991-3494	AA	AA	AA	AA	AA	AA	AA	AA	AA	AA	AA	AA	AG	AA	AA	AA	AA	AA	AA	GG	AA	AA	AA	AG	AA	AA	AA	AA	GG	AA	AA	AA	AA	AA	AA	AA	--	AA	AA	AA	AA	AA	AA	AG	AA	AA	AA	AG
PUT-163a-71765182-3496	AT	TT	TT	TT	AA	TT	TT	TT	TT	TT	AT	TT	TT	TT	TT	TT	AT	TT	TT	TT	TT	TT	TT	TT	AT	TT	AT	TT	TT	TT	TT	TT	TT	TT	AT	TT	TT	TT	AT	TT	TT	AT	TT	TT	TT	TT	TT	TT
PUT-163a-71765208-3497	AA	AA	CC	AC	CC	AC	CC	CC	CC	AC	AA	CC	AC	CC	CC	CC	CC	AC	AA	CC	CC	AC	AC	AC	AA	CC	CC	AC	CC	AC	CC	CC	CC	AC	CC	AA	AC	CC	AC	CC	CC	CC	AC	CC	CC	AC	AA	AA
PUT-163a-71766009-3502	AA	CC	AA	AA	AC	AA	AC	AA	AC	AA	CC	CC	AC	CC	CC	AA	AC	AA	AA	AA	AC	AC	AC	AC	AC	AC	AA	CC	AA	AA	CC	CC	AA	AA	AC	AA	CC	AC	AA	AC	AC	AA	AA	AA	--	AA	AA	CC
PUT-163a-71766657-3511	TT	TT	TT	TT	TT	TT	AT	TT	--	TT	TT	TT	TT	TT	TT	TT	TT	TT	TT	TT	TT	TT	AT	TT	TT	TT	TT	TT	TT	TT	AT	TT	--	TT	TT	AT	TT	TT	TT	TT	AT	TT	TT	TT	TT	TT	TT	TT
PUT-163a-71766778-3512	AA	AC	AA	AA	CC	CC	CC	CC	CC	AC	AC	CC	CC	AC	CC	AC	CC	AA	CC	CC	AA	AC	CC	CC	CC	CC	AA	CC	AC	AA	AA	AC	CC	AA	CC	AC	AC	CC	AA	CC	AA	CC	CC	AC	AA	AC	AA	CC
PUT-163a-71766778-3515	AA	AA	GG	AA	AA	AA	AA	AA	AA	AA	AA	AA	AA	AG	AA	AG	AA	AA	AA	AA	AA	AA	AA	AA	AA	AA	GG	AA	AG	GG	GG	AG	AA	GG	AA	AG	AG	AA	GG	AA	AG	AA	AA	AG	GG	AA	AA	AA
PUT-163a-71766779-3518	AT	AT	AA	AA	AA	AT	AA	TT	TT	AT	AA	AT	AT	TT	AT	AT	AA	AT	AA	AA	AA	AT	AT	AA	AA	AA	AT	AA	AA	AA	AA	AA	AA	AT	AA	AA	AT	AA	AA	AT	AA	TT	AA	AT	--	AA	TT	AA
PUT-163a-71766852-3520	AG	GG	AA	AA	AA	AA	AG	AA	AA	AA	GG	AA	AA	AG	AG	AA	AG	AG	AA	AG	AA	AG	AA	AG	AA	AA	AA	AA	AA	AA	AA	AA	AA	AA	AA	AA	AA	AG	AA	AA	AA	AA	AA	AA	AG	AA	AA	AA
PUT-163a-71766852-3523	GG	GG	GG	GG	GG	AG	GG	GG	GG	AG	GG	AA	AG	GG	AG	GG	GG	GG	GG	GG	GG	GG	AG	GG	GG	GG	AA	GG	GG	GG	GG	AA	AG	GG	GG	GG	AG	AG	AG	GG	AG	AG	GG	AA	AG	AG	AA	GG
PUT-163a-71767261-3524	AA	AA	AG	AG	AA	AG	GG	AG	AG	GG	GG	AG	AG	GG	GG	AG	GG	GG	GG	GG	GG	GG	AG	AG	GG	GG	AA	AG	GG	AG	GG	AA	GG	AG	AA	AG	AG	GG	GG	AA	AG	AA	AG	AG	--	AG	GG	AG
PUT-163a-71768333-3527	AA	AA	AA	AA	AA	AA	AA	AA	GG	AA	GG	GG	AA	AG	AA	AA	AG	AG	AA	AA	AA	AG	AA	AA	AA	AA	AA	AA	AA	AA	AA	AA	AA	AA	AA	AA	AA	GG	AA	AG	AA	AG	AG	AA	AA	AA	AG	AA
PUT-163a-71768674-3530	CC	CC	CC	CC	CC	CC	CC	CC	CC	CC	CC	CC	CC	CC	CC	CC	CC	CG	CC	CC	CC	CG	CC	CC	CC	CC	CC	CC	CC	CC	CC	CC	CC	CC	CG	CC	CC	CC	CC	CC	CG	CC	CC	CC	CC	CC	CC	CC
PUT-163a-71768674-3531	AA	AA	AA	AA	AA	AA	AA	AA	AA	AA	AA	AA	--	AA	AA	AA	AA	--	AA	AG	AA	AG	AA	AA	AA	AA	AA	AA	AA	AG	--	AA	AA	AA	AG	AA	AA	AA	AA	AA	AG	AA	AA	AG	AA	AA	AA	AA
PUT-163a-71768798-3535	CC	CC	CC	CC	CC	CC	CC	CC	CC	CC	CC	CC	CC	CC	AC	CC	AC	CC	CC	CC	CC	CC	CC	CC	CC	CC	CC	CC	CC	CC	CC	CC	CC	CC	AC	CC	CC	CC	CC	CC	CC	CC	CC	CC	CC	CC	CC	CC
PUT-163a-71769572-3542	AA	AC	AC	CC	AC	CC	AC	AC	AA	AC	AA	AC	AC	AA	AA	CC	AA	AC	AC	AC	AC	AC	AC	CC	AA	CC	AC	CC	AC	CC	AC	CC	AC	AC	AC	CC	CC	CC	CC	AC	CC	CC	CC	AA	AC	AC	AC	AC
PUT-163a-71769760-3543	AA	AA	AG	AA	AA	AA	AA	AA	AA	AA	AA	AA	AA	AA	AA	AA	AA	AA	AA	AA	AA	AA	AA	AA	AA	AA	AG	AA	AA	AA	AA	AA	AA	AA	AA	AA	AA	AA	AA	AA	AA	AA	AA	AA	--	AA	AA	AA
PUT-163a-71770689-3544	TT	TT	AA	TT	AT	AT	TT	AT	AT	TT	TT	TT	TT	TT	TT	TT	TT	TT	AA	TT	TT	TT	AA	AT	TT	TT	TT	AT	AT	AA	AT	AT	AT	AA	TT	AT	AT	TT	AT	AT	TT	AT	TT	AT	AA	--	TT	AT
PUT-163a-71771567-3545	AA	CC	AA	AA	CC	AC	CC	CC	AA	CC	AC	CC	CC	CC	CC	CC	AA	CC	AA	CC	CC	AA	CC	AC	AC	AC	AA	AC	AC	AA	CC	AC	AC	AC	AC	AC	AC	AC	CC	CC	AC	CC	AA	AC	AA	AA	AA	AA
PUT-163a-71771844-3546	AG	AG	GG	GG	AA	AA	GG	AA	GG	AG	AA	GG	AG	AA	GG	GG	GG	AG	GG	AG	AA	GG	AA	GG	AA	AA	AA	AG	AA	AA	AG	AG	GG	AG	AG	AA	AG	AA	AG	AA	AA	GG	GG	AG	GG	AA	AG	AA
PUT-163a-71772352-3548	AA	GG	AG	AA	AA	AG	AA	AA	AA	AA	AA	AA	AA	AA	GG	AA	AG	AA	AA	AG	AA	AA	AA	AG	AA	GG	AA	AA	AA	AA	AG	AG	AG	AA	AA	AG	GG	AA	AA	AA	AA	AA	AG	AA	AG	AG	GG	AA
PUT-163a-71772697-3550	AA	AA	CC	AA	AA	AC	CC	AA	CC	AC	AA	CC	AA	AC	AA	AC	CC	AC	CC	AA	CC	CC	AA	CC	AC	AA	CC	AC	AC	CC	AA	AA	AC	AC	AA	CC	AA	AC	AC	CC	AA	AA	AC	AC	AC	AA	AC	CC
PUT-163a-71772697-3551	CC	CC	CC	CC	AA	AC	CC	CC	CC	CC	CC	CC	AA	CC	AC	CC	CC	CC	CC	AC	CC	CC	AA	CC	CC	AA	CC	AC	AC	CC	AA	AA	AC	AC	AA	CC	AA	AC	AC	CC	AA	AA	AC	CC	AC	AA	AC	CC
PUT-163a-71774719-3560	AC	CC	CC	AC	CC	AC	AC	CC	AC	AC	CC	AC	AC	--	CC	CC	AC	AC	AC	AC	AC	AA	AC	CC	AC	--	AC	CC	CC	CC	CC	CC	CC	AC	AC	AC	AC	CC	CC	AC	CC	AC	AC	CC	CC	CC	--	CC
PUT-163a-71774719-3563	AA	AA	AG	AA	GG	AG	AG	AG	AA	AG	GG	AA	AG	AA	AA	AG	AA	AA	AA	AA	AA	AA	AA	--	AA	AA	AA	AG	AG	AA	--	AA	AG	AG	AG	AA	AA	AG	GG	AA	AA	AA	AG	AG	AA	AA	AA	--
PUT-163a-74232076-3565	AA	AA	AA	AA	AA	AA	AA	--	GG	AA	AA	AA	AA	AA	AA	AA	AA	AA	AA	AA	AA	AA	AA	AA	AA	AA	AA	AA	AA	AA	AA	AA	AA	AG	AA	AA	AA	AA	AA	AA	AA	AA	AG	AA	AA	AA	AA	AA
PUT-163a-74232765-3578	CC	AA	CC	CC	CC	CC	CC	CC	CC	CC	CC	AC	CC	CC	CC	CC	CC	CC	CC	AC	CC	AC	CC	AC	CC	CC	CC	CC	--	CC	CC	CC	AC	AC	CC	CC	CC	CC	CC	CC	AC	AC	CC	AC	CC	--	CC	CC
PUT-163a-74233142-3582	CG	CG	CG	CC	CC	CG	CC	CG	CG	CG	CG	CG	CG	CG	CG	CG	CG	CG	CG	CG	CG	CG	CC	CC	CC	CC	CC	CG	CC	CG	CC	CG	CG	CG	CC	CC	CG	CG	CG	CG	--	CG	CC	CG	CG	CC	CC	CG
PUT-163a-74233187-3589	GG	GG	GG	GG	GG	GG	GG	GG	GG	GG	GG	GG	CG	GG	CG	CG	GG	--	GG	CG	GG	GG	GG	CG	GG	GG	GG	CG	GG	GG	CG	CG	CG	GG	GG	CG	CG	CG	GG	CG	CC	CG	GG	GG	GG	GG	GG	CG
PUT-163a-74233187-3591	AA	AA	AA	AA	AA	AA	AA	AA	AA	AA	AA	AA	AG	AA	GG	GG	AA	GG	AA	AG	AA	GG	AA	AG	AA	AA	AA	AG	AA	AG	GG	AG	AA	AA	AA	AG	AG	AG	AA	AG	GG	AG	AG	AG	AA	AA	AA	GG
PUT-163a-74233390-3593	GG	GG	GG	GG	AA	GG	GG	AG	GG	GG	AA	GG	GG	GG	GG	GG	GG	AG	GG	AG	GG	GG	GG	AG	GG	GG	GG	GG	GG	GG	GG	AG	GG	AG	GG	GG	AA	AG	AA	GG	GG	GG	GG	AG	AG	GG	GG	AG
PUT-163a-74233607-3597	AA	AA	AC	CC	CC	CC	CC	AA	AA	AA	AA	AC	AC	CC	AC	AC	CC	AC	AA	AA	AA	AC	AA	AC	AC	AC	AA	AC	AC	AC	AA	AC	AA	AA	AA	AA	CC	AA	CC	CC	AC	AC	AA	AC	AC	AC	AC	AC
PUT-163a-74233701-3600	CC	CC	AA	CC	AA	CC	AC	CC	CC	AC	CC	AC	AC	AC	AC	AC	AC	AC	CC	CC	CC	AC	CC	AC	AA	AC	AA	CC	AC	AA	AC	AA	AC	CC	AC	AC	AA	CC	AC	CC	CC	CC	CC	AA	AC	AC	AC	CC
PUT-163a-74233701-3601	AA	AA	GG	AA	GG	AG	AG	AG	AA	AG	AA	AG	GG	AG	AG	AG	GG	GG	AA	AA	--	GG	AG	AG	GG	AG	GG	AA	AG	GG	AG	GG	AG	AA	AG	GG	AG	AA	AA	GG	AA	AG	AA	GG	AG	AG	GG	AA
PUT-163a-74234257-3606	AG	GG	AG	GG	AA	GG	GG	GG	GG	GG	AG	AG	AG	GG	AG	GG	GG	GG	GG	AG	AA	AG	AG	GG	GG	GG	AA	GG	AG	GG	AA	AG	AG	AG	GG	GG	GG	AA	AG	AG	GG	AG	AA	GG	GG	AA	GG	GG
PUT-163a-74234625-3607	AA	GG	AG	AA	GG	GG	GG	GG	GG	GG	AG	GG	AG	GG	GG	AG	AA	AG	GG	GG	GG	GG	GG	AG	AG	GG	AA	GG	GG	GG	GG	GG	GG	GG	GG	AG	GG	GG	AG	GG	GG	GG	AG	AG	GG	AA	AA	AG
PUT-163a-74235050-3609	TT	TT	TT	TT	TT	AT	AA	AA	TT	AT	AA	AT	AT	AA	TT	AT	AT	TT	TT	AA	AA	AT	AT	AT	AT	TT	AT	AA	AT	AT	TT	AT	AA	AA	AT	AT	AT	AA	AA	TT	AA	AT	AT	AA	TT	AT	TT	AA
PUT-163a-74235109-3610	GG	GG	GG	GG	GG	AA	GG	GG	AG	AG	AA	AG	AA	AA	AG	AG	AA	AG	AA	GG	AA	AG	AG	AA	GG	GG	AG	AG	AA	GG	GG	AA	AA	AA	GG	AG	GG	AA	AG	GG	AG	AG	AA	AA	AA	GG	AG	AG
PUT-163a-74235970-3613	GG	GG	AG	GG	GG	GG	AG	GG	AA	AG	GG	AG	AG	GG	AA	AA	AG	AG	GG	AG	AG	GG	GG	AG	GG	GG	GG	AA	AA	AG	GG	AG	AG	AG	AG	GG	AG	GG	AG	GG	AG	GG	GG	AG	GG	AG	GG	GG
PUT-163a-74236155-3615	GG	GG	GG	GG	GG	GG	GG	GG	GG	GG	GG	GG	GG	GG	GG	GG	GG	GG	GG	GG	GG	GG	GG	GG	GG	GG	GG	GG	GG	GG	GG	GG	GG	GG	GG	GG	GG	GG	GG	GG	GG	GG	GG	GG	GG	GG	GG	GG
PUT-163a-74236155-3616	CC	CC	CC	CC	CC	CC	CC	CC	CC	CC	CC	CC	CC	CC	AC	CC	AA	CC	CC	CC	CC	CC	CC	CC	CC	CC	CC	CC	CC	CC	CC	CC	CC	CC	CC	CC	CC	CC	CC	CC	CC	CC	CC	CC	CC	CC	CC	CC
PUT-163a-74236155-3617	AA	AA	AG	AA	AA	AA	AA	AA	AA	AA	AA	AG	AA	AA	AA	AA	AA	AA	AA	AA	AA	AG	AA	AA	AA	AA	AA	AG	AG	AA	AA	AG	AA	AA	AA	AG	AG	GG	AA	AG	AA	AA	AA	AA	AA	AA	AA	AA
PUT-163a-74236155-3619	AG	GG	GG	AG	AG	GG	AG	AG	GG	GG	AG	GG	GG	AG	GG	AG	AG	AG	AG	GG	AG	GG	GG	GG	GG	AG	AG	GG	AG	GG	AG	GG	GG	AG	AG	AG	AG	AG	AG	AG	AG	AG	GG	GG	GG	--	AG	AG
PUT-163a-74236165-3620	GG	GG	GG	GG	GG	AG	GG	GG	AA	GG	GG	GG	GG	GG	GG	AG	AA	AG	AG	AA	AG	AG	AA	AG	GG	GG	GG	AA	AG	GG	GG	AG	GG	AA	AG	AG	AA	AG	AG	GG	AG	GG	AG	AA	--	GG	AG	GG
PUT-163a-74236165-3621	AA	AA	AA	AA	GG	AG	AA	AA	GG	AA	AA	AG	AA	AA	AA	AG	GG	GG	AG	GG	GG	AG	GG	GG	AA	AA	AA	GG	AG	AG	AA	GG	AG	GG	GG	GG	GG	AG	AG	AA	AG	AA	AG	GG	--	AA	AG	AA
PUT-163a-74236583-3626	AA	AA	AA	AA	AA	AA	AG	AA	AA	AA	AA	AA	AA	AA	AA	AA	AG	AA	AA	AG	AG	AA	AG	AG	AG	AA	AG	AA	AG	GG	AA	AG	AA	AG	AG	AA	AG	AG	AG	AA	AA	AG	AG	AA	AG	AA	AA	AA
PUT-163a-74236583-3627	AA	AA	AA	AA	AA	AA	AA	GG	AG	AG	GG	AG	GG	AG	AA	AG	AG	AA	AA	AA	AA	GG	AA	AG	AG	AA	AG	AG	AG	AA	GG	AG	AG	AG	AA	AG	AG	AG	AA	AA	AG	GG	AA	AG	AA	AA	AA	GG
PUT-163a-74236583-3630	AA	AA	AA	AA	AA	AA	AG	AA	AA	AA	AA	AA	AA	AA	AA	AA	AG	AA	AA	AG	AG	AA	AG	AG	AG	AA	AG	AA	AA	GG	AA	AG	AA	AA	AG	AA	AG	AG	AG	AA	AA	AA	AG	AA	AG	AA	AA	AA
PUT-163a-74236726-3633	GG	AA	AA	AA	GG	AA	AA	AA	AA	AA	AG	AG	AA	AA	AA	AA	AA	AA	GG	AA	AA	AG	AA	AA	AG	AG	AA	AA	AG	AA	AG	AA	AA	AA	AA	AA	AA	AA	AA	AA	AA	AA	AA	AA	AA	AG	AA	AA
PUT-163a-74237661-3634	CC	CC	CC	CC	CC	CC	CC	CG	CC	CC	CC	CC	CC	CC	CC	CC	CC	CC	CC	CC	CC	CC	CC	CC	CC	CC	CC	CC	CC	CC	CC	CC	CC	CC	CC	CC	CC	CC	CC	CC	CC	CC	CC	CC	CC	CC	CC	CC
PUT-163a-74238719-3638	GG	AG	GG	GG	GG	GG	GG	GG	GG	GG	AA	AG	AG	GG	AA	AG	AG	AG	GG	GG	GG	AG	GG	GG	GG	GG	GG	GG	GG	GG	GG	GG	GG	GG	GG	GG	GG	AG	AA	AA	GG	GG	GG	GG	GG	GG	GG	GG
PUT-163a-74238957-3640	GG	GG	GG	CG	CC	CG	GG	GG	GG	GG	CG	CG	GG	CC	CG	CC	GG	CG	GG	CG	CG	CG	CG	CG	GG	CC	CG	CG	GG	GG	CG	GG	GG	GG	GG	CG	CG	CG	CG	GG	GG	CG	GG	GG	GG	CC	CC	CC
PUT-163a-74238957-3641	TT	TT	TT	AT	AA	AT	TT	TT	TT	TT	TT	AT	TT	TT	TT	TT	TT	AT	TT	AT	AT	TT	TT	AT	TT	AA	AT	AT	TT	TT	AT	TT	TT	TT	TT	AT	TT	TT	AT	TT	TT	AT	TT	TT	TT	AA	AT	TT
PUT-163a-74238957-3642	AA	AA	AA	AG	GG	GG	AA	GG	AA	AG	AG	GG	AG	GG	GG	AG	GG	AG	GG	GG	AG	GG	GG	GG	AA	GG	AG	AG	AA	AG	AG	AA	AA	AA	AA	GG	AG	AG	AG	AG	AA	AG	AG	AA	AG	GG	AG	AA
PUT-163a-74239485-3644	AA	AA	AA	AA	AA	AA	AA	AA	AA	AA	AA	AG	AA	AA	AA	AG	AA	GG	AA	AG	AA	AA	AG	AA	AA	AA	AA	AG	AA	AA	AA	AA	AA	AA	AA	AA	AG	AA	AA	AA	AA	AG	AA	AA	AA	AA	AA	AG
PUT-163a-74239932-3645	GG	GG	GG	GG	GG	GG	GG	GG	GG	GG	GG	GG	GG	GG	GG	GG	CG	GG	CC	GG	GG	GG	GG	GG	GG	GG	GG	GG	GG	GG	GG	CG	GG	GG	GG	CG	GG	CG	GG	GG	GG	CG	GG	GG	GG	GG	GG	GG
PUT-163a-74239968-3650	GG	GG	AG	GG	GG	GG	GG	GG	GG	GG	GG	GG	GG	GG	GG	GG	AG	GG	GG	GG	AA	AG	GG	GG	GG	GG	GG	AG	GG	GG	GG	GG	AG	GG	GG	GG	GG	GG	GG	GG	GG	GG	GG	GG	GG	GG	--	--
PUT-163a-74240310-3653	CC	CC	CC	CC	CC	CC	CC	CC	CC	CC	CC	CC	CC	CC	CC	CC	CC	CC	CC	AC	AC	CC	CC	CC	CC	AC	CC	AC	CC	AC	CC	CC	CC	CC	CC	CC	CC	CC	AC	--	CC	CC	AC	AC	AC	CC	CC	CC
PUT-163a-74240952-3655	AA	AG	GG	AA	AA	AG	AG	AG	AG	GG	GG	GG	AG	GG	AA	AG	AA	GG	AG	AA	GG	AA	AG	AA	GG	GG	GG	AA	AA	AA	GG	AA	GG	AA	AG	AG	GG	AA	AG	AG	AG	AG	AG	AG	GG	AG	AA	AG
PUT-163a-74240952-3656	GG	GG	GG	GG	GG	GG	GG	GG	GG	GG	GG	GG	GG	GG	GG	GG	GG	GG	GG	GG	GG	GG	GG	GG	GG	GG	GG	GG	GG	GG	GG	GG	GG	GG	GG	GG	GG	GG	GG	GG	GG	AG	GG	AG	GG	GG	GG	GG
PUT-163a-74241827-3665	AA	AG	GG	AA	GG	GG	GG	AA	GG	GG	AG	GG	AA	GG	AA	AG	GG	GG	GG	AA	GG	GG	GG	AG	AG	GG	GG	GG	AG	GG	AG	GG	GG	GG	GG	GG	GG	GG	GG	GG	GG	GG	GG	GG	GG	AA	GG	AG
PUT-163a-74241827-3666	GG	AG	AG	GG	AG	AG	AG	GG	AG	AG	GG	GG	GG	GG	GG	GG	AA	AG	GG	GG	AG	GG	GG	AG	GG	AG	AG	AG	GG	AG	AG	AA	AG	AA	AG	GG	AG	AG	AG	GG	AA	GG	AA	AA	AA	GG	AA	GG
PUT-163a-74242012-3668	AA	AA	AT	AA	AT	TT	AT	TT	AA	AA	AA	AA	AA	AT	AT	TT	AA	AT	AT	AT	AT	AA	AA	AA	AA	AA	AT	TT	TT	TT	AT	TT	AA	AT	AT	TT	TT	TT	TT	TT	AA	AT	AT	TT	--	AA	AT	TT
PUT-163a-74242290-3670	AA	GG	AA	AG	GG	GG	GG	AA	GG	AG	GG	AG	AG	AG	AG	AG	GG	AG	GG	AG	GG	AG	GG	AG	GG	AA	AG	AG	GG	GG	GG	GG	AG	GG	GG	GG	GG	AG	GG	GG	AG	GG	GG	AG	GG	AG	GG	--
PUT-163a-74242884-3673	AG	GG	GG	GG	GG	GG	GG	AG	GG	GG	GG	GG	GG	GG	GG	GG	GG	GG	AG	GG	AG	GG	GG	GG	GG	GG	AG	GG	GG	GG	AG	GG	GG	GG	GG	GG	GG	AG	GG	GG	AG	GG	GG	GG	AG	GG	GG	GG
PUT-163a-74244282-3684	AA	CC	AA	AA	CC	AC	AC	AA	AA	AA	AA	CC	AC	CC	AC	AC	AC	AC	AA	AA	CC	AA	AA	AA	AA	CC	AC	AC	AC	AA	CC	CC	AC	CC	AC	AC	AC	AC	AC	CC	AC	AA	CC	AC	--	AA	AA	AA
PUT-163a-74244507-3687	AG	GG	GG	GG	AA	GG	GG	GG	AA	AG	GG	AG	AG	GG	GG	AG	GG	GG	GG	GG	GG	AG	AG	GG	GG	AA	GG	AG	GG	GG	GG	AG	GG	GG	GG	GG	GG	GG	GG	GG	GG	GG	GG	GG	AG	GG	GG	GG
PUT-163a-74244684-3688	GG	CC	CG	CC	GG	GG	CG	GG	CG	CG	GG	GG	GG	GG	CG	CC	GG	CG	GG	CG	CC	GG	CG	GG	GG	GG	GG	CG	CC	GG	CC	GG	CG	CC	CC	CC	CG	CG	GG	GG	GG	CC	CC	CC	--	GG	GG	GG
PUT-163a-74244684-3690	AG	AA	GG	AA	GG	AG	AG	AG	AG	AA	AA	AG	AG	GG	AG	AG	GG	AG	AA	AA	GG	AG	GG	AG	AG	GG	AA	GG	AG	GG	GG	GG	AG	AG	AA	AG	GG	AA	GG	GG	GG	AA	GG	GG	AA	AA	AA	AA
PUT-163a-74244759-3691	AA	AA	AA	AA	GG	GG	AA	AA	AA	AA	AA	AA	AA	AA	AA	AA	AA	AA	AA	AA	AA	AA	AA	AA	AA	AA	AA	AA	AG	AA	AA	AA	AG	AG	AA	AA	AA	AA	AA	AA	AA	AG	AA	AA	AA	AA	AA	AA
PUT-163a-74244798-3692	GG	GG	GG	GG	GG	AA	AG	GG	GG	AG	GG	GG	AA	GG	AG	AG	AA	AG	AG	AA	AA	AA	GG	GG	AG	GG	GG	AA	AA	AA	GG	GG	AG	AA	GG	AG	AA	GG	AG	AG	AG	AA	GG	AA	AG	GG	GG	GG
PUT-163a-74245700-3702	AG	AG	AA	GG	AA	AG	AA	AA	GG	AG	AA	AA	AA	AA	AA	AG	AG	AA	AG	GG	GG	AG	AA	AG	AA	GG	AA	AA	AG	GG	GG	AG	GG	AA	AA	AA	AA	AA	AA	AG	AA	AA	GG	AA	GG	AG	GG	AA
PUT-163a-74245700-3703	CC	CC	CC	CC	CC	CG	CC	CC	CC	CC	CC	CC	CC	CC	CC	CC	CG	CC	CC	CC	CC	CC	CC	CC	CC	CC	CC	CC	CC	CC	CC	CC	CC	CC	CC	CC	CC	CC	CC	CG	CC	CC	CC	CC	--	CC	CC	CC
PUT-163a-74245700-3707	AG	AG	AA	GG	AA	AG	AA	AA	GG	AG	AA	AA	AA	AA	AA	AG	AG	AA	AG	GG	GG	AG	AA	AG	AA	GG	AA	AA	AG	GG	GG	AG	GG	AA	AA	AA	AA	AA	AA	AG	AA	AA	GG	AA	GG	AG	GG	AA
PUT-163a-74246330-3711	GG	GG	GG	GG	GG	AG	--	GG	AA	GG	AA	AA	AG	AA	GG	AG	GG	GG	AA	GG	AG	GG	GG	GG	GG	GG	AA	GG	GG	GG	AA	GG	GG	GG	AG	GG	GG	AG	GG	GG	AG	AG	--	GG	AA	AG	GG	GG
PUT-163a-76010550-3720	GG	AG	GG	AA	AA	AG	GG	GG	GG	GG	GG	GG	AG	AA	AG	AG	GG	GG	GG	GG	AA	AA	AG	GG	AA	GG	AG	AG	GG	GG	AG	GG	AA	GG	GG	AG	GG	GG	AG	GG	GG	GG	GG	--	GG	GG	GG	AG
PUT-163a-76010623-3722	AA	AA	AA	AA	AA	AG	AG	GG	AA	AG	GG	AA	AA	AG	AG	AG	AG	AG	GG	GG	GG	AG	GG	AG	AA	AA	AA	GG	AA	AA	AA	AA	AG	GG	AA	AG	AA	GG	AG	GG	GG	GG	GG	AA	AG	AG	AG	GG
PUT-163a-76010933-3725	AA	AA	GG	GG	AG	GG	AG	AA	AA	GG	AG	AG	AG	AA	AG	GG	GG	AG	AG	GG	AA	AG	AG	AG	AG	AG	AA	AG	AA	GG	AG	GG	AG	GG	AG	AG	GG	AG	GG	AG	AG	AG	AG	GG	GG	--	--	AA
PUT-163a-76011799-3728	GG	GG	GG	GG	GG	GG	GG	GG	GG	GG	GG	GG	GG	GG	GG	GG	GG	GG	GG	GG	GG	GG	GG	GG	GG	GG	GG	GG	GG	GG	GG	GG	GG	GG	GG	GG	GG	GG	GG	GG	GG	GG	GG	GG	GG	GG	GG	GG
PUT-163a-76012177-3730	AG	AA	AA	AG	AA	AG	AG	AA	AG	AG	AG	AA	GG	GG	GG	AG	AG	GG	GG	AA	GG	AA	AG	GG	GG	GG	GG	AG	AA	AG	AG	AG	AG	AG	AA	AG	AG	GG	AA	AG	AG	AG	AG	GG	AA	AA	AA	AG
PUT-163a-76012177-3731	AG	GG	GG	AG	GG	AG	AG	GG	AG	AG	AG	GG	AA	AA	AA	AG	AG	AA	AA	GG	AA	GG	AG	AA	--	AA	AA	AG	GG	AG	AG	AG	AG	AG	GG	--	AG	AA	GG	AG	AG	AG	AG	AA	GG	GG	GG	AG
PUT-163a-76012177-3732	AG	GG	GG	GG	GG	GG	GG	GG	AG	GG	GG	GG	AG	AA	GG	GG	GG	AG	AA	GG	GG	GG	GG	AA	AA	AA	GG	AG	GG	GG	GG	GG	AG	AG	GG	GG	AG	AG	GG	GG	GG	GG	GG	GG	GG	GG	GG	AG
PUT-163a-76012755-3733	AG	GG	GG	AA	GG	GG	GG	GG	GG	AA	GG	GG	GG	GG	AG	AA	GG	GG	GG	AG	GG	GG	GG	AG	GG	AA	GG	GG	--	GG	AG	GG	GG	GG	GG	GG	GG	AG	AA	GG	GG	GG	GG	AG	GG	GG	GG	AA
PUT-163a-76013247-3735	CC	CC	CC	CC	CC	CC	AC	AA	CC	AA	CC	CC	AC	CC	CC	AC	AA	AC	CC	CC	CC	CC	CC	AC	CC	CC	CC	CC	CC	AC	AC	CC	AC	AC	AC	CC	CC	AC	CC	AC	CC	AC	CC	CC	AA	CC	CC	CC
PUT-163a-76013635-3736	GG	GG	GG	GG	GG	GG	GG	GG	GG	GG	GG	GG	GG	GG	GG	GG	GG	GG	GG	GG	GG	GG	GG	GG	GG	GG	GG	GG	GG	GG	GG	GG	GG	GG	GG	GG	GG	GG	GG	GG	GG	GG	GG	GG	GG	GG	GG	GG
PUT-163a-76013717-3738	AA	AA	AA	AA	AA	GG	AG	AA	AA	GG	AG	AA	GG	GG	AA	AG	AA	AG	GG	AG	AA	AG	GG	AG	AA	GG	AG	GG	GG	GG	AG	GG	GG	AG	AG	AG	GG	AA	AG	AG	AG	AG	AA	GG	AA	AG	AA	GG
PUT-163a-76013805-3742	GG	AA	GG	AA	GG	GG	GG	GG	GG	AG	GG	GG	GG	GG	AG	AG	AA	GG	GG	GG	GG	GG	GG	GG	AG	GG	GG	AG	AG	GG	--	GG	GG	GG	GG	GG	GG	GG	GG	AG	AG	GG	GG	GG	GG	AG	GG	GG
PUT-163a-76014009-3744	AA	GG	AG	AA	GG	GG	GG	GG	GG	GG	GG	AG	AG	GG	GG	GG	GG	AG	GG	GG	GG	AG	GG	GG	GG	AA	AA	GG	GG	GG	GG	GG	GG	GG	GG	GG	GG	GG	GG	GG	GG	AG	GG	GG	AG	AG	GG	--
PUT-163a-76014390-3751	AA	AA	AA	AA	AA	AA	AA	AA	AA	AC	AA	AC	AA	CC	AA	AC	AC	AC	AA	AA	AA	AA	AA	AA	AA	CC	CC	AA	AC	AA	AA	AC	AA	AC	AA	AC	AA	AA	AA	AA	AC	AC	AA	CC	AA	AA	AA	AA
PUT-163a-76014455-3754	TT	TT	TT	TT	TT	TT	TT	TT	TT	TT	TT	TT	TT	TT	AA	TT	AA	AA	TT	TT	TT	TT	TT	TT	TT	TT	TT	AT	TT	TT	TT	TT	TT	TT	TT	AT	TT	AT	TT	TT	TT	TT	TT	TT	--	TT	TT	TT
PUT-163a-76014682-3756	AA	AG	AA	AA	GG	GG	AG	AA	GG	AA	AA	AG	AA	AG	GG	AG	AA	AA	AA	AA	GG	AG	AA	GG	AA	AA	AA	AA	GG	GG	GG	GG	AG	GG	AG	AG	GG	AG	GG	AG	AG	--	AA	--	AG	AA	AA	AG
PUT-163a-76014682-3757	GG	AG	GG	GG	AA	AA	GG	GG	AA	GG	GG	GG	GG	GG	AA	AG	GG	GG	GG	GG	AG	AG	GG	AA	GG	GG	GG	GG	AG	AG	AA	AG	AG	AA	GG	GG	AA	GG	GG	AG	GG	GG	GG	GG	GG	GG	GG	AG
PUT-163a-76014682-3758	GG	AA	GG	GG	AA	AA	AG	GG	AA	GG	GG	GG	GG	GG	AA	AG	GG	GG	GG	GG	AG	AG	GG	AA	AG	GG	GG	GG	AG	AG	AA	AG	AG	AA	GG	GG	AA	GG	GG	AG	GG	AG	AG	AG	GG	GG	GG	AG
PUT-163a-76015427-3762	TT	TT	TT	AT	AA	TT	AT	AT	TT	AT	TT	AA	TT	TT	AT	AA	AA	AT	TT	AT	TT	AT	TT	AA	TT	TT	TT	TT	TT	TT	TT	AT	AT	AT	TT	TT	TT	AT	TT	TT	AT	AT	AT	TT	TT	TT	TT	AA
PUT-163a-76015810-3765	AA	AA	AA	AA	AA	AA	AA	AA	AA	AA	AA	AA	AA	AA	AA	AG	AA	AA	AA	AA	AA	AA	AA	AA	AA	AA	AA	AG	AA	AA	AA	AA	AA	AA	AA	AA	AA	AA	AA	AA	AA	AA	AA	AA	AA	AA	AA	AA
PUT-163a-76015893-3769	GG	GG	GG	GG	GG	GG	GG	AA	GG	AA	GG	AG	GG	GG	GG	GG	AA	AG	GG	GG	GG	AA	GG	GG	GG	GG	AG	GG	GG	GG	GG	GG	GG	GG	GG	GG	GG	GG	GG	GG	GG	GG	GG	GG	GG	AA	AG	AG
PUT-163a-76016170-3772	AA	AA	AA	AA	AA	AA	AA	--	AG	AG	AA	AA	AA	GG	AA	AG	AA	AG	AG	AG	GG	GG	AA	AA	AA	AA	AG	GG	AG	AA	AA	AG	AA	AG	AA	AA	AA	AG	AA	AA	AA	--	AA	AA	AA	--	AA	AA
PUT-163a-76016170-3773	AA	AA	AA	AA	AA	AA	AA	CC	AC	AC	AA	AA	AA	AA	AA	AA	AA	AC	AC	AC	CC	AC	AA	AA	AA	AA	AC	AC	AA	AA	AA	AC	AA	AC	AA	AA	AA	AA	AA	AA	AA	CC	AA	AA	AA	CC	AA	AA
PUT-163a-76016322-3774	AA	AA	CC	AA	AC	AA	AC	AA	AA	AA	CC	AA	AA	AA	AA	AA	AA	AA	AA	AA	AC	AA	AC	AC	AA	AA	AA	AA	AA	AA	AA	AA	AA	AA	AA	AA	AA	AA	AA	AA	AA	AA	AC	AA	AA	AA	AA	AA
PUT-163a-76016614-3776	GG	GG	GG	GG	GG	GG	GG	GG	GG	GG	GG	GG	GG	GG	GG	GG	GG	GG	GG	GG	GG	GG	GG	GG	GG	GG	GG	GG	GG	GG	GG	GG	GG	GG	GG	GG	GG	GG	GG	GG	GG	GG	GG	GG	GG	GG	GG	GG
PUT-163a-76017457-3788	GG	GG	GG	GG	GG	GG	CG	GG	GG	GG	GG	GG	GG	GG	GG	GG	GG	GG	GG	GG	GG	GG	GG	GG	CC	GG	GG	GG	GG	GG	GG	GG	GG	GG	CG	CG	GG	GG	GG	GG	GG	GG	GG	GG	CG	GG	--	GG
PUT-163a-76017930-3790	AA	GG	AG	AA	AA	AG	AG	AA	AA	AG	AA	AA	AA	AA	AA	AG	AA	AA	AA	AA	GG	AA	AA	AA	AA	AG	AA	AG	AA	AA	AG	AG	AA	AA	AG	AG	AG	AA	AA	AA	AA	AA	AA	AA	AA	--	GG	AA
PUT-163a-76017930-3792	CC	AA	AC	CC	CC	AC	AC	CC	CC	AC	CC	CC	CC	CC	CC	CC	CC	CC	CC	CC	AA	CC	CC	CC	CC	AC	CC	CC	CC	CC	CC	AC	CC	CC	AC	AC	AC	CC	CC	CC	CC	CC	CC	CC	CC	AC	AA	CC
PUT-163a-76018051-3796	GG	GG	GG	GG	GG	GG	AG	GG	GG	GG	AG	GG	GG	GG	GG	GG	GG	GG	GG	GG	GG	GG	GG	GG	GG	GG	GG	GG	GG	GG	GG	AG	GG	GG	GG	AG	GG	GG	AG	GG	AA	GG	GG	AG	AA	GG	GG	GG
PUT-163a-76018596-3800	GG	GG	GG	GG	GG	GG	GG	GG	GG	GG	GG	GG	GG	GG	GG	CG	GG	CG	GG	GG	CG	GG	GG	GG	GG	GG	GG	GG	GG	GG	GG	GG	GG	GG	GG	GG	GG	CG	GG	GG	GG	GG	CG	GG	GG	GG	GG	GG
PUT-163a-76020873-3816	AG	AA	AA	AG	GG	GG	AG	AG	AA	AG	GG	AA	AG	AG	AG	AG	GG	AG	AA	AG	GG	AA	GG	GG	AA	GG	GG	GG	AG	GG	AG	AG	GG	GG	AG	AG	GG	AG	AG	AG	GG	GG	GG	AG	AA	--	GG	GG
PUT-163a-76020949-3817	CC	CC	CC	CC	CC	CC	CC	AA	AC	CC	CC	CC	CC	CC	CC	AC	AA	CC	CC	CC	CC	AC	AA	CC	CC	CC	CC	CC	CC	CC	--	CC	CC	CC	CC	CC	CC	CC	CC	CC	CC	CC	CC	CC	CC	CC	CC	CC
PUT-163a-76021508-3824	GG	GG	GG	GG	GG	GG	GG	GG	GG	GG	GG	GG	GG	GG	GG	GG	GG	GG	GG	GG	GG	AG	GG	GG	GG	GG	GG	GG	GG	GG	GG	GG	GG	GG	GG	GG	GG	GG	GG	GG	GG	GG	GG	GG	GG	GG	GG	GG
PUT-163a-76021734-3825	CC	CC	CC	CC	CC	CC	CC	CC	CC	AC	CC	CC	CC	CC	CC	AC	CC	CC	CC	CC	CC	CC	CC	CC	CC	CC	CC	CC	AC	CC	CC	CC	AC	CC	CC	CC	CC	CC	CC	AC	CC	CC	CC	CC	CC	CC	CC	CC
PUT-163a-76021734-3826	GG	GG	GG	GG	GG	GG	GG	GG	GG	AG	GG	GG	GG	GG	GG	AG	GG	GG	GG	GG	GG	GG	GG	GG	GG	GG	GG	GG	AG	GG	GG	GG	AG	GG	GG	GG	GG	GG	GG	AG	GG	GG	GG	GG	GG	GG	GG	GG
PUT-163a-76021734-3828	AA	AA	AA	AA	AA	AA	AA	AA	AA	AG	AA	AA	AA	AA	AA	GG	AA	AA	AA	AG	AA	AA	GG	AA	AA	AA	AA	AG	AG	AA	AA	AA	AG	AA	AA	AA	AA	AG	AA	AG	AA	AA	AA	AG	AA	AA	AA	AA
PUT-163a-76280414-3829	CC	AC	AA	AA	AA	CC	AC	CC	AC	AC	CC	CC	AA	CC	CC	AC	AA	AC	AC	AA	AC	AA	AC	AC	AC	CC	AA	AC	AC	AC	AA	AC	AC	CC	AC	AC	AC	AC	CC	CC	CC	CC	AC	AA	AA	CC	CC	--
PUT-163a-76280510-3832	GG	GG	GG	GG	GG	GG	GG	GG	GG	GG	GG	GG	GG	GG	GG	GG	GG	GG	GG	GG	GG	GG	AA	GG	GG	GG	GG	GG	--	GG	GG	GG	GG	GG	GG	GG	GG	GG	GG	AG	GG	GG	GG	GG	GG	GG	GG	GG
PUT-163a-76281530-3840	GG	GG	AG	GG	--	GG	GG	GG	GG	GG	AA	--	GG	GG	GG	AG	GG	AG	GG	GG	AG	AG	GG	AA	--	GG	GG	GG	GG	GG	GG	AG	GG	GG	AG	GG	GG	GG	GG	GG	AG	AG	AG	GG	GG	AG	GG	--
PUT-163a-76282462-3845	CC	CC	CC	CC	CC	CC	CC	CC	CC	CC	CC	CC	CC	CC	CC	CC	CC	CC	CC	CC	CC	CC	CC	CC	CC	CC	CC	CC	CC	CC	CC	CC	CC	CC	CC	CC	CC	CC	CC	CC	CC	CC	CC	CC	CC	CC	CC	CC
PUT-163a-76282834-3849	GG	GG	AG	GG	GG	AG	AG	GG	AA	GG	GG	AG	AG	GG	GG	GG	GG	GG	GG	GG	AA	AG	AG	GG	GG	AA	GG	AG	AA	AG	AG	GG	AG	AG	AA	AG	GG	AA	AG	AG	AG	AG	AA	GG	--	AG	GG	AG
PUT-163a-76282927-3850	GG	AG	AG	GG	AG	AG	AG	AA	AA	AG	AA	AA	AG	AA	AA	AG	AA	AG	AA	AA	GG	AA	--	AA	AG	AA	AA	AA	AG	AG	AA	AG	AA	GG	AA	AG	GG	AA	AA	AA	GG	AA	AA	AG	AG	GG	GG	AA
PUT-163a-76282990-3853	AC	CC	AA	AA	AA	AA	AA	AA	AA	AC	AA	AA	AA	CC	AA	AA	AA	AA	AA	AA	AA	AC	AA	AA	CC	AA	AA	AA	AA	AA	AA	AA	CC	AA	AA	AA	AA	AA	AA	AA	AC	AA	AA	AA	AA	AC	AA	AA
PUT-163a-76283309-3855	AA	AA	AA	AA	CC	AA	AA	CC	AA	AA	AA	AC	AA	AA	AA	AA	AA	AA	AC	AA	AA	AA	AA	AA	AA	AA	AA	AA	AA	AA	AA	AA	AA	AA	AA	AA	AA	AA	AC	AA	AA	AA	AC	AA	AA	AA	AA	AC
PUT-163a-76283309-3856	AA	AG	AG	AA	AA	GG	GG	AA	AA	GG	AA	AA	GG	AA	AG	GG	GG	GG	AG	GG	AG	GG	GG	AG	AA	AG	GG	GG	AA	GG	AA	GG	GG	GG	GG	AG	AG	AG	AG	AG	--	--	AG	GG	--	AA	AG	--
PUT-163a-76284148-3860	AG	AG	AA	AA	AA	AA	AA	AA	GG	AG	AA	AA	GG	AA	GG	AG	AG	AA	AA	GG	AA	AG	AG	AG	AA	GG	AG	GG	AG	GG	AG	GG	AA	AA	AA	AA	AG	AG	AA	AG	--	--	--	AA	AA	AA	AA	AA
PUT-163a-76284233-3866	AA	AA	AA	AA	AA	AA	AA	AA	AA	AA	GG	AA	AA	AA	GG	AA	AG	AA	AA	AA	AA	GG	AA	AA	AA	AA	AA	AA	AA	AA	GG	AA	AG	AG	AA	AA	AA	AA	AA	AA	AA	AG	AA	AG	AA	AA	AA	AA
PUT-163a-76285192-3869	AA	AA	AG	AA	GG	AA	AA	AG	GG	GG	AG	GG	GG	AA	AG	AG	GG	AG	GG	AA	AG	GG	AG	AG	AA	GG	AG	AA	AG	AA	AA	AA	AA	AG	AA	AG	GG	AA	AG	GG	AG	AG	AG	AG	AG	AA	AA	AG
PUT-163a-76285464-3871	AA	AA	AA	AA	AA	AA	AG	AA	AA	AA	GG	GG	AG	AA	AA	AA	AA	AA	AA	GG	AA	AA	AA	AA	AG	AA	AA	AG	AA	AA	AA	AG	AA	AG	AA	AA	AA	AG	AA	AA	AG	AG	AA	AA	AA	AA	AA	AG
PUT-163a-76285464-3872	GG	GG	GG	GG	GG	GG	GG	GG	GG	GG	GG	GG	GG	GG	GG	GG	GG	GG	GG	GG	GG	GG	GG	GG	GG	GG	GG	GG	GG	GG	GG	GG	GG	GG	GG	GG	GG	GG	GG	GG	GG	GG	GG	GG	GG	GG	GG	GG
PUT-163a-76285464-3874	AC	CC	AC	CC	CC	CC	CC	AC	CC	CC	CC	CC	CC	AC	AA	CC	CC	AA	CC	CC	AC	AA	AA	AC	AC	AC	CC	CC	CC	AC	AA	AA	AC	--	AC	AA	CC	CC	AC	CC	CC	AC	AC	AC	CC	CC	AA	AC
PUT-163a-76285464-3875	GG	GG	GG	AA	AA	GG	AG	AG	GG	AG	--	AA	AA	AG	GG	AG	GG	GG	AA	AA	GG	GG	GG	AG	AG	AG	GG	GG	AG	GG	GG	AG	GG	GG	GG	GG	GG	AG	GG	AG	AG	AG	GG	GG	GG	AG	GG	AG
PUT-163a-76285464-3878	TT	TT	TT	TT	TT	TT	AT	TT	TT	TT	AA	AA	AT	TT	TT	TT	TT	TT	TT	AA	TT	TT	TT	TT	AT	TT	TT	AT	TT	TT	TT	AT	TT	AT	TT	TT	TT	AT	TT	TT	AT	TT	TT	TT	TT	TT	TT	AT
PUT-163a-76285947-3883	CC	CC	CC	CC	CC	CC	AC	CC	CC	CC	CC	CC	AC	CC	CC	CC	CC	CC	CC	CC	CC	CC	CC	CC	CC	CC	CC	CC	CC	CC	CC	AC	CC	AC	CC	AC	CC	CC	CC	CC	CC	CC	CC	CC	AC	CC	CC	CC
PUT-163a-76286252-3888	GG	GG	GG	GG	GG	GG	GG	GG	GG	GG	GG	GG	GG	GG	GG	GG	GG	GG	AG	GG	GG	GG	GG	GG	GG	GG	GG	GG	GG	GG	GG	GG	GG	GG	GG	GG	GG	GG	GG	GG	GG	GG	GG	GG	GG	GG	GG	GG
PUT-163a-76286252-3889	AA	AA	AA	AA	AA	AA	AA	AA	AA	AA	GG	AA	AA	AA	GG	AA	AG	AA	AA	AA	AA	GG	AA	AA	AA	AA	AA	AA	AA	AA	GG	AA	AG	AG	AA	AA	AA	AA	AA	AA	AA	AG	AA	AG	AA	AA	AA	AA
PUT-163a-76286252-3891	GG	GG	GG	GG	GG	GG	GG	GG	GG	GG	GG	GG	GG	GG	GG	GG	GG	GG	AG	GG	GG	GG	GG	GG	GG	GG	GG	GG	GG	GG	GG	GG	GG	GG	GG	GG	GG	GG	GG	GG	GG	GG	GG	GG	GG	GG	GG	GG
PUT-163a-76287315-3901	AC	AA	CC	CC	CC	AA	AC	CC	CC	AC	AC	CC	CC	CC	AA	AC	AC	AA	AA	CC	CC	CC	CC	AC	AA	CC	AA	AC	AA	AA	CC	AC	AC	CC	AA	AA	AC	AC	AA	CC	CC	CC	AC	AC	AC	AC	CC	AC
PUT-163a-76287542-3906	GG	AA	AG	GG	GG	AA	AA	GG	GG	AG	AG	GG	AG	GG	AA	GG	GG	AG	AA	GG	GG	AG	GG	AA	GG	AA	GG	GG	AG	GG	GG	AA	AG	AA	AA	AG	AA	GG	AA	AA	AG	AG	AG	GG	--	GG	AA	GG
PUT-163a-76287817-3909	GG	AG	GG	GG	AG	GG	AA	AA	AG	GG	AG	AG	AG	AA	GG	GG	AA	AG	GG	AG	AG	GG	GG	GG	GG	GG	GG	AG	GG	GG	AG	AG	--	AG	GG	AG	AG	AG	GG	AG	GG	AG	GG	AG	GG	GG	GG	AA
PUT-163a-76287889-3910	GG	GG	GG	GG	GG	AG	GG	GG	GG	GG	GG	GG	GG	GG	GG	GG	GG	GG	GG	GG	AG	GG	GG	GG	GG	GG	GG	GG	GG	GG	GG	GG	GG	GG	GG	GG	GG	GG	GG	AG	GG	GG	GG	GG	GG	GG	GG	GG
PUT-163a-76287889-3911	AA	AA	AA	AA	AA	--	AA	AA	AA	AA	AA	AA	AA	AA	AA	AA	AA	AA	AA	AA	--	AA	AA	AA	AA	AA	AA	AA	AA	AA	AA	AA	AA	AA	AA	AA	AA	AA	AA	--	AA	AA	AA	AA	AA	AA	AA	AA
PUT-163a-76289208-3917	CC	CC	CC	CC	CC	CC	CC	CC	CC	CC	CC	CC	CC	CC	CC	CC	CC	CC	CC	CC	CC	CC	CC	CC	CC	CC	CC	CC	CC	CC	CC	CC	CC	CC	CC	CC	AC	CC	CC	CC	AA	CC	CC	CC	CC	CC	CC	CC
PUT-163a-76289376-3924	AA	AA	AA	AA	AA	AA	AA	AA	AA	AA	AA	AA	AA	AA	AA	AA	AA	AA	AA	AA	AA	AA	AA	AA	AA	AA	AA	AA	AA	AA	AA	AA	AA	TT	AA	AA	AT	AT	AA	AT	AA	AA	AA	AA	AA	AA	AA	AA
PUT-163a-76289682-3929	GG	GG	AG	AA	GG	GG	GG	GG	AG	AA	AA	AA	GG	AA	AG	AG	AG	AA	AA	AG	AA	AA	GG	AA	GG	GG	GG	GG	AG	AG	GG	AA	GG	AG	GG	GG	GG	GG	AA	GG	AG	AG	AG	AG	GG	GG	GG	AA
PUT-163a-76289682-3932	CC	CC	CC	CC	CC	AC	AC	CC	CC	CC	CC	CC	CC	CC	CC	CC	CC	CC	CC	CC	CC	CC	CC	CC	CC	CC	CC	CC	CC	CC	CC	CC	CC	CC	AC	AC	AC	AC	CC	AC	AC	CC	CC	CC	AA	CC	CC	CC
PUT-163a-76289863-3935	TT	TT	TT	TT	TT	TT	AT	TT	TT	TT	AA	AT	AT	TT	TT	TT	AA	AT	TT	AT	TT	TT	AT	TT	TT	TT	TT	TT	AT	TT	TT	AT	AT	AT	AT	AT	TT	TT	AA	AT	TT	TT	TT	TT	--	TT	TT	AA
PUT-163a-76289864-3936	AG	AG	GG	AA	GG	GG	AG	GG	AG	GG	GG	GG	GG	GG	GG	GG	GG	GG	GG	GG	GG	GG	GG	GG	AG	GG	GG	GG	GG	GG	GG	GG	GG	GG	AG	AG	GG	GG	GG	GG	GG	AG	GG	GG	GG	AG	AA	GG
PUT-163a-76290498-3947	GG	GG	GG	GG	CC	GG	GG	CC	CG	CG	GG	GG	GG	CC	CG	GG	CG	GG	GG	GG	GG	GG	CG	GG	CC	GG	CC	GG	GG	GG	GG	GG	GG	GG	GG	GG	GG	GG	GG	CG	CG	CG	GG	GG	GG	GG	GG	GG
PUT-163a-76291488-3952	GG	GG	GG	GG	GG	GG	GG	GG	GG	GG	GG	GG	GG	GG	CG	GG	GG	GG	CC	CG	GG	GG	CC	GG	GG	GG	GG	CG	CG	GG	GG	GG	CG	CG	GG	CG	CG	GG	GG	GG	GG	GG	GG	GG	GG	GG	GG	GG
PUT-163a-76291555-3955	CC	CC	AC	CC	CC	CC	CC	CC	CC	CC	AC	CC	AC	CC	AC	AC	CC	CC	--	CC	--	CC	CC	CC	CC	CC	CC	CC	CC	CC	CC	CC	CC	CC	AC	CC	CC	CC	AC	CC	AC	CC	CC	AC	--	CC	CC	CC
PUT-163a-76291555-3956	AT	TT	TT	TT	TT	AT	TT	AA	TT	TT	TT	AT	TT	TT	TT	TT	TT	AT	TT	TT	TT	AT	TT	AT	--	TT	AT	AT	AT	TT	TT	AT	AT	AA	AT	TT	AT	TT	TT	AT	AT	TT	--	TT	--	--	TT	AA
PUT-163a-76291599-3958	CC	CC	AC	CC	CC	AA	AC	CC	CC	CC	CC	CC	AC	CC	AC	AC	CC	AC	CC	AC	AA	AC	AC	AC	AC	CC	CC	AC	AC	AA	CC	AA	CC	CC	CC	AC	AC	CC	AC	CC	CC	AA	CC	AA	CC	AC	AC	--
PUT-163a-76291599-3959	AA	AC	AC	CC	AA	CC	AC	CC	CC	AC	AA	AC	CC	AA	AC	AC	AA	AC	AA	CC	CC	AC	AC	AC	AC	AC	AA	AC	AC	CC	AA	CC	AC	AA	AC	AC	AC	AA	AC	AC	AA	CC	AC	CC	AA	--	CC	AA
PUT-163a-76291731-3961	AA	AT	AA	AA	AA	AA	AT	AA	AA	AT	AA	AA	AT	TT	AT	AT	AA	AA	TT	AA	AA	AA	AA	TT	TT	AA	TT	AA	AA	AA	AA	AT	AT	AA	AA	AA	AA	AT	AT	AA	AA	AA	AA	AA	AA	AT	AA	AT
PUT-163a-76291968-3965	CC	CC	CC	CC	CC	CC	CC	AA	CC	AA	CC	AC	CC	CC	CC	CC	AA	AC	CC	CC	CC	AA	CC	CC	CC	CC	AC	CC	CC	CC	CC	CC	CC	CC	CC	CC	CC	CC	CC	CC	CC	CC	CC	CC	CC	AA	AC	AC
PUT-163a-76292635-3968	AA	AA	AA	AA	AA	AA	AA	AA	AC	AA	AA	AA	AA	AA	AA	AA	AA	AA	AA	AA	AA	AA	AA	AA	AA	CC	AC	AA	AA	AA	AA	AA	AA	AA	AA	AA	AA	AA	AA	AA	AA	--	AA	AA	AA	AA	AA	AA
PUT-163a-76293504-3970	TT	TT	TT	TT	TT	TT	TT	TT	TT	TT	TT	TT	TT	TT	TT	TT	TT	TT	TT	TT	TT	TT	TT	TT	TT	TT	TT	TT	TT	TT	TT	TT	TT	TT	TT	TT	TT	TT	TT	TT	TT	TT	TT	TT	TT	TT	TT	TT
PUT-163a-76293556-3972	AA	AA	AA	AA	AA	AA	AA	AA	CC	AA	AA	AA	AA	AA	AA	AA	AA	AA	AA	AC	AC	AA	AA	AA	AA	AC	AA	AA	AA	AA	AA	AA	AA	AA	AA	AA	AA	AA	AA	AC	AC	AA	AA	AA	AA	AA	AA	AA
PUT-163a-76293601-3974	CG	CC	CC	CC	CC	CC	CC	CC	CC	CC	GG	CC	CC	CC	CG	CC	CC	CG	CG	CG	CG	CC	CG	CC	CC	CC	CC	CC	CG	CG	CC	CC	CG	CG	CC	CG	CG	CC	CC	CC	CC	CC	CC	CC	--	CC	GG	CC
PUT-163a-76908811-3987	GG	GG	GG	GG	GG	GG	GG	GG	AA	AG	AA	GG	GG	AG	AA	AG	AG	GG	GG	GG	GG	GG	AG	AA	AA	GG	GG	GG	GG	GG	GG	GG	GG	AG	AG	GG	AG	GG	AG	GG	GG	GG	GG	GG	GG	GG	GG	GG
PUT-163a-76909091-3994	CC	CC	CC	CC	CC	CC	CC	CG	GG	GG	CC	CC	CC	CG	CG	GG	CC	CG	CC	CC	CC	CG	CC	CC	CC	CC	CC	CC	CG	GG	CC	CC	CC	CC	CC	CC	CG	CC	CC	CG	CC	CC	CC	CG	--	CC	CC	CC
PUT-163a-76911814-3997	AG	GG	GG	GG	GG	GG	GG	GG	GG	GG	GG	AG	GG	GG	GG	GG	AG	GG	GG	GG	GG	GG	GG	AG	GG	GG	GG	AG	AG	GG	GG	GG	GG	GG	GG	AG	GG	AG	GG	GG	AG	AG	GG	AG	GG	GG	GG	--
PUT-163a-76911814-3998	AG	GG	GG	GG	GG	GG	GG	AA	GG	AG	GG	AG	GG	GG	GG	GG	AG	GG	GG	AG	GG	GG	GG	AG	GG	GG	AA	AA	AG	GG	AG	GG	GG	GG	GG	AG	GG	AG	GG	GG	AG	AG	GG	AA	GG	GG	GG	AA
PUT-163a-76912438-4001	GG	AA	GG	GG	GG	GG	AG	GG	GG	GG	GG	GG	GG	GG	AG	GG	GG	AG	GG	GG	AG	GG	AG	GG	GG	GG	GG	GG	GG	AA	AG	GG	AG	GG	AG	AG	GG	AG	GG	GG	--	GG	GG	GG	GG	GG	AA	GG
PUT-163a-76912438-4002	AA	GG	AA	AA	AA	AA	AG	AA	AA	AA	AA	AA	AA	AA	AG	AA	AA	AG	AA	AA	AG	AA	AG	AA	AA	AA	AA	AA	AA	GG	AG	AA	AG	AA	AG	AG	AA	AG	AA	AA	AG	AA	AA	AA	AA	AA	GG	AA
PUT-163a-76914695-4004	AA	AG	AA	AA	GG	AG	AA	AA	AA	AA	GG	AA	AA	AG	AG	AA	GG	AA	GG	AA	AA	AA	AA	AA	AA	AA	AA	AA	AA	AG	AA	AA	AA	AA	AG	GG	AA	AG	AA	AG	--	--	AA	--	AG	AA	AA	AA
PUT-163a-76914695-4005	GG	GG	GG	GG	GG	GG	GG	GG	GG	GG	GG	GG	GG	GG	AG	GG	GG	GG	GG	GG	GG	GG	GG	GG	GG	GG	GG	GG	GG	GG	AG	GG	GG	GG	GG	GG	GG	GG	GG	AG	GG	GG	--	GG	GG	--	GG	GG
PUT-163a-76915921-4006	AA	AG	GG	AA	GG	GG	GG	AA	GG	AA	GG	GG	AG	AA	GG	AG	GG	GG	GG	GG	GG	AA	GG	GG	GG	AG	GG	GG	GG	GG	GG	--	AG	GG	GG	AG	GG	GG	GG	GG	GG	AA	GG	GG	AG	AA	AA	--
PUT-163a-76916726-4010	CC	CC	CC	CC	CC	CC	CC	CC	CC	CC	CC	CC	CC	CC	CC	AC	CC	CC	CC	CC	AA	CC	AC	AC	CC	CC	AC	AC	CC	CC	CC	AA	CC	CC	AC	CC	CC	CC	AC	AC	AC	AC	AA	AA	CC	CC	CC	CC
PUT-163a-76917042-4012	AA	AA	GG	AG	GG	AA	AG	GG	GG	AA	GG	GG	AG	GG	GG	GG	GG	GG	GG	GG	AG	GG	AG	AA	GG	AG	AG	GG	GG	GG	GG	AG	GG	AG	GG	AG	GG	GG	GG	AG	GG	GG	GG	GG	GG	GG	GG	GG
PUT-163a-76917042-4013	GG	GG	AA	AG	--	GG	GG	AA	AA	GG	AA	AA	AG	AA	AA	AA	AA	AA	--	AA	AG	AA	GG	GG	AA	GG	AG	AA	AA	AA	AA	AG	AA	AG	AA	AG	AA	AA	AA	AG	AA	AA	AA	AA	AA	AA	AA	AA
PUT-163a-76921937-4020	CC	CC	CC	CC	AC	CC	CC	CC	CC	CC	CC	CC	CC	CC	CC	CC	CC	CC	AC	CC	CC	CC	CC	CC	AA	CC	CC	CC	AC	CC	CC	CC	CC	CC	CC	CC	AC	CC	CC	CC	AC	CC	CC	CC	--	CC	CC	CC
PUT-163a-76923750-4022	AA	AA	AC	AA	AA	CC	AC	CC	AC	AC	CC	AC	AC	AA	AC	AC	AA	AC	AA	AA	AA	AC	CC	AC	CC	CC	AC	AC	AA	AA	AC	AC	AA	AC	AA	AC	CC	AC	CC	AC	AC	AA	AA	AC	CC	AA	AA	AC
PUT-163a-76923750-4023	GG	GG	GG	GG	GG	AG	AG	GG	GG	GG	GG	AG	AG	GG	GG	AG	GG	GG	GG	GG	GG	GG	GG	GG	GG	GG	GG	AG	GG	GG	GG	GG	GG	GG	GG	AG	GG	GG	GG	GG	GG	GG	GG	GG	AG	GG	GG	GG
PUT-163a-76925486-4031	AG	GG	GG	GG	GG	GG	GG	GG	GG	GG	GG	GG	GG	GG	GG	AG	GG	GG	GG	GG	GG	GG	GG	GG	GG	GG	AA	GG	AG	GG	GG	GG	AG	GG	GG	GG	GG	GG	GG	GG	GG	GG	AG	GG	GG	AA	GG	GG
PUT-163a-76925486-4032	AG	GG	GG	GG	GG	GG	GG	GG	GG	GG	GG	GG	GG	GG	GG	AG	GG	GG	GG	GG	GG	GG	GG	GG	GG	GG	AA	GG	AG	GG	GG	GG	AG	GG	GG	GG	GG	GG	GG	GG	GG	GG	AG	GG	GG	AA	GG	GG
PUT-163a-76926256-4034	AA	AG	GG	GG	AG	AG	GG	AA	AG	GG	AG	AG	AG	AA	AG	GG	GG	AA	AG	AA	AG	AG	AA	AA	AA	AG	AA	GG	AG	AA	AG	GG	AG	GG	AG	AA	GG	AG	AA	AA	AG	AG	AG	AG	--	AG	AA	GG
PUT-163a-76926924-4036	GG	GG	GG	GG	GG	GG	GG	GG	GG	GG	GG	GG	GG	GG	GG	GG	GG	GG	GG	GG	GG	GG	GG	GG	GG	GG	GG	GG	GG	AG	GG	AG	GG	GG	GG	GG	GG	GG	GG	GG	GG	GG	AG	GG	GG	GG	GG	GG
PUT-163a-76926924-4037	AA	AA	AA	AA	AA	AA	AA	AA	AA	AA	AA	AA	AA	AA	AA	AA	AA	AA	AA	AA	AA	AA	AA	AA	AA	AA	AA	AA	AA	AA	AA	AA	AA	AA	AA	AA	AA	AA	AA	AA	AA	AA	AG	AA	AA	AA	AA	AA
PUT-163a-76926924-4038	AA	AA	AA	AA	AA	AA	AA	AA	AA	AA	AA	AA	AA	AA	AA	AA	AA	AA	AA	AA	AA	AA	AA	AA	AA	AA	AA	AA	AA	AA	AA	AA	AA	AA	AA	AA	AA	AA	AA	AA	AA	AA	--	AA	AA	AA	AA	AA
PUT-163a-76926924-4039	GG	GG	GG	GG	GG	GG	GG	GG	GG	GG	GG	GG	GG	GG	GG	GG	GG	GG	GG	GG	GG	GG	GG	GG	GG	GG	GG	GG	GG	AG	GG	AG	GG	GG	GG	GG	GG	GG	GG	GG	GG	GG	AG	GG	GG	GG	GG	GG
PUT-163a-76927231-4041	AA	AA	AA	AA	AA	AA	AA	AA	AA	AA	AA	AA	GG	AA	AA	AA	GG	AA	AA	AA	GG	AA	AA	AA	AA	AA	AG	AA	--	AA	AA	AA	AA	AA	AA	GG	AA	AA	GG	AG	AA	AG	AA	AA	AA	AA	AA	AA
PUT-163a-76931131-4047	AA	AA	AA	AA	AA	AA	AA	AA	AA	AA	AA	AA	AA	AA	AA	AA	AA	AA	AA	AA	AA	AA	--	AA	CC	AA	AA	AA	AA	AA	AA	AA	AA	AA	AA	AA	AA	AA	AA	AA	AA	AA	AA	AA	AA	AA	AA	AA
PUT-163a-76931131-4048	GG	GG	GG	GG	GG	GG	GG	GG	GG	GG	GG	GG	GG	GG	GG	GG	GG	GG	GG	GG	GG	GG	AG	GG	--	GG	GG	GG	GG	GG	GG	GG	GG	GG	GG	GG	GG	GG	GG	GG	GG	GG	GG	GG	GG	GG	GG	GG
PUT-163a-76931442-4049	GG	GG	AG	GG	GG	AG	AG	GG	GG	AG	GG	GG	AG	GG	AA	AG	AG	GG	GG	GG	AA	AG	AG	AG	GG	GG	AG	AA	AG	AA	AA	GG	AG	AG	AA	AG	GG	AG	AG	GG	AA	GG	AG	AA	--	GG	GG	AG
PUT-163a-76935255-4066	AG	GG	GG	AA	GG	AG	AG	AA	AA	GG	GG	AG	AG	AG	GG	AG	GG	AG	GG	GG	AG	GG	AG	GG	GG	AA	GG	GG	AA	GG	GG	AG	AG	GG	AG	GG	GG	GG	AG	AG	GG	AG	GG	GG	GG	--	GG	--
PUT-163a-76936327-4069	AA	GG	GG	GG	AG	GG	--	AA	AG	AG	GG	AG	GG	GG	AG	AG	AG	AA	AG	AA	AA	AG	AG	GG	AA	GG	GG	AG	AG	GG	AG	AG	AG	GG	GG	GG	AA	AA	AG	AG	AG	GG	AA	GG	GG	AA	AG	AG
PUT-163a-76936830-4073	AA	AA	AG	AA	GG	GG	--	GG	AA	AG	AA	AA	GG	AA	GG	AA	GG	AA	GG	AG	AA	AA	AA	AG	GG	AA	AA	AG	AA	GG	GG	GG	AG	AA	AG	AA	AA	AG	GG	GG	AG	AG	AA	AA	AA	AA	AA	AA
PUT-163a-78073698-4081	AC	AA	AA	CC	AA	AA	AA	CC	AA	AA	AA	AA	AA	AA	AA	AA	AA	AC	AA	--	AA	AA	AC	AA	AA	AA	AA	AA	AA	AA	AA	AA	AA	AA	AC	AC	AA	AA	AA	AC	AA	AA	AA	AA	AA	AA	AA	AC
PUT-163a-78074087-4083	AC	AA	AA	AA	CC	AC	AA	CC	AA	AA	AA	AA	AC	CC	AA	AA	AA	AC	AA	AA	AC	AA	AC	AA	AA	AA	AA	AA	AA	AA	AC	AC	AA	AA	AA	CC	AA	AA	AA	AC	AC	AC	CC	CC	--	AA	AA	AC
PUT-163a-78074087-4085	AC	AA	AA	AA	CC	AC	AA	CC	AA	AA	AA	AA	AC	CC	AA	AA	AA	AC	AA	AA	AC	AA	AC	AA	AA	AA	AA	AA	AA	AA	AC	AC	AA	AA	AA	CC	AA	AA	AA	AC	AC	AC	CC	CC	--	AA	AA	AC
PUT-163a-78074087-4086	AC	CC	AC	CC	CC	AC	AC	CC	CC	CC	AA	AC	AC	CC	AA	AC	AA	CC	AA	AA	AC	AC	AC	AC	CC	AA	CC	CC	AC	AA	CC	CC	AC	AC	AC	CC	AC	AC	AA	AC	CC	CC	CC	CC	CC	AA	CC	CC
PUT-163a-78074154-4087	AA	AA	AA	AA	CC	AA	AA	AA	AA	CC	AA	AC	AA	AA	AA	AA	AA	AA	AA	AA	AA	AC	AC	AC	AA	AA	CC	AC	AC	CC	AC	AA	AA	AC	CC	AC	AA	AC	AC	AA	AC	CC	AC	AC	AA	CC	AC	AA
PUT-163a-78074154-4088	AA	AA	AA	AA	GG	AA	AA	AA	AA	GG	AA	AG	AA	AA	AA	AA	AA	AA	AA	AA	AA	AG	AG	AG	AA	AA	GG	AG	AG	GG	AG	AA	AA	AG	GG	AG	AA	AG	AG	AA	AG	GG	AG	AG	AA	GG	AG	AA
PUT-163a-78074248-4091	AA	AA	AA	AA	AA	AA	--	AA	AA	AG	AA	AA	AA	AA	AA	--	AA	AA	AA	AA	AA	AG	AA	AA	AA	AG	AA	AA	AA	AA	AA	AA	AA	AA	AA	AA	AA	--	AA	AA	AA	AA	AG	AA	AA	AA	AA	AA
PUT-163a-78074248-4092	AA	AA	AA	AA	AA	AA	AG	AA	AA	AG	AA	AA	AA	AA	AA	AG	AA	AA	AA	AA	AA	AG	AA	AA	AA	AG	AA	AA	AA	AA	AA	AA	AA	AA	AA	AA	AA	AG	AA	AA	AA	AA	AG	AA	AA	AA	AA	AA
PUT-163a-78074902-4096	GG	GG	GG	GG	GG	GG	GG	AG	GG	GG	GG	GG	AG	AA	AG	AG	GG	GG	GG	GG	AG	GG	AG	GG	AG	GG	AG	GG	GG	GG	GG	GG	GG	GG	GG	AG	GG	GG	GG	GG	GG	AG	AG	GG	GG	GG	GG	AG
PUT-163a-78074902-4097	AA	AA	AA	AA	AA	AA	AG	AA	AA	AA	AA	AA	AA	AA	AA	AA	AA	AA	AG	AG	AA	AA	AA	AA	AA	AA	AA	AA	AA	AA	AA	AA	AA	AA	AA	AA	AA	AA	AA	AA	AA	AA	AA	AA	AG	AA	AA	AA
PUT-163a-78075531-4099	AG	AG	GG	AA	GG	GG	AG	AG	AA	AA	AA	AA	GG	AA	GG	AG	AA	AG	GG	GG	GG	AA	AA	GG	AG	GG	AA	AG	GG	GG	AA	GG	AA	--	GG	GG	GG	GG	AG	GG	AG	AG	AG	AA	GG	GG	GG	GG
PUT-163a-78075766-4101	TT	AT	TT	TT	TT	TT	TT	TT	TT	TT	TT	TT	TT	TT	AT	AT	TT	TT	AA	TT	TT	AT	TT	TT	TT	AA	TT	TT	TT	TT	TT	TT	TT	TT	TT	TT	TT	TT	TT	TT	TT	AT	TT	TT	TT	TT	AT	TT
PUT-163a-78075766-4103	AA	AA	AG	AA	AA	AA	AG	AA	AA	GG	AA	GG	AG	GG	AA	AG	AA	AG	AA	AA	AG	AA	AA	AG	GG	AA	AG	AA	AA	AA	AA	AA	AA	AA	AA	AA	AA	AA	AA	AA	AA	AA	AA	AA	--	AG	AA	GG
PUT-163a-78075766-4104	AA	AG	AG	AA	AA	AA	AG	AA	AA	GG	AA	GG	AG	GG	AG	GG	AA	AG	AG	AA	AG	AG	AG	GG	GG	GG	AG	AA	AA	AA	AG	AA	AA	AA	AA	AA	AA	AA	AA	AA	AA	AG	AG	AA	--	AG	AG	GG
PUT-163a-78076151-4108	CC	CC	AC	CC	AA	AC	AC	AA	AC	AC	AC	CC	CC	CC	CC	AC	AC	CC	AA	AC	AA	AA	CC	AC	AC	CC	CC	CC	AA	AA	AC	CC	AA	CC	AC	CC	AC	AC	AC	AC	AC	AC	--	AC	AA	CC	AC	AC
PUT-163a-78076222-4112	GG	GG	GG	GG	GG	GG	GG	GG	GG	AA	GG	GG	GG	AG	GG	AG	GG	GG	GG	GG	GG	GG	GG	GG	GG	GG	GG	GG	GG	GG	AG	GG	GG	GG	GG	GG	GG	GG	GG	GG	GG	AG	AG	GG	GG	GG	GG	GG
PUT-163a-78077266-4119	AA	AA	AA	AA	AA	AA	AA	AA	AA	AA	AA	AA	AA	AA	AA	AA	AA	AA	AA	AA	AA	AA	AA	AA	AA	AA	AA	AA	AA	AA	AA	AA	AA	AA	AA	AA	AA	AA	AA	AA	AA	AA	AA	AA	AA	AA	AA	AA
PUT-163a-78077294-4120	AG	AA	AG	GG	AA	AG	AG	GG	AA	AA	AA	AA	AG	GG	AG	AG	AA	GG	GG	GG	GG	GG	GG	GG	GG	GG	GG	GG	AA	AG	AG	GG	AG	AG	GG	GG	GG	AG	AG	AG	AG	AG	AG	AG	AG	GG	AA	GG
PUT-163a-78077553-4122	TT	TT	TT	TT	AT	AT	AT	AA	AT	TT	AA	AA	AT	TT	AT	AA	AT	TT	TT	AT	AT	AT	TT	TT	AT	TT	AT	AT	TT	AA	AT	TT	--	TT	AT	AT	AT	TT	AT	TT	TT	TT	AA	TT	TT	TT	TT	AT
PUT-163a-78079407-4129	GG	GG	GG	GG	CG	GG	GG	GG	GG	GG	GG	GG	CG	GG	GG	GG	GG	GG	GG	GG	GG	GG	GG	GG	GG	GG	GG	GG	GG	GG	CG	GG	CG	CG	GG	GG	--	GG	GG	CG	GG	GG	GG	GG	GG	GG	GG	GG
PUT-163a-78080238-4136	AA	AA	AA	AA	AA	AA	AA	AA	AA	AA	AG	AA	AA	AA	AA	AA	AA	AA	AA	AA	AA	AA	AA	AA	AA	AA	AA	AA	AA	AA	AA	AA	AA	AA	AA	AG	AA	AA	AA	AA	AA	AA	AA	AG	AA	AA	AA	AA
PUT-163a-78080886-4137	GG	GG	GG	GG	GG	GG	CG	GG	GG	CC	GG	GG	GG	GG	GG	GG	GG	GG	GG	GG	GG	GG	GG	GG	GG	GG	GG	CG	GG	GG	GG	GG	GG	GG	GG	GG	GG	GG	GG	GG	GG	GG	GG	GG	GG	GG	GG	GG
PUT-163a-78082025-4147	CC	CC	CC	CC	CC	CC	CC	CC	CC	CC	CC	CC	CC	CC	CC	CC	CC	CC	CC	CC	CC	CC	AA	CC	CC	CC	CC	CC	CC	CC	CC	CC	CC	CC	CC	CC	CC	CC	CC	CC	CC	CC	CC	CC	CC	CC	CC	CC
PUT-163a-78082556-4150	GG	GG	GG	GG	AA	AA	GG	GG	GG	GG	GG	GG	GG	GG	GG	GG	GG	GG	GG	GG	GG	GG	GG	GG	GG	GG	GG	GG	GG	GG	GG	GG	AG	AG	GG	GG	GG	GG	AG	GG	GG	AG	GG	GG	GG	--	GG	--
PUT-163a-78082681-4152	GG	GG	GG	GG	GG	GG	GG	GG	GG	GG	GG	GG	GG	GG	GG	AG	GG	GG	GG	AG	GG	GG	GG	GG	GG	GG	GG	GG	GG	GG	GG	GG	GG	GG	GG	GG	GG	GG	GG	GG	GG	GG	GG	GG	GG	GG	GG	GG
PUT-163a-78082681-4153	TT	AT	TT	AA	TT	TT	AT	TT	AT	TT	TT	TT	TT	TT	TT	TT	TT	TT	TT	TT	TT	TT	AT	TT	TT	TT	TT	TT	TT	TT	TT	TT	TT	TT	AT	AT	TT	TT	AT	TT	TT	AT	AT	AA	TT	TT	TT	TT
PUT-163a-78082681-4154	GG	GG	GG	GG	GG	GG	GG	GG	GG	GG	GG	GG	GG	GG	GG	AG	GG	GG	GG	AG	GG	GG	GG	GG	GG	GG	GG	GG	GG	GG	GG	GG	GG	GG	GG	GG	GG	GG	GG	GG	GG	GG	GG	GG	GG	GG	GG	GG
PUT-163a-78082794-4155	GG	AG	AA	GG	AA	AA	AG	GG	AG	GG	AG	GG	AA	AA	GG	AA	GG	GG	GG	AG	GG	GG	AG	GG	AA	GG	AA	AG	GG	AG	AA	AG	AA	AG	AG	GG	AA	AA	GG	AG	AG	AA	AG	AG	GG	AG	GG	GG
PUT-163a-78082794-4158	GG	AG	AA	GG	AA	AG	GG	GG	AG	GG	AG	GG	AA	AA	GG	AA	GG	GG	GG	AG	GG	GG	AG	GG	AA	GG	AG	AG	GG	GG	AA	GG	AG	GG	AG	GG	AA	AA	GG	AG	AG	AA	AG	GG	GG	AG	GG	GG
PUT-163a-78082892-4159	CC	CC	CC	CC	CC	CC	CC	CC	CC	CC	CC	CC	CC	CC	AC	CC	CC	AC	CC	AC	AC	CC	CC	CC	AA	CC	CC	CC	CC	CC	CC	CC	CC	CC	CC	CC	CC	CC	AC	AC	CC	AC	AC	CC	CC	CC	CC	CC
PUT-163a-78082892-4160	AC	CC	AA	CC	CC	AA	AA	CC	AC	AA	AA	AA	CC	AA	CC	AC	CC	AC	AA	AC	CC	AA	AC	AC	CC	AA	AA	AC	AA	AA	AC	AA	AC	AA	AA	AA	AA	AA	AC	AC	AA	CC	AC	AC	AC	AC	AA	CC
PUT-163a-78083518-4162	GG	GG	GG	GG	GG	AG	AG	GG	GG	GG	GG	GG	GG	GG	GG	GG	GG	GG	AG	GG	GG	GG	GG	GG	GG	AG	GG	GG	GG	GG	GG	GG	AG	GG	AG	GG	AG	GG	GG	GG	GG	AG	GG	GG	AA	--	GG	GG
PUT-163a-78083518-4163	AA	GG	AG	AA	GG	GG	GG	GG	GG	GG	GG	AG	AG	GG	GG	GG	GG	GG	GG	GG	AG	AA	GG	GG	GG	AG	AA	AG	GG	AA	AG	GG	GG	GG	GG	AG	GG	AA	AG	GG	GG	GG	AG	GG	GG	AG	GG	GG
PUT-163a-78083703-4166	AA	AA	AG	AA	AA	AA	AA	AA	AG	AA	GG	AA	AA	AA	AG	AA	AA	AA	AA	AA	AA	AA	AA	AG	AA	AA	AA	AA	AA	AA	AA	AA	AA	AA	AA	AA	AA	AA	AA	AA	AA	AA	AA	AG	AA	AA	AA	AA
PUT-163a-78085872-4176	GG	GG	GG	GG	GG	AG	AG	AA	GG	GG	GG	AG	AA	GG	AG	GG	GG	AG	GG	GG	AA	AG	AG	GG	GG	GG	GG	GG	AG	GG	GG	GG	GG	GG	GG	GG	AG	GG	GG	GG	GG	GG	GG	GG	AA	GG	GG	AG
PUT-163a-78085872-4178	TT	AA	TT	AA	AA	TT	TT	TT	AT	AT	AA	AT	TT	TT	AT	AT	AA	TT	AT	AA	TT	TT	AT	AA	AT	AA	AT	AT	AA	TT	AA	AT	AT	AA	AA	TT	AT	TT	AA	AT	TT	AA	AA	AT	TT	AA	AA	AT
PUT-163a-78085872-4180	GG	AA	AG	AA	AA	GG	GG	GG	AG	AG	AA	AG	GG	GG	AG	AG	AA	GG	--	AA	GG	GG	AG	AG	AG	AA	AG	AG	AA	GG	AA	AG	AG	AA	AA	GG	AG	AG	AA	AG	AG	AA	AA	AG	GG	AA	AA	AG
PUT-163a-78085872-4181	AA	AA	AA	AA	AA	AC	AC	CC	AA	AA	AA	AC	CC	AA	AC	AA	AA	AC	AA	AA	CC	AC	AC	AA	AA	AA	AA	AA	AC	AA	AA	AA	AA	AA	AA	AA	AC	AA	AA	AA	AA	AA	AA	AA	CC	AA	AA	AC
PUT-163a-78085872-4182	AA	GG	GG	GG	GG	AG	AA	GG	AG	AG	GG	GG	AG	AA	AG	GG	GG	AG	GG	GG	AA	GG	GG	GG	GG	GG	AG	GG	GG	AG	GG	AG	AG	GG	GG	AG	AG	AG	GG	AG	AG	GG	GG	GG	AG	GG	GG	AG
PUT-163a-78085894-4183	GG	GG	GG	GG	AA	AG	GG	GG	GG	GG	GG	GG	GG	GG	GG	GG	GG	GG	GG	GG	GG	GG	AG	GG	GG	GG	GG	GG	GG	AG	AA	GG	GG	GG	AG	GG	GG	GG	GG	GG	AG	GG	AG	GG	GG	GG	GG	GG
PUT-163a-78085894-4184	AA	AA	AA	AA	TT	AT	AA	AA	AA	AA	AA	AA	AA	AA	AA	AA	AA	AA	AA	AA	AA	AA	AT	AA	AA	AA	AA	AA	AA	AT	TT	AA	AA	AA	AT	AA	AA	AA	AA	AA	AT	AA	AT	AA	AA	AA	AA	AA
PUT-163a-78086550-4187	GG	--	GG	GG	GG	GG	GG	GG	GG	CG	CC	GG	CG	CG	CG	CG	CG	CG	CG	CC	CG	CG	GG	CG	GG	--	GG	CG	GG	--	GG	GG	GG	CG	GG	GG	GG	GG	GG	GG	GG	GG	GG	GG	GG	GG	CC	CC
PUT-163a-78086732-4196	GG	GG	GG	GG	GG	GG	GG	GG	GG	GG	GG	GG	GG	GG	GG	GG	GG	GG	GG	GG	GG	GG	GG	GG	GG	GG	GG	GG	GG	GG	GG	GG	GG	GG	GG	GG	GG	GG	GG	GG	GG	GG	GG	GG	GG	GG	GG	AG
PUT-163a-78087119-4201	AA	AA	AA	AA	AG	AA	AG	AA	GG	AG	GG	GG	AA	GG	AA	AA	AA	AA	AA	AG	AA	GG	AA	AG	AG	AA	AA	AG	AA	AA	AG	AG	AA	AG	AG	GG	AG	AG	AA	AG	AA	GG	AG	AA	AA	AA	AA	AA
PUT-163a-78087243-4204	AA	AA	AG	AA	AA	AA	AA	GG	AA	AG	AA	GG	AA	AA	AA	GG	AG	AA	AA	GG	AA	AG	AA	AA	AA	AA	AA	AA	AG	GG	AA	AA	AA	AA	AA	AG	AA	AG	AA	AA	AA	AG	AA	AA	GG	AA	AA	AG
PUT-163a-78087243-4205	TT	AT	TT	TT	TT	TT	TT	TT	AA	TT	AT	TT	AT	TT	TT	TT	TT	AA	TT	TT	TT	AT	AT	AT	TT	TT	TT	TT	TT	TT	TT	TT	TT	TT	AT	AT	TT	TT	AT	AT	TT	TT	TT	TT	TT	TT	TT	TT
PUT-163a-78087967-4211	GG	GG	GG	GG	GG	GG	GG	GG	GG	GG	GG	GG	GG	GG	GG	GG	GG	GG	GG	AG	GG	GG	GG	GG	GG	GG	GG	GG	GG	GG	GG	GG	GG	GG	GG	GG	GG	GG	GG	GG	GG	GG	GG	GG	GG	GG	GG	GG
PUT-163a-78087967-4212	CC	CC	CC	CC	CC	CC	CC	CC	CC	CC	CC	CC	CC	CC	CC	CC	CC	CC	CC	AC	CC	CC	CC	CC	CC	CC	CC	CC	CC	CC	CC	CC	CC	CC	CC	CC	CC	CC	CC	CC	CC	CC	CC	CC	CC	CC	CC	CC
PUT-163a-78088608-4213	AA	AA	AA	AA	AA	AA	AA	AA	AA	AA	AA	AA	AA	AA	AA	AA	AA	AA	AG	AA	AA	AA	AG	AA	AA	AA	AA	AA	AA	AA	AG	AA	AA	AA	AA	AA	AA	AA	AA	AA	AA	AA	AG	AA	AA	AA	AA	AA
PUT-163a-78088608-4215	GG	GG	GG	GG	GG	GG	GG	GG	GG	GG	GG	GG	GG	GG	GG	GG	GG	GG	CG	GG	GG	GG	CG	GG	GG	GG	GG	GG	GG	GG	CG	CG	GG	GG	GG	GG	GG	GG	GG	GG	GG	GG	CG	GG	GG	GG	GG	GG
PUT-163a-78089347-4224	TT	AT	AT	TT	TT	TT	TT	TT	AA	AT	TT	TT	TT	TT	TT	TT	AT	TT	TT	TT	TT	TT	TT	TT	TT	TT	TT	AA	TT	AA	AT	AT	AT	AA	AA	AT	AT	AT	TT	TT	TT	AT	AT	AT	--	--	TT	--
PUT-163a-78089347-4225	AA	AG	AA	AA	AA	AA	AA	AA	GG	AG	AA	AA	AA	AA	AA	AA	AG	AA	AA	AA	AA	AA	AA	AA	AA	AA	AA	GG	AA	GG	AG	AG	AG	GG	GG	AG	AG	AG	AA	AA	AA	AG	--	AA	AA	AA	AA	AA
PUT-163a-78089662-4227	AT	AA	TT	TT	TT	TT	AT	AA	TT	AA	TT	AT	AA	TT	TT	AT	TT	AA	TT	AT	AT	TT	AT	TT	AA	AT	AA	AA	AT	TT	AT	TT	AT	TT	TT	AT	TT	AT	TT	AT	AT	TT	TT	AA	AT	AT	AA	AT
PUT-163a-78089897-4230	AA	AA	AA	AA	AA	AA	AA	AA	AA	AA	AA	AA	AA	AA	AA	AA	AA	AG	AG	AA	AA	AA	AA	AA	AA	AA	AA	AA	AA	AA	AA	AA	AA	AA	AA	AA	AA	AA	AA	AA	AA	AA	AA	AA	AA	AA	AA	AA
PUT-163a-78089980-4231	GG	GG	GG	GG	GG	GG	GG	GG	GG	GG	GG	GG	GG	GG	GG	GG	GG	GG	GG	GG	GG	GG	AG	GG	GG	GG	GG	GG	GG	AG	GG	GG	GG	GG	GG	GG	GG	GG	GG	GG	GG	GG	GG	GG	GG	GG	GG	GG
PUT-163a-78089980-4232	AA	AA	AA	AA	AA	AA	AA	AA	AA	AA	AA	AA	AA	AA	AA	AA	AA	AA	AA	AA	AA	AA	AA	AA	AA	AA	AA	AA	AA	AA	AA	AA	AA	AA	AA	AA	AA	AA	AA	AA	AA	AA	AA	AA	AA	AA	AA	AA
PUT-163a-78089980-4234	GG	AG	AA	GG	GG	AG	GG	AA	GG	AA	AA	AA	AG	AA	AA	AA	AA	AA	AA	AA	AA	AA	AG	AG	AA	AA	AA	AG	AA	AG	AA	GG	AG	AG	AA	AA	AA	AG	GG	AA	AA	AA	AG	AG	AA	GG	GG	AA
PUT-163a-78089980-4237	GG	GG	GG	GG	GG	GG	GG	GG	GG	GG	GG	GG	GG	GG	GG	GG	GG	GG	GG	GG	GG	GG	GG	GG	GG	GG	GG	GG	GG	GG	GG	GG	GG	GG	GG	GG	GG	GG	GG	GG	GG	GG	GG	GG	GG	GG	GG	GG
PUT-163a-78091380-4239	CG	GG	CG	CC	GG	GG	CC	GG	GG	GG	CC	CG	CG	CG	CG	CG	CC	CG	CC	GG	GG	GG	CG	GG	GG	GG	CC	GG	GG	CG	GG	GG	GG	GG	GG	GG	GG	GG	GG	GG	GG	GG	GG	GG	--	GG	CC	CG
PUT-163a-78091466-4240	AA	AA	AG	GG	GG	AG	AG	AA	GG	GG	GG	AG	AG	AA	AG	AA	AA	AG	GG	GG	AA	AA	AG	AG	AA	GG	AG	AG	GG	AA	GG	GG	GG	GG	GG	AA	GG	GG	GG	GG	AG	AG	AG	GG	GG	GG	GG	AA
PUT-163a-78091466-4241	GG	GG	GG	GG	GG	GG	GG	GG	GG	GG	GG	GG	GG	GG	GG	GG	GG	GG	GG	GG	GG	GG	GG	GG	GG	GG	GG	GG	GG	GG	GG	GG	GG	GG	GG	GG	GG	GG	GG	GG	GG	GG	GG	GG	GG	GG	GG	GG
PUT-163a-78091767-4245	AA	AA	GG	GG	GG	GG	GG	GG	GG	AG	GG	GG	GG	GG	GG	AG	GG	AG	GG	GG	GG	GG	GG	GG	GG	GG	AA	GG	GG	GG	GG	GG	GG	GG	GG	GG	GG	GG	GG	GG	GG	AG	GG	GG	GG	AA	AA	GG
PUT-163a-78092140-4247	AA	AG	AA	GG	GG	GG	GG	GG	GG	AG	AA	AG	GG	GG	GG	GG	GG	GG	GG	GG	GG	GG	GG	GG	GG	GG	AG	GG	GG	GG	GG	GG	AG	GG	GG	GG	GG	AG	AG	GG	GG	GG	AG	GG	GG	AG	GG	GG
PUT-163a-78092140-4249	AA	AG	AA	AA	GG	AA	AG	GG	GG	AA	GG	AA	GG	GG	AG	GG	GG	GG	AG	AA	GG	GG	AG	AA	AG	AA	AA	GG	AG	AG	GG	AG	AG	GG	AG	AG	GG	AA	AA	AG	GG	GG	AG	AG	GG	--	AA	--
PUT-163a-78092237-4250	AA	AA	AA	AA	AA	AA	AA	AA	GG	AA	AA	AG	AA	AA	AA	AA	AA	AA	GG	AA	AA	AA	AA	AA	AA	AA	AA	AA	AA	AA	AA	AA	AA	AA	AA	AA	AA	AG	AA	AA	AA	AA	AA	AA	AA	AA	AA	AA
PUT-163a-78092237-4251	AG	AG	GG	GG	GG	GG	AA	GG	GG	AG	GG	GG	GG	GG	AG	AA	GG	AG	GG	AG	GG	GG	GG	GG	GG	GG	AA	AG	GG	GG	AA	AG	AG	GG	AG	AG	AG	AG	AA	AG	GG	AG	GG	GG	GG	AA	AA	GG
PUT-163a-78092282-4253	CC	AA	AC	CC	AA	AA	AA	CC	AA	AA	AA	AA	AC	AA	AC	AC	CC	AC	AA	AA	AA	AC	AC	AC	AA	AA	AC	AC	AA	CC	AA	AC	AA	AC	AA	AA	AC	AA	AA	AA	AA	AC	AA	CC	AA	AC	AC	CC
PUT-163a-78092282-4254	GG	GG	GG	GG	GG	GG	GG	GG	GG	GG	GG	GG	GG	GG	GG	GG	GG	GG	GG	GG	GG	GG	GG	GG	GG	GG	GG	GG	GG	GG	GG	GG	GG	GG	GG	GG	GG	GG	GG	GG	GG	GG	GG	GG	GG	GG	GG	CG
PUT-163a-78092706-4257	GG	GG	GG	GG	GG	AG	GG	GG	GG	AG	GG	GG	AG	GG	GG	GG	GG	GG	GG	GG	GG	GG	GG	GG	GG	GG	GG	GG	GG	GG	GG	GG	AG	GG	GG	GG	GG	GG	GG	GG	GG	GG	GG	GG	GG	GG	GG	GG
PUT-163a-78092706-4259	AA	AA	AA	AA	AA	AG	AA	AA	AA	AG	AA	AA	AG	AA	AA	AA	AA	AG	AA	AA	AG	AA	AG	GG	AA	AA	AA	AA	AG	AA	GG	AA	AG	AA	AG	AG	AG	GG	AA	AA	AA	AG	GG	AG	AA	--	GG	AA
PUT-163a-78092903-4261	AA	AA	AA	AA	AA	AG	AA	AA	AA	AA	AA	AA	AA	AA	AA	AG	AA	AA	AA	AA	AA	AA	AG	AA	AA	AA	AA	AA	AA	AA	AA	AA	AA	AA	AG	AA	AA	AG	AA	AA	AG	AA	AA	AA	AA	AA	AA	GG
PUT-163a-78103544-4264	AC	AC	AA	CC	AA	AA	AA	AA	AA	AC	CC	AC	AA	AC	AA	AA	AA	AA	AA	AA	AC	AA	AC	AA	AA	CC	AC	CC	AC	AA	AA	CC	AA	CC	AA	AA	AA	AA	AA	AA	AA	AC	AC	AA	AA	AC	AA	AA
PUT-163a-78103662-4265	GG	AG	AG	GG	GG	AG	AA	GG	AA	AG	GG	GG	AG	GG	AG	AG	GG	AA	AG	GG	AA	AA	AG	AA	AG	GG	AG	AG	AA	AG	AA	AG	AG	GG	AA	AA	AA	AG	AG	AA	AG	AA	AG	AA	AG	GG	GG	GG
PUT-163a-78105032-4267	GG	GG	GG	GG	AA	AG	AA	GG	GG	AG	GG	GG	GG	AA	GG	AG	GG	GG	GG	GG	GG	GG	GG	GG	GG	GG	GG	GG	GG	GG	GG	GG	GG	GG	GG	GG	GG	GG	GG	GG	GG	GG	GG	GG	GG	GG	GG	GG
PUT-163a-78105559-4270	AA	GG	AG	AA	AG	AA	GG	AA	GG	AA	GG	AA	AA	AA	AG	AG	AA	AA	GG	AA	AG	AA	AA	AA	AA	AA	AA	AG	AG	AA	AA	AA	GG	AG	AA	GG	AG	AG	AA	AA	AA	AA	AG	AG	GG	AA	AG	GG
PUT-163a-78106858-4272	AA	AA	AA	AA	AA	AA	AA	AA	GG	AA	AA	AA	AA	AA	AA	AA	AA	AA	AA	AA	AA	AA	AA	AG	AA	AA	AA	AA	AA	AA	AA	AA	AA	AG	AA	GG	AA	AA	AA	AA	AA	AA	AA	AA	AA	AA	AA	AG
PUT-163a-78107436-4275	CG	GG	CC	GG	CC	GG	GG	GG	GG	CG	GG	CG	CG	GG	GG	CG	GG	GG	CC	GG	CG	GG	CG	CC	CC	CG	CC	GG	GG	GG	GG	GG	CG	CG	CG	CG	GG	CG	CG	CG	GG	GG	GG	CG	CC	GG	GG	GG
PUT-163a-78108031-4276	AA	AA	AC	AA	AA	AC	AC	AA	CC	AA	AA	AA	AA	AC	AC	AA	AA	AC	CC	AA	AA	AA	CC	AA	AC	CC	AA	AA	CC	AA	AA	AA	AC	AC	AA	AC	AC	AC	CC	AA	--	AC	AC	AA	AA	AA	AA	AA
PUT-163a-78108989-4283	AG	AG	AA	AA	AA	AG	AG	AA	AA	AA	AA	AA	AA	AA	AA	AA	AA	AA	AA	AA	AA	AA	AA	AG	AA	AA	AA	AA	AG	AA	AA	AA	AG	AA	AA	AA	AA	AG	AG	AG	AG	AA	AA	AA	AA	AG	AA	AA
PUT-163a-78109082-4284	AG	AA	GG	AA	GG	GG	GG	GG	GG	AG	GG	AG	GG	GG	GG	AG	AA	AG	GG	AG	GG	AG	GG	GG	GG	GG	AA	GG	GG	GG	GG	GG	AG	GG	GG	GG	GG	GG	GG	GG	AG	AG	GG	GG	GG	GG	GG	AG
PUT-163a-78109095-4286	TT	AT	AT	TT	AA	AA	AA	AT	TT	AT	AT	AT	TT	--	AA	TT	AA	TT	AA	AT	AA	AA	AT	AT	AT	AT	TT	AA	AT	--	AT	AA	AT	AA	AA	TT	AT	AT	AA	AA	AT	AT	TT	AT	TT	AA	AT	AA
PUT-163a-78109387-4288	AG	GG	GG	AG	AG	GG	GG	AA	--	GG	GG	AG	GG	GG	GG	GG	AG	GG	GG	GG	AG	AG	GG	AG	GG	AA	AA	AA	AA	GG	AG	AG	GG	AG	AG	AG	AG	GG	AG	GG	AA	AG	AG	GG	AA	AA	AG	GG
PUT-163a-78110296-4294	GG	AG	AG	AA	AA	AG	AA	GG	AG	GG	AG	AG	AA	AA	AG	AG	AA	AG	GG	AG	AG	AG	AG	AA	AA	AA	AA	AA	AG	GG	AA	GG	AA	AG	AA	AA	AG	GG	GG	AG	AG	AA	AG	AG	AA	AG	AG	AG
PUT-163a-78110296-4295	GG	GG	GG	AA	AA	AG	AA	AA	AA	AG	GG	AG	AA	GG	AG	AG	AA	AG	GG	AG	AG	AG	AG	AA	AA	AA	AA	GG	AG	AA	GG	AG	GG	AG	AA	AG	AG	AG	AA	GG	AG	GG	GG	AG	AA	AG	AG	AG
PUT-163a-78110296-4297	GG	GG	GG	AA	AA	AG	AA	GG	AG	GG	GG	AG	AA	GG	AG	AG	AA	AG	GG	AG	AG	AG	AG	AA	AA	AA	AA	GG	GG	AA	GG	GG	GG	AG	AA	AG	AG	GG	AG	GG	AG	GG	GG	AG	AA	AG	AG	AG
PUT-163a-78110589-4304	AA	AA	AA	AA	AA	AA	AG	AA	AA	AA	AA	AA	AA	AA	AA	AA	AA	AA	GG	AA	AA	AG	AG	AA	AA	AA	AA	AA	AA	AA	GG	AA	AA	AA	AA	AG	AA	AA	AA	AA	AG	AA	AA	AA	AA	AA	AA	AA
PUT-163a-78112154-4305	AA	AA	AA	AA	AA	AA	AA	AA	AA	AA	AA	AA	AA	AA	AG	AA	AA	AA	AA	AA	AA	AA	AA	AA	AA	AA	AA	AA	AA	AA	AA	AA	AA	AA	AA	AA	AA	AG	AA	AA	AA	AA	AA	AA	AA	AA	AA	AA
PUT-163a-78112739-4310	AA	AA	AA	AA	AA	AA	AA	AA	AC	AA	AA	AA	AA	AA	AA	CC	CC	AC	AA	AC	AA	AA	AA	AA	AA	AA	AA	AA	AA	AA	AA	AA	AA	AA	AA	AA	AA	AC	AA	AA	AC	AA	AA	AA	--	AA	AA	AA
PUT-163a-78112841-4311	AG	GG	GG	AA	AA	AG	AG	AA	AA	AA	GG	AG	AA	GG	AG	AG	AA	AG	AA	AA	AA	GG	AA	AG	GG	AA	AG	AG	AG	AG	AA	GG	AG	GG	AA	AA	GG	AA	AA	GG	AG	AA	AA	AG	AG	AG	AA	AG
PUT-163a-78112841-4312	AG	GG	GG	AA	AA	AG	AG	AA	AA	AA	GG	AG	AA	GG	AG	AG	AA	AG	AA	AA	AA	GG	AA	AG	GG	AA	AG	AG	AG	AG	AA	GG	AG	GG	AA	AA	GG	AA	AA	GG	AG	AA	AA	AG	AG	AG	AA	AG
PUT-163a-78113073-4313	AA	AG	AA	GG	GG	AA	AG	AA	GG	GG	GG	AG	AG	AA	AA	AG	AA	AG	AA	AA	GG	GG	GG	AA	AA	AA	GG	GG	AA	GG	AG	AA	GG	AG	GG	AG	GG	GG	GG	AG	GG	GG	AA	AA	--	AA	AA	AG
PUT-163a-78113073-4314	CC	CC	CC	CC	CC	CC	CC	CC	CC	CC	CC	AC	CC	CC	CC	AC	CC	CC	CC	CC	AC	AC	CC	CC	CC	CC	CC	AC	CC	CC	AC	CC	AC	AC	AC	AC	AC	CC	AC	AC	AC	AC	CC	CC	--	CC	CC	CC
PUT-163a-78113253-4315	AA	GG	GG	AA	GG	AG	AA	AA	AA	AA	AA	AA	AA	AA	AA	AA	GG	AA	GG	AG	AA	AA	AA	AA	GG	AA	AA	GG	AA	GG	AG	AA	GG	AG	AA	AA	AA	GG	AA	AA	AG	AG	AA	AA	AG	AA	AA	AA
PUT-163a-78113253-4316	GG	AA	AA	GG	AA	AG	GG	GG	GG	GG	GG	GG	GG	GG	GG	GG	AA	GG	AA	AG	GG	GG	GG	GG	AA	GG	GG	AA	GG	AA	AG	GG	AA	AG	GG	AG	GG	AG	GG	GG	AG	AG	GG	GG	AG	GG	GG	GG
PUT-163a-78113898-4320	AA	AA	AA	AA	AA	AA	AA	AA	AA	AA	AA	AG	AA	AA	AA	AA	AA	AA	AA	AA	AA	AA	AA	AA	AA	AA	AG	AA	AA	AA	AA	AA	AA	AA	AA	AA	AA	AA	AA	AA	AA	AA	AA	AA	AG	AA	AA	AA
PUT-163a-78113898-4323	GG	AA	GG	GG	GG	AG	GG	GG	GG	AA	GG	AG	AG	GG	AG	GG	GG	GG	GG	AA	GG	GG	AA	GG	GG	GG	AG	AA	GG	GG	AA	AA	GG	AG	AG	AG	AG	GG	GG	GG	AG	AA	AG	AA	--	AG	GG	AA
PUT-163a-78115415-4342	TT	TT	AT	AA	AA	AT	TT	AT	AT	AT	TT	TT	TT	TT	TT	AT	AT	TT	AT	AT	TT	AT	AT	TT	AT	TT	AT	AA	AA	AA	AT	TT	AT	AT	AT	AA	AA	AT	AT	AA	AT	AT	AA	AT	TT	AT	AA	AT
PUT-163a-78115415-4343	AA	AA	AT	AA	TT	AT	TT	AT	AT	TT	TT	AT	AA	TT	AT	AT	AA	TT	AA	AT	TT	AT	AT	AA	AT	TT	AT	AA	AA	AT	AT	TT	AT	AT	AT	AA	AA	AT	AT	AA	AT	TT	AA	AT	TT	AA	AA	AT
PUT-163a-78115808-4349	AA	AG	AA	AA	AA	AA	AA	AA	AG	AA	AA	AA	AA	AA	AA	AA	AA	AG	AA	AA	AG	AA	AG	AA	GG	AG	AG	AA	AG	AA	AA	AA	AG	AA	AA	AA	AG	AA	AG	AA	AA	AA	AA	AA	--	AA	GG	AA
PUT-163a-78116027-4354	AC	CC	AC	AA	AA	AC	AC	AA	AA	AA	AA	AA	AA	AA	CC	AC	AA	AC	CC	AA	CC	AA	CC	AA	CC	CC	CC	AC	CC	CC	CC	AC	CC	AC	AC	AA	AA	AC	AC	AC	AC	--	--	AA	CC	AC	AC	AA
PUT-163a-78116065-4356	CC	CC	CC	CC	CC	CC	CC	CC	AA	CC	CC	AC	CC	CC	CC	AC	CC	CC	CC	CC	CC	CC	CC	CC	CC	CC	CC	CC	CC	CC	CC	CC	CC	CC	CC	CC	CC	CC	CC	CC	CC	CC	CC	CC	CC	CC	CC	CC
PUT-163a-78116163-4360	AA	AA	AA	AA	AA	AA	AA	AA	AA	AA	AA	AA	AC	AA	AA	AA	AA	AA	AA	CC	AA	AA	AA	AC	AA	AA	AA	AA	--	AA	AA	AA	AA	AA	AA	AA	AA	AA	AA	AA	AA	AA	AA	AA	AA	AA	AA	AC
PUT-163a-78118553-4379	GG	GG	GG	GG	GG	GG	GG	AG	AG	AG	GG	GG	GG	AG	GG	GG	GG	GG	GG	GG	GG	GG	GG	GG	GG	GG	GG	AG	GG	GG	GG	GG	GG	GG	GG	GG	AG	GG	GG	GG	GG	GG	--	GG	GG	--	GG	--
PUT-163a-78119421-4381	CC	AA	CC	AA	AA	AA	AA	AA	AA	AA	CC	AC	AC	AA	AC	AC	CC	AA	AC	AC	AA	AA	AC	AA	AC	AA	AC	AA	AC	CC	CC	AC	CC	AA	AC	CC	AC	AC	AC	AC	AC	--	CC	CC	CC	AC	AA	AA
PUT-163a-78119421-4384	AA	AG	AA	GG	GG	GG	GG	GG	GG	GG	--	AG	AG	GG	AG	AG	AA	GG	AG	AG	GG	GG	AG	GG	AG	--	AG	GG	AG	--	AA	AG	AA	GG	AG	AA	AG	AG	GG	AG	AG	AG	--	AA	AA	AG	GG	AA
PUT-163a-78119421-4385	GG	AG	AG	AA	AA	AA	AA	AA	AA	AA	AA	AG	AG	AA	AG	AA	GG	AA	AA	AA	AA	AA	AA	AA	AG	GG	AG	AA	AA	GG	AG	AA	AG	AA	AA	AA	AA	AG	AA	AG	AA	AA	AA	GG	GG	AG	AA	GG
PUT-163a-78120078-4386	AA	AA	AA	AA	AA	AC	AC	AA	AA	AA	AA	AC	AA	AA	AA	AA	AA	AA	AA	AA	AA	AA	AA	AC	AA	AA	AA	AA	AA	AA	AA	AC	AC	AA	CC	AA	AA	AA	AC	AA	AA	AA	AA	AA	CC	AA	AA	AA
PUT-163a-78120078-4387	AG	AA	AG	GG	GG	AG	GG	GG	GG	AG	GG	AG	GG	GG	AA	AA	GG	AG	GG	AA	AA	AG	GG	AA	AG	AA	AA	AG	AG	AA	AG	AG	GG	AG	AG	AG	AG	GG	AG	GG	AG	GG	GG	AG	AA	GG	AA	GG
PUT-163a-78120310-4388	GG	GG	AG	AA	AA	AG	AA	AA	AG	AG	AA	GG	AA	AA	AA	AA	AA	AA	GG	AG	AA	AA	GG	AG	AA	GG	GG	AA	GG	GG	AG	AG	AG	AG	GG	AG	AG	AG	GG	AG	AG	AG	AA	AG	GG	AA	AA	AG
PUT-163a-78121045-4390	AA	AA	AG	AA	AA	AG	AG	GG	GG	AA	AA	AG	GG	AA	AA	AG	AA	GG	AA	AA	AG	GG	AA	GG	GG	GG	AG	AG	AG	AA	GG	AA	AA	AG	AA	GG	AA	AA	GG	AG	AG	GG	AA	AG	AA	AA	AA	AA
PUT-163a-78121212-4392	GG	GG	GG	GG	GG	AG	GG	GG	GG	GG	GG	GG	GG	GG	GG	AG	GG	GG	GG	GG	GG	GG	GG	GG	GG	GG	GG	GG	GG	GG	AA	GG	GG	GG	AG	GG	GG	AG	GG	GG	AG	GG	GG	GG	AG	GG	GG	AA
PUT-163a-78121249-4393	AA	AA	AA	AA	AA	AA	AA	AA	AA	AA	AA	AA	AA	AA	AA	AA	AA	AA	AA	AA	AG	AA	AA	AA	AA	AA	AA	AA	AA	AA	AA	AA	AA	AA	AA	AA	AA	AA	AA	AA	AA	AA	AA	AA	AA	AA	AA	AA
PUT-163a-78121249-4396	AA	AA	AA	AA	AA	AA	AA	AA	AA	AA	AA	AA	AA	AA	AA	AT	AA	AT	AA	AA	AT	AA	AA	AA	AA	AA	AA	AA	AT	AA	AA	AA	AA	AA	AA	AA	AA	AA	AA	AA	AA	AA	--	AA	AA	--	AA	--
PUT-163a-78122363-4401	AG	GG	AG	GG	AA	AA	AA	AG	AA	AG	AG	AG	AG	AA	AG	AA	GG	AA	AA	AA	AA	AA	AA	AA	AA	AA	AA	AA	AG	AG	AG	GG	AA	AA	AG	AA	AG	AA	AG	AA	AG	AA	AA	AG	AA	GG	AG	GG
PUT-163a-78122363-4402	GG	GG	GG	GG	CC	CC	CC	GG	CC	GG	--	GG	GG	GG	GG	CC	GG	CC	GG	CC	--	GG	CC	CG	GG	GG	GG	CC	CG	GG	CG	GG	CC	CC	CG	CC	CG	CG	CC	CC	CC	CC	CG	CG	CC	--	--	CG
PUT-163a-78122682-4404	AA	AA	AA	AA	AA	AA	AA	AA	AA	AA	AA	AA	AA	--	AA	AA	AA	AA	AA	AA	AA	AA	AA	AA	AA	AA	AA	AA	AA	AA	AA	AA	AA	AA	AA	AA	AA	AA	AC	AA	--	AA	AA	AA	AA	AA	AA	AA
PUT-163a-78122682-4405	AA	AA	AA	AA	AA	AA	AG	AG	AA	AA	AA	AA	AA	GG	GG	AG	AA	AA	GG	AA	AA	AG	AA	AG	AG	GG	GG	AG	AA	GG	AA	AA	AA	AA	AG	AG	GG	AA	AA	AG	AA	AA	AA	GG	--	AA	GG	AG
PUT-163a-78122693-4409	CC	CC	AC	AC	CC	AC	AA	AC	AC	AC	CC	AC	CC	CC	CC	AC	CC	CC	CC	CC	CC	CC	CC	CC	CC	CC	CC	AA	AC	CC	CC	AC	CC	CC	AA	AC	CC	CC	CC	CC	CC	AC	AA	CC	CC	CC	CC	CC
PUT-163a-78122776-4410	GG	GG	--	GG	GG	GG	GG	AA	AG	GG	GG	AA	AG	AA	GG	AG	AA	GG	GG	AG	GG	AG	AG	AG	GG	GG	AA	AG	GG	AG	AG	GG	AG	GG	AA	GG	AG	GG	GG	AG	AG	AG	AG	GG	GG	AG	--	AG
PUT-163a-78122842-4411	CC	CC	CC	CC	CC	CC	CC	GG	CC	CC	CC	CC	CG	CC	CC	CC	CC	CG	CC	CC	CC	CC	CC	CC	CC	CC	CC	CC	CC	CC	CC	CC	CC	CC	CC	CC	CC	CC	CC	CC	CC	CC	CC	CC	CC	CC	CC	CC
PUT-163a-78122849-4414	GG	GG	GG	GG	GG	GG	GG	GG	GG	GG	GG	GG	GG	GG	GG	GG	GG	GG	GG	GG	GG	GG	GG	GG	GG	GG	GG	GG	GG	GG	GG	GG	GG	GG	GG	GG	GG	GG	GG	GG	GG	GG	GG	GG	GG	--	--	--
PUT-163a-78123293-4429	TT	AT	TT	TT	AA	AT	TT	TT	TT	--	TT	AT	AT	TT	AT	TT	TT	TT	AA	AT	AA	--	AA	TT	TT	TT	AT	AT	TT	AT	TT	AT	TT	AA	AT	TT	TT	AT	AA	AT	--	AA	TT	AT	AA	AA	AA	AA
PUT-163a-78123660-4432	AA	GG	AG	AA	GG	AA	AA	AA	AG	AA	AA	AA	AG	AG	AG	AA	AA	AA	AA	AA	AA	AA	AA	AA	AA	AA	AA	AG	AG	AA	AA	AA	AA	AA	AA	AA	AA	AG	AA	GG	AA	AA	AG	AA	AA	--	AA	AA
PUT-163a-78123661-4433	GG	AA	AG	GG	AA	GG	GG	GG	AG	GG	GG	GG	AG	AG	AG	GG	GG	GG	GG	GG	GG	GG	GG	GG	GG	GG	GG	GG	AG	GG	GG	GG	GG	GG	GG	GG	GG	AG	GG	AA	GG	GG	AG	GG	GG	AG	GG	GG
PUT-163a-78123661-4434	AA	TT	AT	AA	TT	AT	AA	AA	AT	AA	AA	AA	AT	AT	AT	AA	TT	AA	AA	AA	AA	AA	AA	AA	AA	AA	AA	AA	AT	AA	AA	AA	AA	AA	AT	AT	AA	AT	AT	TT	AA	AA	AT	AT	AA	AT	AA	AA
PUT-163a-78123661-4435	CC	GG	CG	CC	GG	CC	CC	CC	CG	CC	CC	CC	CG	CG	CG	CC	CC	CC	CC	CC	CC	CC	CC	CC	CC	CC	CC	CC	CG	CC	CC	CC	CC	CC	CC	CC	CC	CG	CC	GG	CC	CC	CG	CC	CC	CG	CC	--
PUT-163a-78123795-4439	AA	AC	AA	AA	CC	AC	AC	AA	AA	AA	AC	AC	CC	AA	AC	CC	CC	AC	AA	AA	AC	AA	AC	AA	AC	AA	AC	AC	AC	AA	CC	AC	AC	AA	AC	AC	CC	AA	AC	AC	--	AC	--	AA	--	--	AA	AC
PUT-163a-78124186-4441	GG	GG	GG	GG	GG	GG	GG	GG	AG	GG	GG	GG	GG	GG	GG	GG	GG	GG	AG	GG	GG	GG	GG	GG	GG	GG	GG	GG	GG	AG	GG	GG	GG	GG	AG	--	GG	GG	AA	GG	GG	--	GG	AG	AA	AA	AA	GG
PUT-163a-78124186-4445	AA	AG	AG	AA	AA	AG	AG	AA	AA	GG	GG	AG	GG	GG	AG	AG	GG	AG	AA	AG	AG	AG	AG	AG	AA	AG	AA	AA	GG	AA	AA	AA	AG	AG	AG	AA	AG	AA	AA	AA	AA	AA	AA	AA	AA	AA	AA	AA
PUT-163a-78124423-4451	AG	AG	GG	AG	GG	AG	AG	GG	GG	GG	GG	AG	AG	GG	AG	AG	GG	AG	GG	AG	AG	AG	AG	AG	GG	AG	AG	AG	AG	GG	GG	AG	AG	GG	GG	--	GG	AG	AG	AG	AG	--	--	AG	AG	GG	GG	AG
PUT-163a-78125205-4455	AA	AG	GG	AG	AA	GG	AG	AG	AA	AA	AA	AG	AA	GG	AA	AA	AA	AA	GG	AA	AA	AA	AG	AG	AA	AA	AA	AG	AA	AA	AA	AA	GG	AG	AA	AG	AG	AG	AA	AA	AA	AA	AA	AA	AA	AG	GG	AA
PUT-163a-84626286-4456	CC	CC	AC	CC	CC	AC	AC	CC	CC	AA	CC	AA	AC	AA	AA	CC	AC	AC	CC	CC	CC	AC	AC	CC	CC	CC	CC	CC	AC	CC	AA	CC	CC	CC	AA	AC	AC	AC	CC	CC	AC	AC	AC	AC	CC	AC	AC	CC
PUT-163a-84969550-4459	AG	GG	AA	GG	GG	AG	AG	GG	AA	GG	AA	AG	GG	GG	AA	GG	AA	GG	AA	AA	AA	AG	AA	AG	GG	GG	AG	AG	AA	AA	AA	AA	AG	AA	AA	GG	AA	AA	AA	AG	AG	AA	AG	AG	AA	GG	GG	AA
PUT-163a-84969550-4460	AG	AA	AA	AA	GG	AG	AG	AA	AA	AG	AA	AA	AA	AA	AA	AG	AA	GG	GG	AA	AA	AG	AG	AA	AA	AA	AG	AA	AA	AA	AA	AA	AG	AA	AA	GG	AA	AA	AA	AG	AA	AA	AA	AA	AA	AA	AA	AA
PUT-163a-86466121-4477	GG	GG	AG	GG	GG	GG	GG	GG	GG	GG	GG	GG	GG	GG	AG	GG	GG	AG	GG	GG	GG	GG	GG	GG	GG	GG	GG	GG	GG	GG	GG	GG	GG	GG	GG	GG	GG	GG	GG	GG	GG	GG	GG	GG	GG	GG	GG	GG
PUT-163a-86466287-4481	AA	AA	AA	AA	AG	AG	AG	GG	AA	AG	AA	GG	GG	GG	AG	AG	AA	AA	AA	AG	AA	AA	AG	AA	AA	GG	AA	AG	AA	AG	AG	AA	GG	GG	AA	AA	AG	GG	AG	AA	AA	AA	AG	GG	AG	AA	AA	AA
PUT-163a-86466287-4482	GG	GG	GG	GG	AG	AG	AG	AA	GG	AG	GG	AA	AG	AA	AG	AG	GG	GG	GG	AG	GG	GG	AG	GG	GG	AA	GG	AG	GG	AG	AG	GG	AG	AA	GG	GG	AG	AA	AG	GG	GG	GG	AG	AA	GG	GG	GG	GG
PUT-163a-86466287-4483	AA	AA	AA	AA	AG	AG	AG	GG	AA	AG	AA	GG	GG	GG	AG	AG	AA	AA	AA	AG	AA	AA	AG	AA	AA	GG	AA	AG	AA	AG	AG	AA	GG	GG	AA	AA	AG	GG	AG	AA	AA	AA	AG	GG	--	AA	AA	AA
PUT-163a-86468823-4491	GG	GG	GG	GG	GG	GG	GG	GG	AG	GG	GG	GG	GG	GG	GG	GG	AG	GG	GG	AG	GG	GG	GG	GG	GG	GG	GG	GG	GG	GG	GG	GG	GG	GG	GG	GG	GG	GG	AG	AG	GG	GG	GG	GG	GG	GG	GG	AG
PUT-163a-86469191-4494	GG	GG	GG	GG	GG	AG	GG	GG	AG	GG	AA	GG	GG	GG	AG	AA	AG	AA	AA	AA	AA	AA	GG	AG	GG	GG	GG	AA	AG	GG	GG	AG	GG	AA	GG	AG	AG	GG	GG	GG	AG	GG	GG	AG	GG	AG	AG	GG
PUT-163a-86469720-4496	AG	AG	GG	GG	GG	AG	GG	--	GG	AG	GG	GG	GG	GG	AG	AG	GG	GG	GG	GG	GG	AG	AG	GG	--	AG	GG	AG	AG	GG	GG	GG	GG	AG	GG	GG	AG	GG	GG	GG	GG	GG	GG	GG	AG	AG	GG	GG
PUT-163a-86469720-4499	AG	AG	AA	AA	AA	AG	AA	GG	GG	AG	GG	AA	AG	AA	GG	AA	GG	AA	AA	GG	GG	GG	AG	AA	GG	AG	AA	AG	AG	AA	AG	AA	AG	AG	AA	AA	AG	GG	AG	AA	AA	AG	AG	AA	--	AG	AA	GG
PUT-163a-86470670-4501	CC	CC	CC	CC	CC	CC	CC	CC	CC	CC	CC	CC	CC	CC	CC	CC	CC	CC	AC	CC	CC	CC	CC	CC	CC	CC	CC	CC	CC	CC	CC	CC	CC	CC	CC	CC	CC	CC	CC	CC	CC	CC	CC	CC	CC	CC	CC	CC
PUT-163a-86470789-4502	AT	AA	AT	AA	TT	TT	TT	TT	TT	AT	TT	AT	AT	TT	TT	AA	TT	TT	TT	AT	TT	TT	AT	AT	AA	TT	AA	AA	AT	AA	TT	TT	AT	AT	AT	AT	AT	TT	AT	AT	AT	TT	TT	AT	TT	TT	TT	AT
PUT-163a-86470789-4503	AG	AA	AG	AA	GG	AG	GG	AA	GG	AA	AA	AA	AG	AA	AG	AA	GG	AA	AA	AG	AA	AA	AG	AA	AA	AA	AA	AA	AA	AA	GG	AG	AA	AG	AA	AG	AA	AG	AA	AA	AG	AG	GG	AG	--	AA	AA	AA
PUT-163a-86470789-4504	AG	GG	AG	GG	AA	AA	AA	AA	AA	AG	AA	AG	AG	AA	AA	GG	AA	AA	AA	AG	AA	AA	AG	AG	GG	AA	GG	GG	AG	AA	AA	AA	AG	AA	AG	AG	AG	AA	AG	AG	AG	AA	AA	AG	AA	AA	AA	AG
PUT-163a-86471385-4507	AA	AA	AG	AA	AG	GG	AA	AA	AG	AG	GG	AA	AA	AA	AA	AG	AA	AG	AA	AG	GG	AG	AA	AA	AA	AG	AA	AG	GG	AG	AA	GG	AG	AA	AG	AG	AA	AA	GG	GG	GG	GG	AA	AG	AA	GG	GG	AA
PUT-163a-86471385-4508	AA	AA	AA	AA	AA	AA	AA	AA	AA	AA	AA	AA	AA	AA	AA	AA	AA	AA	AA	AA	AA	AA	AA	AA	AA	AA	AA	AA	AA	AA	AA	AA	AA	AA	AA	AA	AA	AA	AA	AA	AA	AA	AA	AA	AA	AA	AA	AA
PUT-163a-86472589-4510	AG	AG	AA	GG	AA	AA	AG	GG	AA	AG	GG	AG	AA	GG	AG	GG	AA	AG	AA	AG	GG	GG	AA	GG	GG	GG	AG	AG	AA	AG	AA	AA	AG	AA	AG	AG	AG	AG	AG	AG	--	AA	AA	GG	--	GG	--	AA
PUT-163a-86473403-4519	AA	AA	AA	AA	AA	AA	AA	AA	AA	AA	AA	AA	AA	AA	AA	AG	AA	AA	AA	AA	AA	AA	AA	AA	AA	--	AA	--	AA	AA	AA	AA	AG	AA	AG	AA	AA	AA	AA	AA	AA	AA	--	AA	AA	AA	GG	AG
PUT-163a-86473403-4520	GG	GG	GG	GG	GG	GG	GG	GG	CG	GG	GG	GG	GG	GG	CG	CG	GG	GG	GG	CG	GG	GG	GG	GG	GG	CC	GG	GG	CG	--	GG	GG	CG	GG	CG	GG	GG	GG	GG	GG	GG	GG	--	GG	GG	GG	--	CG
PUT-163a-86475047-4524	AA	AA	AA	AA	AA	AG	AG	GG	AA	AG	GG	AA	AG	AG	AG	AG	AG	AG	GG	GG	GG	AG	GG	AG	AA	AA	AA	GG	AA	AA	AA	AA	AG	GG	AA	AG	AA	GG	AG	GG	GG	GG	GG	AA	AG	AG	AG	GG
PUT-163a-88747038-4526	AA	CC	CC	AA	AC	AC	CC	CC	CC	AA	AC	AC	CC	CC	AC	AC	CC	AC	CC	AA	CC	CC	AC	AC	AA	AA	AA	CC	AC	AC	AC	AA	AC	AC	AC	CC	CC	AC	AA	AA	AA	CC	AC	AC	CC	AA	AA	CC
PUT-163a-88747784-4527	CC	CC	CC	CC	CC	CC	CC	CC	CC	CC	CC	CC	CC	CC	CC	CC	CC	CC	CC	CC	CC	CC	CC	CG	CG	CC	CC	CC	CC	CC	CC	CC	GG	CC	CC	CG	CC	CC	CC	CC	CC	CG	CC	CC	CC	CC	CC	CC
PUT-163a-88748877-4533	GG	GG	GG	GG	AA	GG	GG	GG	AA	GG	GG	GG	AG	GG	GG	AG	AG	GG	GG	GG	GG	AG	AG	AG	GG	GG	GG	GG	GG	GG	GG	GG	GG	GG	GG	GG	GG	GG	GG	GG	GG	GG	GG	GG	GG	GG	GG	GG
PUT-163a-88749542-4536	AA	AC	AA	AA	CC	AA	AA	AC	AA	CC	CC	AA	AA	AA	AC	AA	AA	AA	AA	CC	AA	AC	CC	AA	AA	AA	AA	AC	AA	AA	AA	AA	AA	AA	AC	AC	AC	AA	AA	AA	AA	AA	AC	AA	AA	AA	AA	AC
PUT-163a-88750800-4538	AG	AA	AG	GG	GG	AG	GG	GG	GG	GG	AG	AA	GG	GG	AG	AG	GG	AG	AG	AG	AA	GG	AG	AG	GG	AA	GG	GG	GG	AG	AG	AG	GG	GG	AG	AG	GG	GG	GG	GG	GG	AG	GG	AG	AG	AA	GG	GG
PUT-163a-88750800-4539	CC	CC	CC	CC	CC	CC	CC	CC	CC	CC	CC	CC	CC	CC	CC	CC	CC	CC	CC	CC	CC	CC	CC	CC	CC	CC	CC	CC	CC	CC	CC	CC	CC	CC	CC	CC	CC	CC	CC	CC	CC	CC	--	CC	CC	--	CC	CC
PUT-163a-88752620-4549	GG	AG	GG	AA	GG	AG	GG	GG	GG	GG	GG	GG	GG	GG	GG	GG	GG	GG	GG	GG	GG	GG	GG	GG	AA	GG	GG	GG	GG	GG	GG	GG	GG	GG	GG	GG	GG	GG	GG	GG	GG	GG	GG	GG	GG	GG	AA	GG
PUT-163a-88752753-4552	AT	TT	AT	TT	AA	TT	TT	TT	TT	AA	TT	TT	TT	TT	AT	TT	AT	TT	AA	TT	TT	AT	TT	TT	AA	TT	TT	TT	TT	TT	TT	TT	TT	TT	TT	TT	TT	TT	TT	TT	AT	TT	TT	TT	AA	AT	TT	TT
PUT-163a-88752821-4554	GG	GG	GG	GG	GG	GG	GG	GG	GG	GG	GG	GG	GG	GG	GG	GG	GG	GG	GG	GG	GG	GG	GG	GG	GG	GG	GG	GG	GG	GG	GG	GG	GG	GG	GG	GG	GG	GG	GG	GG	GG	GG	GG	GG	GG	AG	GG	GG
PUT-163a-88752821-4558	AA	GG	GG	GG	AA	AG	GG	AG	GG	AA	AG	GG	GG	GG	GG	GG	GG	AG	AA	GG	GG	AA	AA	AA	GG	GG	AG	AG	AG	AA	GG	AA	GG	AG	GG	AG	AG	AA	GG	AA	AA	AA	AG	GG	GG	GG	GG	AA
PUT-163a-88753790-4562	GG	GG	GG	AA	GG	GG	GG	GG	AG	AG	AG	AG	GG	GG	AG	GG	--	AA	GG	AA	GG	AA	AG	AG	GG	GG	GG	AG	GG	AA	GG	GG	AG	GG	GG	GG	GG	GG	--	AG	GG	GG	GG	AA	GG	GG	GG	GG
PUT-163a-88754120-4563	GG	GG	AG	GG	GG	AG	AG	AA	AA	GG	GG	AG	AA	GG	GG	AG	GG	AA	GG	GG	AG	AA	GG	AA	AA	AA	AG	AG	AG	GG	AA	GG	GG	AG	GG	AA	GG	GG	AA	AG	AG	AA	GG	AG	GG	GG	GG	GG
PUT-163a-88754338-4567	AA	AA	AT	TT	AA	AA	AA	AA	AA	AA	TT	AT	AA	AA	AT	AT	AA	AA	AA	AA	AT	AA	AA	AT	AA	AA	TT	AA	AA	TT	AA	TT	AT	AA	AA	AA	AA	TT	AA	AA	AT	AA	AA	AA	AT	TT	AA	AA
PUT-163a-88754607-4569	AA	AA	AT	AA	AT	AA	AT	AA	AA	AT	AA	AA	AA	AA	AA	AT	AA	AA	AA	AT	AA	AA	AA	AA	TT	AA	AA	AA	AA	AA	AT	AA	TT	AA	AT	AA	TT	AA	AA	AT	AT	AT	AA	TT	AT	AA	AT	AA
PUT-163a-88754607-4571	AA	AA	AC	AA	AC	AA	AC	AA	AA	AC	AA	AA	AA	AA	AA	CC	AA	AA	AA	AC	AA	AA	AC	AA	CC	AA	AA	AA	AA	CC	AC	AA	CC	AA	AC	AA	CC	AA	AA	AC	AC	AC	AA	CC	CC	AA	AC	AA
PUT-163a-88754607-4573	AG	AG	AA	AA	AA	AA	AA	GG	AA	AA	AA	AA	AG	AA	AG	AA	AG	AG	AA	AA	AA	AA	AA	AG	AA	GG	AG	AA	AG	AA	AA	AA	AA	AG	AA	AA	AA	AA	AG	AG	AG	AA	GG	AA	AA	GG	AA	AA
PUT-163a-88754682-4575	GG	AA	GG	GG	AA	AA	GG	GG	AA	AG	AA	AA	GG	GG	AG	GG	AA	AG	AA	GG	AA	AG	AG	GG	GG	AG	AA	GG	GG	AA	GG	AA	GG	GG	AG	AG	GG	AG	GG	AG	AG	AA	--	AG	GG	GG	GG	AG
PUT-163a-88755043-4579	AA	--	AA	AC	CC	CC	AC	AC	AA	AC	CC	AC	CC	AA	CC	AC	CC	CC	AA	AC	AA	AC	AA	AC	--	CC	CC	AC	AC	AC	CC	AA	AC	CC	CC	CC	AC	CC	AC	AC	CC	CC	AC	AC	--	CC	CC	--
PUT-163a-88756199-4581	TT	TT	TT	TT	AA	TT	TT	TT	TT	AT	TT	TT	TT	TT	TT	TT	TT	TT	AT	AT	AT	TT	TT	AT	AT	TT	TT	TT	TT	TT	TT	TT	TT	TT	TT	TT	TT	TT	TT	AT	TT	AT	TT	AA	TT	TT	TT	TT
PUT-163a-89246749-4593	AA	AG	AA	AG	AA	AG	AA	AG	AA	AG	AG	AG	AG	AA	AG	AG	AG	AG	AA	AG	AG	AG	AA	AG	AG	AG	AG	AA	AG	AG	AG	AA	AA	AA	AG	AA	AG	AA	AG	AG	AA	AA	--	AA	AA	AA	AG	AG
PUT-163a-89247608-4605	AA	AA	AA	AA	AA	AA	AA	AA	AA	AA	AA	AA	AA	AA	AA	AA	AA	AA	AA	AA	AA	AA	AA	AA	AA	AA	AA	AA	AA	AA	AA	AA	AG	AA	AA	AG	AA	AA	AG	AA	AA	AA	AA	AA	AA	AA	AA	AA
PUT-163a-89247608-4606	AA	AA	AA	AA	AA	AA	AA	AA	AA	AA	AA	AA	AA	AA	AA	AA	AA	AA	AA	AA	AA	AA	AA	AA	AA	AA	AA	AA	AA	AA	AA	AA	AG	AA	AA	AG	AA	AA	AG	AA	AA	AA	AA	AA	AA	AA	AA	AA
PUT-163a-89247801-4612	AG	AG	AA	GG	GG	AG	GG	AA	AA	GG	AA	AA	AA	GG	AG	AA	AG	AG	AG	AG	AA	AG	AA	AG	AA	GG	AG	AA	AA	AA	AG	AG	GG	AG	GG	AG	AG	GG	AG	AG	AG	GG	GG	AG	--	AA	AA	GG
PUT-163a-89248979-4617	AA	CC	AA	AA	CC	AA	AA	AA	AA	AA	CC	AC	AA	AC	AC	CC	AA	AA	CC	AC	AA	AA	AC	AA	AC	AA	AC	AC	AC	AC	AA	AC	AC	CC	CC	AC	AC	AC	AC	AC	AC	AC	AC	AC	AA	AA	AA	AA
PUT-163a-89248979-4619	CC	CC	CC	CC	CC	CC	CC	CC	CG	CC	CC	CC	CC	CC	CC	CC	GG	CG	CC	CC	CC	CG	CC	CC	CC	CC	CC	CC	CC	CC	CC	CC	CC	CC	CC	CG	CC	CC	CC	CG	CC	CC	CG	CC	CC	CC	CC	--
PUT-163a-89248979-4620	GG	AA	GG	GG	AA	GG	AG	GG	AG	GG	AA	GG	GG	AG	AG	AG	AA	AG	AA	GG	GG	AG	AG	GG	AG	GG	GG	AG	AG	AG	GG	AG	AG	AG	AA	AG	AG	GG	AG	AA	GG	AG	AG	GG	GG	GG	GG	AA
PUT-163a-89248979-4622	GG	GG	GG	GG	GG	GG	GG	GG	GG	GG	GG	AG	GG	GG	GG	AG	GG	GG	GG	AG	GG	GG	GG	GG	GG	GG	AG	GG	GG	GG	GG	GG	GG	AG	GG	AG	GG	AG	GG	GG	AG	AG	AG	AG	GG	GG	GG	GG
PUT-163a-89249187-4625	GG	GG	GG	GG	GG	GG	GG	GG	GG	GG	GG	CG	GG	GG	CG	GG	GG	GG	GG	GG	GG	GG	GG	GG	GG	GG	GG	GG	CG	GG	GG	GG	GG	--	GG	GG	GG	GG	GG	GG	GG	GG	GG	--	GG	GG	GG	--
PUT-163a-89249187-4626	CC	CC	CC	CC	CC	AC	AC	AC	CC	AC	CC	CC	CC	CC	CC	AA	CC	AC	AA	CC	CC	AC	CC	AC	CC	CC	AA	CC	CC	AA	CC	AC	AC	AC	CC	CC	AC	CC	CC	CC	AA	AC	CC	CC	--	CC	CC	CC
PUT-163a-89249339-4630	GG	GG	AG	GG	AA	AG	AG	AA	AA	GG	AA	AA	AA	GG	AG	GG	AA	AG	GG	GG	GG	AG	AG	AG	AA	GG	AG	GG	GG	GG	AG	AG	AG	AG	GG	AG	GG	GG	GG	GG	GG	AG	AG	AG	AA	GG	GG	AG
PUT-163a-89249339-4631	AA	AA	AC	AA	CC	AC	AC	CC	CC	AA	CC	CC	CC	AA	AC	AA	CC	AC	AA	AA	AA	AC	AC	AC	CC	AA	AC	AA	AA	AA	AC	AC	AC	AC	AA	AC	AA	AA	AA	AA	AA	AC	AC	AC	CC	AA	AA	AC
PUT-163a-89249339-4632	GG	GG	AG	GG	AA	AG	AG	AA	AA	GG	AA	AA	AA	GG	AG	GG	AA	AG	GG	GG	GG	AG	AG	AG	AA	GG	AG	GG	GG	GG	AG	AG	AG	AG	GG	AG	GG	GG	GG	GG	GG	AG	AG	AG	AA	GG	GG	AG
PUT-163a-89249343-4633	AG	GG	GG	GG	AA	GG	GG	AA	GG	GG	GG	GG	GG	GG	GG	GG	GG	GG	GG	AG	GG	GG	GG	GG	GG	GG	GG	GG	GG	GG	GG	GG	GG	GG	AG	GG	AG	AG	GG	AG	GG	GG	AG	GG	AG	GG	AG	GG
PUT-163a-89249801-4639	AG	GG	GG	GG	GG	AG	GG	GG	GG	GG	AG	GG	GG	GG	GG	GG	GG	GG	GG	GG	AA	GG	GG	GG	GG	GG	GG	GG	GG	GG	AA	GG	GG	GG	GG	AA	AG	GG	GG	GG	GG	GG	AG	AG	GG	GG	GG	AA
PUT-163a-89249801-4641	AT	AA	AA	AA	AA	AT	AA	AA	AA	AA	AT	AA	AA	AA	AA	AA	AA	AA	AA	AA	TT	AA	AA	AA	AA	AA	AA	AA	AA	AA	TT	AA	AA	AA	AA	TT	AT	AA	AA	AA	AA	AA	AT	AT	AA	AA	AA	TT
PUT-163a-89249846-4642	GG	GG	GG	GG	GG	GG	GG	GG	CC	GG	GG	GG	GG	GG	CG	GG	CC	CG	GG	GG	GG	CG	CG	GG	CG	GG	GG	CG	CG	GG	GG	CG	CC	CG	GG	CG	CG	CG	GG	CG	GG	GG	GG	CG	GG	CG	GG	GG
PUT-163a-89250320-4644	CG	CG	GG	CC	CC	CG	CC	GG	CC	GG	CG	CG	CG	CC	CG	GG	GG	GG	CC	GG	CG	GG	GG	GG	CG	CC	GG	CC	GG	GG	CC	GG	CG	GG	CC	CC	CG	CC	GG	GG	CG	CG	GG	CG	CG	CC	CC	GG
PUT-163a-89250869-4646	AA	AA	GG	AA	GG	AG	GG	AA	AA	AA	AG	AA	AG	AA	AG	AA	GG	AG	AG	GG	AA	AG	AA	AG	AG	GG	AG	AG	AG	GG	GG	AA	AG	AG	AG	AA	AG	AG	AG	AG	AG	GG	GG	AG	AA	AA	AA	AA
PUT-163a-89252215-4648	AC	CC	CC	AA	AA	AC	AC	AC	CC	AC	AA	AC	AC	CC	CC	CC	CC	AC	CC	AC	CC	CC	AC	CC	CC	CC	CC	AC	AC	AA	AC	AA	AA	AA	AC	CC	AA	AC	CC	AC	AC	AA	AC	AC	CC	AA	AA	CC
PUT-163a-89252215-4653	AG	GG	GG	AA	AA	AG	AG	AG	GG	AG	AA	AG	AA	AG	AG	GG	GG	AA	GG	AG	GG	GG	AG	GG	GG	AA	GG	AA	AG	AA	AG	AA	AA	AA	AG	AG	AA	AA	GG	AG	AG	AA	AG	AG	GG	AA	AA	GG
PUT-163a-89252435-4659	GG	GG	GG	GG	GG	GG	AG	AA	GG	GG	AA	GG	GG	GG	GG	GG	GG	GG	AG	AG	AA	AG	GG	GG	GG	GG	GG	GG	GG	GG	GG	GG	GG	GG	GG	GG	GG	GG	GG	GG	AA	GG	AG	GG	AG	GG	GG	GG
PUT-163a-89252658-4661	CC	CC	CC	CC	CC	CC	CC	CC	CC	CC	CC	CC	CC	CC	CC	CC	CC	CC	CC	CC	CC	CC	AC	CC	CC	CC	CC	CC	CC	CC	CC	CC	CC	CC	CC	CC	CC	CC	CC	CC	CC	CC	CC	CC	CC	CC	CC	CC
PUT-163a-89252658-4662	CC	CC	CG	CC	CC	GG	GG	GG	--	GG	GG	GG	CG	CG	GG	GG	GG	--	GG	GG	GG	GG	CG	CG	CG	GG	CC	CG	CC	CG	CG	CC	CC	CG	CC	CG	CG	GG	GG	CC	GG	GG	GG	GG	--	GG	CC	GG
PUT-163a-89252858-4663	GG	GG	GG	GG	GG	GG	AG	GG	AA	AG	AA	AG	GG	AA	AG	GG	AG	AG	GG	AG	AA	AG	GG	GG	GG	GG	GG	GG	GG	GG	GG	GG	GG	GG	GG	AG	GG	GG	GG	GG	GG	GG	GG	GG	GG	GG	GG	GG
PUT-163a-89754492-4670	GG	GG	AA	GG	AA	AG	AG	AG	AA	AG	AA	AA	AG	GG	AG	AG	GG	AG	AA	AG	AA	GG	AA	GG	AA	GG	AG	AA	AG	AA	AG	AA	AA	AA	AG	AA	AA	AG	AG	GG	AA	AG	AG	AA	AA	AG	AG	AG
PUT-163a-89754706-4671	GG	GG	GG	GG	GG	GG	GG	GG	GG	GG	GG	GG	GG	GG	GG	GG	GG	GG	GG	GG	GG	GG	GG	GG	GG	GG	GG	GG	GG	GG	GG	GG	GG	GG	GG	GG	GG	AG	AG	GG	AG	GG	GG	AG	GG	GG	GG	GG
PUT-163a-89756005-4673	AG	AA	GG	AA	AA	AG	GG	AA	AA	AG	GG	AG	AG	AA	GG	GG	AG	AG	GG	GG	GG	GG	GG	AG	AA	GG	AA	AG	AG	AA	--	GG	GG	AA	AG	AG	AA	AA	AA	AA	AG	GG	GG	--	AA	--	AA	AG
PUT-163a-89757491-4674	CC	AC	CC	CC	CC	AA	AA	AA	AA	AC	CC	AC	AA	AC	AA	AC	CC	AC	AA	AA	AA	AA	AC	AC	CC	CC	CC	AC	AC	CC	AA	AC	AC	AA	AC	AC	CC	CC	CC	AC	AC	AA	AA	AA	AA	CC	AC	AA
PUT-163a-89759278-4677	TT	TT	TT	TT	TT	TT	AT	TT	TT	TT	TT	TT	TT	TT	AT	TT	TT	AT	TT	AT	TT	AT	TT	TT	AT	TT	TT	TT	TT	TT	AT	TT	TT	TT	TT	AT	AT	AT	TT	TT	TT	TT	TT	TT	AT	TT	TT	AT
PUT-163a-89759278-4681	AA	AA	AA	AA	AA	AA	AA	AA	AA	AA	AA	AA	AA	AA	AA	AA	AA	AA	AA	AA	AA	AA	AA	AA	AA	AA	AA	AA	AA	AA	AA	AA	AA	AA	AA	AA	AA	AA	AA	--	AA	AA	AA	AA	AA	AA	AA	AA
PUT-163a-89759500-4683	GG	GG	GG	GG	AG	AA	AA	GG	GG	GG	AA	GG	GG	GG	AA	AG	GG	GG	GG	GG	AG	GG	GG	AG	AG	GG	GG	AA	GG	GG	AG	GG	GG	AG	GG	GG	GG	AG	AG	GG	GG	AG	GG	GG	GG	GG	GG	GG
PUT-163a-89759564-4684	GG	GG	GG	GG	GG	GG	GG	GG	GG	GG	GG	GG	GG	GG	GG	GG	GG	GG	GG	GG	GG	GG	GG	GG	GG	GG	GG	GG	GG	GG	GG	GG	GG	GG	GG	GG	GG	AG	GG	AG	GG	GG	GG	GG	AA	GG	GG	GG
PUT-163a-89759564-4685	GG	GG	GG	GG	GG	GG	GG	GG	GG	GG	GG	GG	GG	GG	GG	GG	GG	GG	GG	GG	GG	GG	GG	GG	GG	GG	GG	GG	GG	GG	GG	GG	GG	GG	GG	GG	GG	AG	GG	AG	GG	GG	GG	GG	AA	GG	GG	GG
PUT-163a-89759704-4687	AA	AA	AG	AA	AG	AG	GG	GG	AA	AG	GG	GG	GG	GG	AG	GG	GG	GG	GG	AG	GG	GG	GG	AG	AG	GG	AG	AG	GG	GG	GG	GG	GG	AG	AG	GG	GG	GG	GG	AG	GG	GG	GG	GG	GG	GG	AA	AA
PUT-163a-89762606-4702	AC	CC	CC	CC	--	CC	AA	CC	AC	CC	CC	CC	CC	CC	CC	AC	CC	AC	CC	AC	CC	CC	AC	CC	CC	CC	CC	CC	AC	AC	CC	AC	AC	CC	CC	AC	AC	CC	CC	CC	AC	CC	AC	CC	AC	CC	AC	CC
PUT-163a-89762653-4707	AA	AG	AG	AA	AA	GG	GG	GG	GG	AG	AA	AG	AG	AG	AG	GG	AG	AG	AA	GG	AA	AA	GG	AG	GG	GG	GG	GG	GG	GG	GG	AG	GG	GG	AG	AG	AG	GG	AG	GG	AG	--	GG	GG	AG	GG	AA	AG
PUT-163a-89763149-4708	AA	AA	AA	AA	AA	GG	GG	AA	AG	AG	AA	AG	AA	AA	AG	AG	GG	AG	GG	AA	AA	GG	AA	AA	AG	AA	GG	AA	AG	GG	AG	AG	AG	AA	GG	AG	AA	AA	AA	AG	AG	AG	AG	AG	AG	GG	AA	AA
PUT-163a-89763149-4709	AA	AA	AA	AA	AA	CC	CC	AA	AC	AC	AA	AC	AA	AA	AC	AC	CC	AC	CC	AA	AA	CC	AA	AA	AC	AA	CC	AA	AC	CC	AC	AC	AC	AA	AC	AC	AA	AA	AA	AC	AC	AC	AC	AC	AC	CC	AA	AA
PUT-163a-89763353-4712	AA	AG	AG	GG	AA	AA	AA	AG	AA	AA	AA	AG	AG	AA	GG	AG	AA	AG	AA	AA	GG	AG	AA	AG	GG	AA	GG	AG	AG	GG	AG	AG	AA	AA	AG	AA	AG	AG	AG	AA	AA	AG	AG	AA	AA	GG	AA	AG
PUT-163a-89763353-4714	GG	GG	GG	GG	GG	AA	AG	GG	AG	GG	AA	GG	AG	GG	GG	GG	AA	GG	AA	GG	GG	GG	GG	AG	GG	GG	GG	AG	AG	GG	AG	GG	GG	AG	GG	AG	GG	GG	GG	GG	AG	GG	GG	AA	GG	GG	GG	GG
PUT-163a-91049497-4725	GG	GG	GG	AA	GG	AG	AG	AG	AA	AA	GG	AA	AA	GG	AA	AG	AA	AG	AA	AA	AA	GG	AG	GG	GG	GG	AA	GG	AG	AG	--	GG	GG	AG	GG	GG	AA	AG	--	AA	AA	AG	AA	AG	AA	--	GG	AA
PUT-163a-91049497-4726	AA	AA	AA	GG	AA	AG	AG	AG	GG	GG	AA	GG	GG	AA	GG	AG	GG	AG	GG	GG	GG	AA	AG	AA	AA	AA	GG	AA	AG	AG	AG	AA	AA	AG	AA	--	GG	AG	AG	GG	GG	AG	GG	AG	--	AA	AA	GG
PUT-163a-91050968-4727	CG	CC	CG	GG	GG	CC	CC	CC	GG	CG	CG	CG	CG	CG	CG	GG	GG	GG	GG	GG	GG	GG	CG	CG	GG	GG	CG	CG	CC	CC	CC	GG	CC	GG	CC	CC	CC	CG	CG	CC	CG	CG	GG	CC	CG	CC	GG	CG
PUT-163a-91053178-4730	GG	GG	GG	GG	GG	GG	GG	GG	AA	GG	AG	GG	AG	GG	GG	GG	GG	AG	GG	AG	AA	GG	GG	GG	GG	GG	GG	GG	GG	GG	GG	GG	GG	AG	GG	AG	GG	GG	GG	AG	GG	GG	GG	GG	AA	GG	GG	GG
PUT-163a-91054620-4735	CC	CC	AC	CC	CC	CC	AC	CC	CC	CC	CC	CC	CC	CC	AC	CC	CC	CC	AA	CC	CC	AA	AC	CC	CC	CC	CC	CC	CC	CC	AC	AC	CC	CC	CC	AC	AC	AC	CC	CC	AC	AA	CC	CC	CC	AA	AC	CC
PUT-163a-91054620-4736	AA	AA	AC	AA	AA	AA	AC	AA	AA	AA	AA	AA	AA	AA	AC	AA	AA	AA	CC	AA	AA	CC	AC	AA	AA	AA	AA	AA	AA	AA	AC	AC	AA	AA	AA	AC	AC	AC	AA	AA	AA	AC	AA	AA	AA	CC	AC	AA
PUT-163a-91054912-4739	AA	AA	AA	AA	AA	AA	AG	AA	AA	AG	AA	AG	AA	AA	AA	AA	AA	AA	AA	AA	GG	AA	AA	AA	AA	AA	AA	AG	AG	AA	AA	AA	AA	AA	AA	AA	AA	AA	AA	AA	AA	AA	AA	AA	AA	AA	AA	AA
PUT-163a-91055993-4743	AG	GG	GG	GG	GG	AG	GG	GG	AG	AA	AG	GG	AG	AA	AA	GG	AA	AG	GG	AG	AA	AA	AG	GG	GG	GG	GG	GG	GG	AG	AA	GG	AG	AG	AG	AG	GG	GG	GG	GG	AG	AG	AG	GG	GG	AA	AG	GG
PUT-163a-91055993-4744	AG	GG	GG	GG	GG	AG	GG	GG	AG	AA	AG	GG	AG	AA	AA	GG	AA	AG	GG	AG	AA	AA	AG	GG	GG	GG	GG	GG	GG	AG	AA	GG	AG	AG	AG	AG	GG	GG	GG	GG	AG	AG	AG	GG	GG	AA	AG	GG
PUT-163a-91056577-4755	AT	TT	TT	TT	TT	AT	TT	TT	TT	TT	AT	TT	TT	TT	AT	AT	TT	TT	TT	TT	TT	TT	TT	AT	AT	TT	TT	AT	TT	TT	TT	TT	AT	TT	TT	AT	TT	TT	AT	TT	TT	TT	TT	TT	--	TT	TT	TT
PUT-163a-91871509-4764	AA	AA	AG	--	AG	AA	AA	--	AA	AA	AA	AA	AA	AA	AA	AA	AG	AG	AG	AA	AA	AA	AA	AA	AA	AA	AA	AG	AA	AA	AA	AA	AA	AG	AG	AG	AA	AA	AA	AA	AA	AA	--	AA	AA	AG	AA	--
PUT-163a-91872419-4768	GG	GG	GG	GG	GG	GG	GG	GG	GG	GG	GG	GG	GG	GG	GG	GG	GG	AG	GG	GG	GG	GG	GG	GG	GG	GG	GG	GG	GG	GG	GG	GG	GG	GG	GG	GG	GG	GG	GG	GG	GG	GG	GG	GG	GG	GG	GG	GG
PUT-163a-91872419-4769	CC	CC	CC	CC	CC	CC	CC	CC	CC	CC	CC	CC	CC	CC	CC	CC	CC	--	CC	CC	CC	CC	CC	CC	CC	CC	CC	CC	CC	CC	CC	CC	CC	CC	CC	CC	CC	CC	CC	CC	CC	CC	CC	CC	CC	CC	CC	CC
PUT-163a-91872856-4771	AA	AA	AA	AA	AA	AA	AA	AA	AA	AA	AA	AA	AA	AA	AA	AA	AA	AA	AA	AA	AA	AA	AA	AA	AA	AA	AA	AA	AA	AA	AA	AA	AA	AA	AA	AA	AA	AA	AA	AA	AA	AA	AA	AA	AA	--	AA	AA
PUT-163a-91873336-4773	AA	AA	AA	AG	GG	AA	AA	GG	AG	AG	GG	AG	AG	GG	AA	AG	AG	AG	AA	AA	AG	AA	AG	GG	GG	AA	AA	AA	AA	GG	AG	GG	AA	AG	AG	GG	GG	GG	AG	GG	AG	AA	GG	AG	AA	AG	AA	AA
PUT-163a-91873854-4774	AA	CC	AC	AA	CC	AC	CC	CC	AA	AC	AC	AA	CC	CC	AC	CC	AC	CC	AA	AC	CC	AA	AA	AC	CC	AA	CC	CC	CC	CC	CC	AC	AC	CC	CC	CC	CC	AC	AC	CC	CC	CC	CC	CC	CC	CC	AA	AA
PUT-163a-91873854-4775	TT	TT	AT	TT	TT	AT	TT	TT	AA	AT	AT	AA	TT	TT	AT	TT	AT	TT	AA	AT	TT	AA	AA	AT	TT	AA	TT	TT	TT	TT	TT	AT	AT	TT	TT	TT	TT	AT	AT	TT	TT	TT	TT	TT	TT	TT	AT	AA
PUT-163a-91874274-4780	CC	CC	CC	CC	CC	CC	CC	CC	CC	CC	CC	CC	AC	CC	CC	CC	CC	CC	CC	AA	CC	CC	CC	AC	CC	CC	CC	CC	CC	CC	CC	CC	CC	CC	CC	CC	CC	CC	CC	CC	CC	CC	CC	CC	CC	CC	CC	AC
PUT-163a-91875212-4782	CC	CC	CC	CC	CC	CC	CC	CC	AA	CC	CC	CC	CC	CC	CC	AA	CC	CC	CC	CC	CC	CC	CC	AC	CC	AA	CC	CC	CC	AA	CC	CC	CC	CC	CC	CC	CC	CC	CC	AC	CC	AC	AC	AC	--	CC	CC	CC
PUT-163a-91876396-4785	AA	AA	AA	AA	AA	AA	AA	AA	AA	AA	GG	AA	AA	AA	AA	AA	AA	AA	AA	AG	AG	AA	AA	AG	AA	AA	AA	AA	AA	AA	AA	AA	AA	AA	AA	AA	AA	AA	AA	AA	AA	AA	AA	AA	AA	AA	AA	AA
PUT-163a-91876396-4786	GG	--	GG	GG	GG	GG	GG	GG	GG	GG	GG	GG	--	GG	GG	GG	--	GG	--	GG	GG	GG	GG	GG	GG	GG	GG	GG	GG	GG	GG	GG	GG	GG	GG	GG	GG	GG	GG	GG	GG	GG	GG	GG	GG	GG	GG	GG
PUT-163a-91877872-4792	CC	CG	CC	CC	CC	CC	CC	CC	CC	CC	CC	CC	CC	CC	CC	CC	CC	CC	CC	CC	CC	CC	CG	CC	CC	CC	CC	CC	CC	CC	CC	CC	CC	CC	CC	CG	CC	CC	CC	CC	CC	CC	CC	CC	CC	CC	CC	CC
PUT-163a-91878433-4794	GG	GG	GG	GG	GG	GG	AG	GG	AG	GG	GG	GG	GG	GG	GG	GG	GG	GG	GG	GG	GG	GG	GG	AG	GG	AG	GG	GG	GG	GG	AG	GG	GG	AG	GG	GG	GG	GG	GG	AG	GG	GG	AG	GG	AG	GG	GG	GG
PUT-163a-91878761-4795	AA	AA	GG	AA	AA	AA	AA	GG	AA	AG	AA	AA	AA	AA	AG	AA	AA	AA	AA	AA	AA	GG	AA	AA	AA	AA	AA	AG	--	AA	AG	AA	AA	AA	AA	AG	AG	AG	AA	AA	AA	--	AA	--	AA	AA	AA	AA
PUT-163a-91878761-4796	CC	CC	GG	CC	CC	CC	CC	GG	CC	CG	CC	CC	CC	CC	CG	CC	CC	CC	CC	CC	CC	GG	CC	CC	CC	CC	CC	GG	CC	CC	CG	CC	CC	CC	CC	CC	GG	CG	CC	CC	CC	CC	CC	CC	CC	CC	CC	CC
PUT-163a-93011727-4797	AA	AA	AG	GG	GG	GG	GG	AA	GG	AG	GG	AA	AA	GG	AG	AG	AA	GG	GG	AG	GG	AA	AG	AG	AG	AG	AG	GG	GG	GG	GG	AG	GG	GG	GG	GG	GG	GG	GG	GG	AA	GG	GG	GG	GG	GG	AG	AG
PUT-163a-93011727-4798	AA	AA	AG	GG	GG	GG	GG	AA	GG	AG	GG	AA	AA	GG	AG	AA	AA	GG	GG	AG	GG	AA	AG	AG	AG	AG	AG	GG	GG	AG	GG	AG	GG	GG	GG	GG	GG	GG	GG	GG	AA	GG	GG	GG	GG	GG	AG	AG
PUT-163a-93012953-4804	AG	AG	AA	AA	AA	AG	AA	AA	AA	AA	GG	AA	AA	AA	GG	AG	AA	AA	AA	GG	AA	AA	AG	AA	AA	AA	AA	AA	AA	AA	AA	AA	GG	AA	--	AA	AA	AA	AA	AA	--	AA	AA	AA	AA	--	GG	AA
PUT-163a-93013486-4809	GG	GG	GG	GG	AA	AA	AG	GG	AA	AA	AA	AG	GG	GG	AG	AG	AA	GG	GG	AA	--	AA	AG	AG	GG	AA	AA	AA	AA	AG	AG	AA	AG	AA	AA	AA	AA	AG	AA	AG	AG	AG	AG	AA	AA	GG	GG	AA
PUT-163a-93013517-4810	GG	AA	GG	--	GG	GG	GG	GG	GG	GG	GG	GG	GG	GG	GG	GG	GG	AG	GG	GG	GG	GG	AG	GG	AG	GG	GG	GG	AG	GG	GG	GG	GG	--	GG	GG	AG	GG	AG	GG	GG	GG	AG	AA	GG	AG	AG	GG
PUT-163a-93013701-4812	GG	GG	AG	GG	AA	AG	GG	AG	GG	GG	GG	GG	GG	GG	AG	GG	AA	GG	GG	GG	GG	GG	GG	GG	GG	GG	GG	GG	AG	GG	GG	GG	GG	GG	GG	GG	GG	GG	AG	GG	AG	AG	GG	GG	AA	GG	GG	GG
PUT-163a-93014139-4814	AA	AC	CC	AC	AA	AC	AA	AC	CC	AC	CC	CC	CC	CC	AC	AC	AA	AC	CC	AA	CC	AC	CC	CC	AA	CC	--	CC	CC	AA	AA	CC	CC	CC	AA	CC	AA	CC	AC	AA	AA	AC	CC	CC	CC	AA	--	AC
PUT-163a-93015162-4825	GG	GG	GG	GG	GG	GG	GG	GG	GG	GG	GG	GG	GG	GG	GG	GG	GG	AG	AG	AA	GG	GG	GG	GG	GG	GG	GG	GG	GG	GG	GG	GG	GG	GG	GG	AG	GG	GG	AG	GG	GG	AG	GG	GG	GG	GG	GG	GG
PUT-163a-93015957-4829	AA	AA	AA	AA	AA	AA	AA	AA	AA	AA	AA	AA	AA	AA	AA	AA	AA	AA	AA	AA	AA	AA	AA	AT	--	AA	AA	AT	--	AA	AA	AA	AA	AA	AA	AT	AA	AA	AA	AA	AA	AA	AA	AA	--	AA	AA	AA
PUT-163a-93016565-4831	AG	AG	AG	GG	AA	AA	AG	GG	GG	AG	AA	AG	AA	AG	AA	AA	AA	AG	AA	AG	AA	AA	AG	AA	GG	GG	AA	GG	AG	GG	AG	AA	AG	AA	AA	AG	AA	AA	AA	GG	AG	AA	AG	GG	AA	GG	AG	GG
PUT-163a-93016584-4835	GG	GG	GG	GG	GG	GG	GG	GG	GG	AG	GG	GG	GG	GG	GG	GG	GG	GG	GG	AG	AG	GG	GG	GG	GG	GG	GG	AG	GG	GG	GG	GG	GG	GG	GG	GG	GG	GG	GG	GG	GG	GG	GG	AG	GG	GG	GG	GG
PUT-163a-93017150-4839	GG	GG	GG	CC	GG	CG	CG	GG	GG	GG	GG	GG	GG	GG	GG	GG	GG	GG	CC	GG	GG	GG	CG	CG	GG	GG	CC	GG	GG	GG	GG	GG	CG	GG	CG	CG	GG	GG	CG	GG	CC	CC	--	CG	GG	GG	GG	CC
PUT-163a-93280940-4840	CG	CC	CC	CC	CC	CC	CG	CC	CG	CG	CC	CG	CG	CG	CG	CC	CG	CC	CC	CC	CC	CC	CC	CG	CC	CC	CC	CC	CG	CC	CC	CG	CC	CC	CC	CC	CC	CG	CC	CC	CC	CC	CC	CC	CG	CC	GG	CC
PUT-163a-93281684-4842	AA	AA	AG	GG	AA	AG	AG	GG	AA	GG	GG	AG	GG	AG	GG	AG	GG	GG	AG	AG	AA	AA	GG	GG	AA	GG	AG	GG	AG	GG	GG	AG	AA	GG	GG	GG	GG	AG	AG	GG	GG	AA	GG	GG	AA	AG	AG	GG
PUT-163a-93281684-4843	AA	AA	AC	CC	AA	AC	AA	AA	AA	CC	CC	AC	CC	AC	CC	AC	CC	AC	AA	AC	AA	AA	CC	AA	AA	AA	AC	CC	AC	CC	CC	AC	AA	CC	CC	AC	AA	AC	AC	CC	AC	AA	AC	AC	AA	AC	AC	CC
PUT-163a-93281720-4844	GG	GG	GG	GG	AA	GG	AG	GG	GG	AG	GG	GG	GG	AG	AA	GG	GG	GG	GG	GG	GG	GG	GG	AG	AA	GG	GG	AG	AG	GG	GG	GG	GG	AA	GG	AG	AA	GG	GG	GG	AA	GG	GG	GG	AG	AA	GG	AG
PUT-163a-93282272-4846	AG	AG	AA	GG	AA	AA	AA	AA	AA	AA	AA	AA	AA	AA	AA	AG	AA	AA	AA	AA	AA	AA	AA	AA	AA	AA	AA	AA	AA	AA	AA	AA	AA	AG	AA	AG	AA	GG	AG	AA	AA	AG	AA	AG	AA	AG	AA	AA
PUT-163a-93283750-4847	GG	GG	GG	GG	AA	GG	GG	GG	AG	GG	GG	GG	GG	GG	GG	AG	GG	AG	GG	AG	GG	GG	GG	AG	GG	GG	GG	GG	GG	GG	GG	GG	AG	GG	AG	AG	GG	AG	GG	GG	AA	AG	GG	GG	--	GG	GG	--
PUT-163a-93283750-4848	GG	GG	GG	GG	AA	GG	GG	GG	AG	GG	GG	GG	GG	GG	GG	AG	GG	GG	GG	AG	GG	GG	GG	AG	GG	GG	GG	GG	GG	GG	GG	GG	AG	GG	AG	AG	GG	AG	GG	GG	AA	AG	GG	GG	--	GG	GG	GG
PUT-163a-93283750-4849	GG	GG	GG	GG	AA	GG	GG	GG	AG	GG	GG	GG	GG	GG	GG	AG	GG	GG	GG	AG	GG	GG	GG	AG	GG	GG	GG	GG	GG	GG	GG	GG	AG	GG	AG	AG	GG	AG	GG	GG	--	AG	GG	GG	--	--	GG	GG
PUT-163a-93283750-4850	CC	CC	CC	CC	CC	CC	AC	CC	CC	CC	CC	AC	AC	CC	CC	CC	CC	CC	CC	CC	CC	CC	CC	CC	CC	CC	AA	CC	CC	CC	CC	CC	CC	CC	CC	AC	CC	CC	CC	AC	CC	CC	--	CC	AC	CC	CC	CC
PUT-163a-94472096-4855	AG	AA	AA	GG	AA	AG	AA	AA	GG	AA	GG	AA	AA	AA	AG	AG	AG	GG	AA	GG	AA	AA	GG	GG	AA	AG	AA	GG	AG	GG	AG	AG	GG	GG	AG	AG	GG	GG	AG	AG	GG	AA	GG	GG	AG	AA	AA	GG
PUT-163a-94472096-4856	AG	GG	GG	AA	GG	AA	AG	AA	AA	AA	AA	GG	AA	AA	AA	AA	AG	AA	AA	AA	AA	AG	AA	AA	GG	AG	AG	AA	AG	AA	AA	AA	AA	AA	AA	AG	AA	AA	AG	AA	AA	GG	AA	AA	AA	GG	GG	AA
PUT-163a-94473548-4861	AC	CC	AC	AC	CC	CC	CC	AA	AA	AC	AA	CC	AA	AA	AA	AA	AA	AA	AA	AA	CC	AC	AC	AC	AC	AC	AA	AC	AA	AA	CC	AA	CC	CC	AC	AC	AC	AA	AA	AA	AA	AA	CC	AA	--	AC	AA	AC
PUT-163a-94473548-4862	AG	AA	AG	AG	AA	AA	AA	GG	GG	AA	GG	AA	GG	GG	GG	GG	GG	GG	GG	GG	AA	AG	AG	AG	AG	AG	GG	AG	GG	GG	AA	AG	AA	AA	AG	AG	AG	GG	GG	GG	GG	GG	AA	GG	--	AG	GG	AG
PUT-163a-94473612-4863	CC	CC	CC	CC	CC	CC	CC	CC	CC	CC	AA	CC	CC	CC	CC	CC	CC	CC	CC	AA	CC	CC	AC	CC	CC	CC	CC	AC	AC	CC	CC	CC	CC	CC	AC	CC	AC	CC	CC	CC	AC	CC	AC	AC	CC	CC	CC	CC
PUT-163a-94473612-4864	GG	AG	GG	GG	GG	GG	AA	--	GG	AG	GG	--	AA	AA	AA	AG	GG	GG	AA	GG	GG	GG	GG	AA	AA	--	AA	GG	AG	AA	AG	GG	AA	GG	GG	GG	GG	AG	AG	AG	AG	AG	GG	GG	--	AG	AG	AA
PUT-163a-94473788-4869	GG	GG	GG	GG	GG	GG	GG	GG	GG	GG	GG	GG	GG	GG	GG	AG	GG	GG	GG	GG	GG	GG	GG	GG	GG	GG	GG	GG	GG	GG	GG	GG	GG	GG	GG	GG	GG	GG	GG	GG	GG	GG	GG	GG	GG	GG	GG	AG
PUT-163a-94473855-4870	AC	CC	CC	AC	CC	AA	AA	AA	AA	CC	CC	AC	AA	AC	AA	AA	CC	AA	AA	AA	AA	AA	AC	AA	AA	AA	AA	AA	AC	AC	AA	AA	AC	AA	CC	AA	AC	CC	CC	AA	AC	AC	AC	AC	CC	AC	AA	AC
PUT-163a-94475287-4875	AA	AG	AA	AA	AA	AA	AG	AA	AA	AA	AA	AG	AA	AA	AG	AG	AA	AA	AG	AA	AA	AG	AG	GG	GG	GG	AA	AA	AA	AA	AG	AA	AA	AA	AA	AA	AA	AA	AA	AG	AA	AG	GG	AA	--	AA	AG	AA
PUT-163a-94475607-4877	GG	GG	AA	GG	AA	AA	AA	GG	AA	AG	AA	AA	AA	GG	AA	GG	AA	AA	AA	GG	AA	AG	AA	AA	AG	GG	AA	AA	AG	AA	AG	AA	AA	AA	AA	AA	AA	AA	AA	AA	AA	AG	AG	AA	AA	AG	AA	AA
PUT-163a-94476049-4878	AA	AA	AA	AA	AA	AA	AA	AA	AA	AA	AA	AA	AA	AA	AA	AA	GG	AA	AA	AG	AA	AA	AA	AA	AA	AA	AA	AA	AA	AA	AA	AA	AA	AA	AA	AA	AA	AA	AA	AA	AA	AA	AG	AA	AA	AA	AA	GG
PUT-163a-94476049-4879	AA	AA	AA	AA	AA	AA	AA	AA	AA	AA	AA	AA	AA	AA	AA	AA	AA	AA	AA	AA	AA	AA	AA	AA	AA	AA	AA	AA	AA	AA	AA	AA	AA	AA	AA	AA	AA	AA	AA	AA	AA	AA	AA	AA	AA	AA	AA	AA
PUT-163a-94477249-4885	GG	GG	GG	GG	GG	GG	GG	GG	GG	GG	GG	GG	GG	GG	GG	AG	GG	GG	AG	GG	GG	AG	AA	GG	GG	GG	AA	GG	GG	GG	GG	GG	GG	GG	GG	GG	GG	GG	AG	AG	GG	AA	GG	GG	GG	GG	GG	AA
PUT-163a-94477459-4887	AG	AA	AG	GG	AA	AG	AA	GG	AA	AG	AA	AG	AA	AA	AG	AG	AG	AG	AA	AA	AA	AA	GG	AG	AA	AA	GG	AA	AG	AA	AG	GG	AA	AG	AG	AG	GG	AG	GG	AA	AG	GG	AA	AA	AG	AG	AA	GG
PUT-163a-94477459-4888	AA	AA	AG	AA	AA	AG	AA	AA	AA	AG	AA	AG	AA	AA	AA	AG	AA	AG	AA	AA	AA	AA	AG	AA	AA	AA	GG	AA	AG	AA	AG	GG	AA	AA	AG	AA	GG	AA	GG	AA	AG	AG	AA	AA	AA	AA	AA	--
PUT-163a-94477459-4889	AT	TT	AT	AA	TT	AT	TT	AA	TT	AT	TT	AT	TT	TT	AT	AT	AT	AT	TT	TT	TT	TT	AA	AT	TT	TT	AA	TT	AT	TT	AT	AA	TT	AT	AT	AT	AA	AT	AA	TT	AT	AA	TT	TT	AT	AT	TT	AA
PUT-163a-94477459-4890	AA	AA	AG	AA	AA	AG	AA	AA	AA	AG	AA	AG	AA	AA	AG	AG	AG	AG	AA	AA	AA	AA	GG	AA	AA	AA	GG	AA	AG	AA	AG	GG	AA	AA	AG	AA	GG	AA	GG	AA	AG	AG	AA	AA	AA	AA	AA	GG
PUT-163a-94477564-4891	AA	AA	GG	AA	GG	AA	GG	GG	AG	GG	GG	GG	AG	GG	GG	AG	GG	GG	AG	GG	GG	AG	GG	GG	AA	GG	AA	GG	GG	AG	GG	GG	GG	GG	GG	GG	AG	GG	AG	AG	GG	GG	--	--	GG	AA	AG	AA
PUT-163a-94478236-4898	AA	AA	AA	AA	AA	AG	AG	GG	AG	AA	GG	GG	AG	GG	AG	AA	AA	AG	AA	AA	AG	AA	AA	AG	AA	AA	AA	AG	AA	GG	AA	AA	AG	AG	AA	AA	AG	AA	AA	AG	AA	AG	AA	AG	AA	AA	AA	AA
PUT-163a-94479071-4899	AA	AG	AG	AA	AA	AA	AA	AA	AA	GG	GG	GG	GG	GG	GG	GG	AA	AA	AA	AG	AA	AG	AA	AG	AA	AA	GG	AA	AA	AA	AA	AA	AA	AA	AA	AA	AA	AA	AA	AA	AA	AA	AA	AA	AA	AG	AG	AG
PUT-163a-94480077-4901	GG	GG	GG	GG	GG	GG	AG	GG	AG	AA	AG	AG	GG	GG	GG	AG	GG	AG	AA	GG	AG	GG	AG	GG	AG	GG	AG	GG	GG	GG	AA	AG	GG	GG	AA	AA	AG	AG	AG	GG	AG	AA	GG	GG	AG	GG	AG	AG
PUT-163a-94480077-4903	GG	AG	GG	GG	GG	AA	AG	GG	AA	AG	AA	AA	AG	GG	GG	AA	AA	AA	AA	AG	AG	AG	AG	AG	AG	GG	AG	GG	AG	AG	AA	AA	GG	GG	AG	AA	AG	AA	AG	AA	AA	AG	AG	GG	--	AG	AG	AG
PUT-163a-94480360-4904	AA	AA	AG	AA	AG	AA	AG	AG	AG	--	AG	AG	AG	AG	AG	AG	AA	AG	AG	AG	AG	AA	GG	AG	AG	AG	AA	AG	AG	AG	AG	AG	AG	AG	AG	AG	AG	AG	AG	AG	AA	AG	GG	--	AA	AA	AA	AG
PUT-163a-94480360-4906	GG	GG	AG	AG	AG	GG	AG	AG	AG	AG	AG	AG	AG	AG	AG	AG	GG	AG	AG	AG	AG	--	--	--	AG	AG	GG	AG	AG	AG	AG	AG	AG	AA	AG	AG	AG	AG	AG	AG	--	AG	AA	AG	GG	GG	GG	AG
PZA00001.8	CC	CC	CC	CC	CC	AC	CC	CC	CC	AC	AA	CC	AC	CC	CC	AC	CC	AC	CC	AC	CC	AC	CC	CC	AC	CC	CC	CC	CC	AA	AA	CC	CC	CC	CC	CC	CC	CC	CC	AC	CC	AC	AC	CC	AA	CC	CC	CC
PZA00003.11	AA	AC	AA	CC	AA	AA	AA	AA	AA	AA	AA	AA	AA	CC	AA	CC	AC	AA	AA	AA	CC	AA	AA	AC	CC	AA	AA	AA	AC	AA	AC	AA	AC	AA	AA	AC	AA	AC	AC	AA	AA	AC	AA	CC	AA	AA	AC	AA
PZA00003.5	AA	AG	AA	GG	AA	AA	AA	AA	AA	AA	AA	AA	AA	GG	AA	GG	AG	AA	AA	AA	GG	AA	AA	AG	GG	AA	AA	AA	AG	AA	AG	AA	AG	AA	AA	AG	AA	AG	AG	AA	AA	AG	AA	GG	AA	AA	AG	AA
PZA00004.2	AA	AA	AG	AA	AA	AG	AG	AA	AG	AA	AA	AA	AG	AA	AA	AA	--	AA	AA	AA	AA	AA	AG	AG	AA	AA	AA	AG	AG	AG	AA	AA	AG	AG	AA	AA	AA	AA	AG	AG	--	AA	AA	GG	--	AA	AA	--
PZA00005.2	GG	GG	AG	GG	GG	AG	AG	GG	GG	AG	AA	AA	AA	AA	AG	GG	AG	AG	AA	GG	AG	AG	GG	AG	AA	GG	AG	AA	GG	GG	AA	AA	AG	GG	AG	AA	GG	AG	GG	GG	GG	AG	AA	AG	GG	AG	GG	GG
PZA00005.8	AA	AA	AC	AA	AA	AC	AC	AA	AA	AC	CC	CC	CC	CC	AC	AA	AC	AC	CC	AA	AC	AC	AA	AC	CC	AA	AC	CC	AA	AA	CC	CC	AC	AA	AC	CC	AA	AC	AA	AA	AA	AC	CC	AC	AA	AC	AA	AA
PZA00006.16	AA	AG	--	GG	AA	AG	AG	AA	AA	AG	AA	AG	AG	AA	AG	AA	GG	AG	GG	GG	GG	GG	AG	AG	GG	AA	AG	AG	GG	AA	AG	AA	GG	GG	AG	AA	AA	AG	AG	AG	AG	GG	GG	AG	AG	GG	AG	GG
PZA-000061001	AA	AA	AG	AA	AA	AG	AG	GG	AA	AG	AA	AG	GG	GG	AG	GG	GG	AA	GG	AG	AG	GG	AG	AG	AA	GG	AA	AA	AG	AA	AA	AA	AG	AG	GG	GG	AG	AA	AA	AA	AA	AA	AG	GG	AA	AA	AA	AA
PZA00007.1	AA	AA	AC	AC	AC	CC	AC	AC	AC	AA	CC	AA	AA	AC	AC	CC	AA	AC	CC	AA	AA	AA	CC	AA	AA	AC	CC	AC	CC	AA	AA	AA	CC	CC	AA	AC	CC	AC	AA	CC	AC	CC	AA	AA	CC	AC	AA	AA
PZA00013.8	GG	GG	GG	GG	GG	GG	GG	GG	AG	AG	GG	AA	AG	GG	GG	GG	GG	AG	GG	AG	AA	GG	GG	GG	AG	GG	AG	AA	AG	AG	AG	GG	AG	AG	AA	GG	AA	AG	AG	AG	GG	AG	GG	GG	GG	GG	GG	GG
PZA-000148003	CC	CC	CC	CC	CC	AA	AC	CC	AA	AC	CC	CC	AC	AA	AA	AC	AA	AC	AA	AA	CC	AA	CC	AC	CC	AA	CC	AC	AA	AC	AA	AA	AA	AC	CC	CC	AA	AC	AC	AA	AC	AC	CC	AC	AA	CC	CC	AC
PZA00017.1	AG	AA	AA	AA	AA	AA	AA	AA	AA	AG	AA	AG	AA	AA	AG	AA	AA	AA	AA	AA	AA	AA	AG	AG	AG	AG	AA	AG	AA	AA	AA	AA	AG	AA	AA	AG	AG	AA	AG	AA	AA	AA	AA	AG	GG	AA	AA	AA
PZA00017.4	AG	GG	GG	GG	GG	GG	GG	GG	GG	GG	GG	AG	GG	GG	GG	GG	GG	GG	GG	GG	GG	GG	AG	GG	GG	GG	GG	GG	GG	GG	GG	GG	AG	GG	GG	GG	GG	GG	GG	GG	GG	GG	GG	GG	AG	GG	GG	GG
PZA-000175002	AT	TT	AA	AA	AT	TT	AA	AA	AA	AA	AA	AT	AT	AA	AT	AT	AA	AA	AA	AA	AA	AA	AT	AA	TT	AA	AA	AT	AT	AA	TT	AA	AA	AT	AT	AT	AT	AT	AA	AA	TT	AT	AT	AA	--	TT	TT	AA
PZA00020.1	GG	GG	GG	GG	--	--	GG	GG	GG	GG	GG	GG	GG	GG	GG	GG	GG	GG	GG	GG	GG	GG	GG	GG	GG	GG	GG	GG	AG	GG	GG	GG	GG	GG	GG	GG	GG	GG	GG	GG	GG	GG	GG	GG	GG	GG	--	GG
PZA-000222007	AA	AA	AG	AA	AA	AG	AA	--	AA	AA	GG	AA	AA	AA	AG	AA	AA	AG	AA	AA	AA	AG	AA	AA	AA	AA	AA	AA	AA	AA	AG	AA	AA	AA	AG	AG	AA	AG	AA	AG	AA	AG	--	--	AA	AG	AA	AA
PZA00029.11	GG	GG	GG	GG	GG	GG	GG	GG	GG	GG	GG	GG	GG	GG	AG	GG	GG	GG	GG	GG	GG	GG	GG	GG	GG	GG	GG	GG	AG	GG	GG	GG	GG	GG	GG	GG	GG	GG	GG	GG	GG	GG	GG	GG	GG	GG	GG	GG
PZA00029.12	AA	AA	AA	AA	AA	AA	AA	AA	AA	AA	GG	AG	AA	AA	AG	AA	AA	AA	AA	AA	AA	AA	AA	AA	AA	AA	AA	AG	AG	AG	AA	AA	AG	AA	AA	AA	AA	AA	AA	AA	AA	AA	AG	AA	AA	AA	AA	AA
PZA00029.17	AC	AC	CC	AA	CC	CC	CC	CC	AC	CC	CC	CC	CC	CC	CC	CC	CC	CC	AC	CC	CC	CC	CC	CC	CC	CC	CC	CC	CC	AC	AA	CC	CC	CC	AC	AA	AA	CC	AA	CC	AC	AC	AC	AC	AA	AA	AA	CC
PZA-000310005	AA	AA	AC	AC	CC	CC	CC	AA	AA	AC	CC	AC	CC	AA	AA	AC	AA	CC	CC	AC	CC	AA	AC	CC	AA	AA	AC	CC	CC	AC	CC	AC	AC	CC	CC	CC	CC	CC	CC	CC	CC	CC	CC	AC	AA	CC	CC	AA
PZA-000349003	AA	AA	AA	AA	AA	AA	AA	AA	AA	AA	AA	AA	AA	AA	AA	AA	AA	AA	AA	AA	AA	AA	AA	AA	AA	AA	AA	AA	AA	AA	AA	AA	AA	AA	AA	AA	AA	AA	AA	AA	AA	AA	AA	AA	AA	AA	AA	AA
PZA-000399010	AG	AA	AA	GG	GG	AG	AG	GG	GG	GG	GG	GG	AG	GG	AA	GG	AA	AG	GG	AA	AA	GG	AA	AG	AA	AA	AA	AG	AG	AG	AG	AA	AA	GG	AA	AG	AG	AA	AA	GG	AG	AA	AG	GG	--	AA	GG	GG
PZA-000403005	AA	AA	AG	AA	AA	AG	AA	AA	AA	AA	AA	AA	AG	AA	AA	AA	AA	AA	AA	AA	AA	AA	AG	AG	AG	AA	AA	AA	AA	AA	AA	AA	AA	AA	AA	AA	AA	AA	AA	AA	AA	AA	AA	AA	AA	AG	AA	AA
PZA-000405002	AG	AG	GG	GG	GG	GG	AG	GG	AG	GG	GG	AG	AG	GG	AG	AG	GG	AG	AG	AA	GG	AA	AG	GG	AA	GG	GG	GG	GG	AA	GG	AG	GG	GG	AA	GG	GG	GG	AG	GG	AG	AG	GG	GG	--	AG	GG	AA
PZA-000422002	AA	AA	AA	AA	AA	AA	AA	AA	AA	AA	AA	AA	AA	AG	AG	AA	AA	AG	AA	AG	AA	AG	AG	AG	AA	AA	AA	GG	AG	AA	AG	AA	AA	AA	AA	AA	AG	AA	AG	AA	AA	--	AG	AA	GG	AA	AA	AA
PZA-000429001	GG	GG	GG	GG	AA	GG	GG	GG	GG	AA	GG	AG	GG	GG	GG	GG	GG	GG	GG	GG	GG	AG	GG	AG	GG	GG	GG	GG	AG	AA	GG	GG	GG	GG	GG	GG	GG	AG	AG	GG	GG	AG	GG	GG	GG	GG	GG	GG
PZA00043.1	AA	AA	GG	GG	GG	AG	AG	GG	AA	AA	GG	GG	GG	GG	AG	AG	AA	AG	AG	GG	GG	AG	AA	AA	AG	GG	AA	AG	AG	GG	GG	AG	GG	GG	AG	AA	AG	AA	AG	GG	AG	AG	--	AG	AG	AA	--	AG
PZA00043.7	AA	AA	AA	AA	AA	AA	AA	AA	AA	AA	AA	AA	AA	AA	AA	AA	AA	AA	AA	AA	AA	AA	AA	AA	AA	AA	AA	AA	AA	AA	AG	AA	AA	AA	AG	AG	AA	AG	AA	AA	AG	AA	AG	AA	AA	AA	AA	AA
PZA00045.1	AA	AG	GG	AA	AA	GG	GG	AA	GG	AG	AG	AA	GG	AA	AG	AG	AG	GG	GG	AG	GG	AG	AA	GG	AA	AG	GG	AG	GG	AA	GG	AG	AG	GG	AA	AG	AG	GG	GG	AG	AG	AG	AG	GG	GG	--	AA	AG
PZA00045.4	GG	GG	GG	GG	GG	GG	GG	GG	GG	GG	GG	GG	GG	GG	GG	GG	AG	AA	GG	GG	AA	AG	GG	GG	GG	GG	GG	GG	GG	GG	GG	GG	GG	GG	GG	GG	GG	GG	AG	AG	GG	AG	AG	AG	GG	GG	GG	GG
PZA00047.2	GG	GG	GG	GG	AA	AG	AG	AA	GG	GG	GG	GG	GG	GG	AG	GG	GG	GG	GG	GG	GG	AG	GG	GG	GG	GG	GG	GG	AG	AG	GG	GG	AG	GG	GG	GG	AG	AG	GG	GG	GG	GG	GG	GG	AG	GG	GG	GG
PZA00048.1	AA	GG	AA	AG	GG	AA	AA	AA	AG	GG	AA	AG	AG	AA	AG	GG	AA	AG	AA	AA	GG	AA	AA	GG	GG	AA	GG	AG	AA	GG	AA	AA	AG	GG	GG	GG	AA	AA	AG	AA	AG	GG	AG	AA	GG	--	--	AG
PZA00048.2	GG	AA	GG	AG	AA	GG	GG	GG	AG	AA	GG	AG	AG	GG	AG	AA	GG	AG	GG	GG	AA	GG	GG	AA	AA	GG	AA	AG	GG	AA	GG	GG	AG	AA	AA	AA	GG	GG	AG	GG	AG	AA	AG	GG	AA	AA	AA	AG
PZA00049.12	AA	AA	AA	AA	AA	AG	AG	GG	AA	AA	AG	AG	AA	AA	AA	AA	AA	AA	GG	AG	AA	AA	AA	AA	AA	AA	AA	AG	AA	AA	AG	AA	AA	AG	AA	AA	AA	AG	AG	AA	AG	AG	AG	AA	AA	--	AA	AA
PZA-000492026	GG	AA	AG	AA	AA	AA	AG	AA	AA	AG	AA	AG	AG	AA	AA	AA	AA	AA	AG	AG	AA	AA	AA	AG	AA	AG	AA	AA	AA	AA	AA	AA	AA	AA	AA	AA	AA	AA	AA	AA	AA	AA	AA	AA	AA	AG	AA	AG
PZA00050.9	AA	AA	AA	AA	AA	AA	AG	AA	AA	AA	AA	AA	AA	AA	AA	AA	AA	AA	GG	AA	AG	AA	AG	AG	AA	AA	AA	AG	AG	AA	AA	AA	AA	AG	AA	AA	AA	GG	AG	AA	AA	AG	AG	AA	AG	AA	AA	GG
PZA-000516003	AG	GG	AG	GG	GG	GG	AG	AG	AA	AG	AA	GG	AG	AA	GG	AA	AA	AG	AA	AA	GG	AA	AA	AG	AG	AA	AA	GG	AA	GG	GG	GG	AG	AG	GG	AA	AG	AA	AG	GG	AA	GG	AG	GG	AA	GG	AG	AA
PZA-000524002	TT	AT	TT	TT	TT	AT	TT	TT	TT	AT	AA	TT	TT	TT	TT	TT	AA	AT	TT	TT	AT	TT	AT	TT	TT	TT	AA	TT	TT	TT	TT	AT	AT	TT	AT	AT	AT	TT	TT	TT	AT	TT	TT	TT	AA	TT	AA	TT
PZA-000527006	GG	GG	AG	GG	AG	AG	AG	AA	AA	AG	AA	GG	AA	AG	GG	GG	GG	AA	GG	AG	AG	AG	AG	GG	GG	AA	AA	GG	AG	AA	AG	GG	AA	AA	GG	GG	GG	GG	AG	GG	AG	GG	GG	GG	GG	GG	GG	AG
PZA-000536002	GG	AG	AG	AA	AG	AG	AA	GG	AG	GG	AA	GG	GG	GG	AG	GG	GG	AA	AG	AA	GG	GG	AG	GG	GG	GG	AA	AG	GG	GG	AA	AA	AA	AG	AA	AG	AG	AG	GG	AA	AG	AG	AG	AG	AA	AA	AG	GG
PZA00058.1	AG	AA	AA	AG	GG	AA	AA	AA	AA	AA	AG	AG	AA	AA	AA	AG	AA	GG	AG	GG	GG	AA	AG	AA	GG	AA	AA	AA	GG	AG	AA	AG	AA	AA	AG	AG	AA	AG	AG	AG	AA	AA	AA	AA	AA	AA	AG	AA
PZA00058.6	CC	CC	CC	CC	AC	CC	CC	CC	CC	CC	AC	AC	CC	CC	CC	AC	CC	AA	AC	AA	AA	CC	CC	CC	CC	CC	CC	CC	AC	AC	CC	CC	CC	CC	AC	CC	CC	AC	CC	CC	CC	CC	CC	CC	CC	CC	CC	CC
PZA00065.2	GG	GG	GG	GG	GG	GG	GG	GG	GG	GG	GG	GG	GG	AA	GG	GG	GG	GG	GG	GG	GG	GG	GG	GG	GG	GG	GG	GG	GG	GG	GG	AG	GG	AG	GG	AG	GG	GG	GG	GG	GG	AA	GG	AG	GG	GG	GG	GG
PZA-000655001	CC	CC	CC	CC	AC	CC	CC	CC	CC	CC	AA	CC	CC	CC	CC	CC	CC	CC	AC	CC	CC	CC	AC	CC	CC	CC	CC	CC	CC	CC	CC	AC	CC	CC	CC	AC	CC	CC	AC	CC	AC	CC	CC	CC	--	CC	CC	CC
PZA-000667001	AG	AA	AG	AG	AA	AG	GG	AG	GG	AA	GG	GG	GG	GG	AG	AA	AG	GG	AG	AA	GG	GG	AG	AG	GG	AA	GG	AG	AG	AG	AG	GG	AG	GG	AG	GG	GG	GG	GG	GG	AA	AG	AG	GG	AA	AG	AA	AG
PZA00067.10	AA	AA	AA	AA	AA	AA	AA	AA	AA	AA	AA	AA	AG	AA	AG	AA	AA	AA	AA	AA	AA	AA	AA	AG	AA	AA	AA	AA	AA	AA	AA	AA	AG	AA	AA	AA	AG	AA	AA	AG	AA	AA	AA	AA	AA	AA	--	AA
PZA00067.8	CC	CC	AC	CC	CC	AA	AC	CC	CC	CC	CC	CC	AC	CC	AC	CC	AC	CC	AC	CC	CC	AC	CC	AC	CC	CC	CC	CC	CC	CC	CC	CC	AC	AC	CC	CC	AC	CC	AC	AC	CC	AA	CC	CC	AC	AC	AA	CC
PZA00069.4	GG	GG	GG	GG	AA	AA	AG	GG	GG	AG	GG	GG	AG	GG	GG	GG	GG	AG	GG	AG	GG	GG	GG	GG	AG	AA	AG	GG	AG	GG	AG	AA	AG	GG	GG	GG	AA	GG	AG	GG	GG	AG	GG	AG	GG	GG	GG	AG
PZA-000717015	AA	AA	AC	AA	AA	AC	AA	CC	CC	CC	AA	AC	AA	CC	AA	AC	AC	AA	CC	CC	CC	AC	AC	AC	AA	AC	AA	CC	AC	AA	AA	AA	AC	CC	AC	AA	AC	AC	AC	AA	AA	AA	AC	AC	AA	AA	AA	AA
PZA-000749001	CG	GG	CC	GG	CG	CC	CG	GG	CG	CC	GG	GG	CC	CC	CC	CG	CC	CG	CC	CG	CC	CG	CG	CC	CC	CC	GG	CC	CC	CC	CG	CC	CG	CG	CG	CC	CG	GG	CG	CC	CC	CC	CG	CG	CC	GG	GG	CC
PZA00078.2	CC	AA	AC	CC	CC	CC	CC	CC	CC	AC	CC	AC	CC	AC	CC	CC	CC	AA	AA	CC	AA	CC	CC	CC	CC	CC	CC	CC	CC	CC	CC	CC	CC	AC	CC	CC	AC	AC	AC	CC	CC	AC	CC	CC	AA	AC	AA	CC
PZA00084.2	AG	AA	AA	GG	GG	AG	AG	GG	GG	GG	AA	AG	GG	AA	AG	AG	GG	AG	GG	GG	GG	AA	GG	AG	AA	GG	AG	GG	AG	AG	GG	AA	AG	AA	GG	GG	AA	GG	GG	AA	AG	GG	GG	AG	AG	AG	GG	AG
PZA00086.8	CC	CC	CC	CC	CC	AC	CC	CC	CC	CC	CC	AC	CC	CC	CC	CC	CC	CC	CC	CC	AC	CC	CC	CC	CC	CC	CC	CC	CC	CC	CC	CC	AC	CC	CC	CC	CC	CC	AA	CC	AC	AC	CC	CC	CC	CC	CC	CC
PZA-000881001	CC	CC	AC	CC	CC	CC	AC	CC	AA	AC	CC	AC	CC	AC	AC	AA	AC	AC	CC	AC	AA	CC	CC	AC	CC	CC	CC	CC	CC	CC	AC	AC	CC	CC	CC	CC	CC	AC	AC	AC	AA	--	--	CC	AC	--	CC	--
PZA00089.3	AA	AA	AC	CC	AA	AA	AC	CC	CC	AC	AA	AC	CC	CC	CC	CC	CC	AC	CC	AC	CC	CC	AC	CC	AA	AA	AA	AC	AA	CC	AA	CC	CC	AC	AC	AC	AC	CC	CC	AA	AC	CC	AC	CC	--	AA	AC	AC
PZA-000892005	GG	GG	AG	GG	AA	AG	AG	AA	AA	AG	AA	AG	GG	GG	AG	AG	GG	GG	AA	AG	AG	AA	AA	AG	GG	GG	AA	AG	AG	AG	AG	AG	GG	GG	AG	AG	GG	AG	GG	GG	AG	GG	GG	GG	GG	AG	AA	GG
PZA00090.4	GG	AG	AA	GG	AA	GG	GG	GG	GG	GG	AG	AG	AG	GG	AG	AG	AG	AG	GG	GG	GG	GG	GG	GG	AG	GG	AA	GG	AG	GG	AA	GG	GG	AG	AG	AA	AA	AG	AG	AG	AA	AG	AG	GG	GG	GG	GG	AG
PZA-000904001	GG	GG	AG	GG	AA	AA	AG	GG	GG	GG	GG	GG	AA	AG	GG	GG	GG	AA	GG	AG	AA	GG	AG	GG	GG	GG	GG	AG	AG	AA	AA	GG	AG	AA	AG	GG	GG	AG	AA	AG	GG	AG	AA	AA	--	GG	GG	AA
PZA-000908002	AG	AA	AG	AA	GG	AG	AG	AA	AA	AA	AA	AA	AA	AA	AA	AA	AA	AG	GG	AG	AA	AA	AG	AA	AA	AA	GG	AG	AA	AA	AA	AA	AA	AA	AA	AA	AA	AG	AA	AA	AA	AA	AG	AA	AA	AA	AA	AG
PZA00092.5	GG	GG	GG	GG	GG	GG	GG	GG	GG	AG	GG	AG	GG	GG	GG	GG	GG	GG	GG	GG	GG	GG	GG	GG	GG	GG	GG	GG	GG	GG	GG	GG	GG	GG	GG	GG	GG	GG	GG	GG	GG	GG	GG	GG	GG	GG	GG	GG
PZA00093.2	GG	AG	AG	GG	AA	GG	AA	AA	GG	GG	AG	AA	AG	AA	AA	AG	AG	AA	GG	GG	GG	GG	AA	AA	AG	AG	AG	GG	AG	GG	AG	GG	GG	GG	GG	AG	AA	AG	AA	GG	AG	AG	GG	AA	AA	AG	GG	GG
PZA-000933003	AA	AA	AA	AA	AA	AG	AA	--	AA	AG	GG	AG	AA	AA	AA	AA	AA	AG	AA	AA	AA	AG	AG	AA	AA	AA	AA	AA	AA	AA	AG	AA	AG	AA	AA	AG	AA	AA	AA	AA	AG	AG	AA	AG	AA	AA	AA	AA
PZA00098.14	GG	GG	GG	GG	GG	GG	GG	GG	GG	GG	GG	GG	GG	GG	AG	GG	GG	GG	GG	GG	GG	GG	GG	GG	GG	GG	GG	GG	GG	GG	GG	GG	AG	GG	GG	AG	GG	GG	GG	GG	GG	GG	GG	GG	GG	GG	GG	GG
PZA00099.6	AA	AA	AA	AA	GG	AG	AG	AA	AA	AG	GG	AA	AA	AA	AG	AG	AG	AG	GG	GG	GG	AG	GG	AG	AA	GG	AA	GG	AG	AA	AA	AG	AA	AA	GG	AA	AG	AG	AG	AG	GG	AG	AG	AA	GG	AA	AA	GG
PZA-000996001	AG	GG	AA	AG	AA	AG	AA	GG	GG	AA	GG	AA	AG	AA	AG	GG	AG	AG	AA	AG	AG	GG	AG	AA	AA	GG	GG	AA	AA	AA	AA	AG	GG	AG	AG	GG	AG	AG	AG	AA	AA	GG	AG	AA	GG	GG	GG	AA
PZA00100.14	AA	AA	AA	AA	AA	CC	AC	AA	AC	AA	AA	CC	AC	AA	--	AC	AA	AC	AA	AA	CC	AA	AC	CC	AA	AA	AA	AC	AC	CC	AC	AC	AC	AA	AA	AA	AA	AC	AA	AC	AC	AC	CC	AC	AA	AA	AA	AA
PZA00100.2	GG	GG	AA	GG	AA	GG	AG	AA	AG	AA	AA	GG	AG	AA	AG	AG	AG	AG	AA	AA	GG	AA	AG	GG	GG	GG	AA	AG	AA	GG	AG	AG	AA	AG	AA	AA	AA	AG	AG	AG	AG	AG	GG	GG	AA	AG	GG	AG
PZA00103.20	AA	CC	AC	AA	CC	AC	AC	AA	AA	AC	AC	AC	AA	AA	AA	AA	AA	AA	AA	AA	AA	AA	AC	AC	AC	CC	AC	AC	AA	AA	AA	AA	AA	AC	AA	AA	AA	AC	AA	AA	AA	AA	--	AA	AA	AA	AA	--
PZA00106.9	GG	GG	GG	GG	AG	GG	AG	GG	GG	GG	GG	GG	GG	GG	GG	GG	GG	AG	GG	GG	GG	GG	GG	GG	GG	GG	GG	GG	AG	GG	AA	GG	AG	AA	GG	GG	GG	GG	GG	GG	GG	AG	AG	GG	GG	GG	GG	GG
PZA00107.19	AA	AA	AA	AA	AA	AA	AA	AA	AA	AA	AA	AA	AG	AA	AA	AA	AA	AA	AA	AA	AA	AA	GG	AA	AA	AA	AA	AG	AA	AA	AG	GG	AA	AA	AA	AG	AA	AA	AG	AA	AA	--	--	AA	--	AA	AA	AA
PZA00108.12	GG	GG	AG	GG	AA	GG	GG	GG	GG	GG	GG	AG	AG	AG	GG	AG	GG	GG	GG	GG	GG	GG	AG	GG	AG	AG	AA	GG	AG	GG	GG	AG	AG	AA	GG	GG	GG	GG	GG	AG	AA	AG	GG	AG	--	GG	GG	AG
PZA00111.4	CC	CC	CC	CC	AA	AA	AA	CC	CC	AA	AA	CC	CC	AC	CC	AC	AC	CC	AC	AA	CC	AA	AC	CC	AA	CC	CC	CC	AC	CC	AC	CC	AA	CC	AC	CC	CC	AC	AC	AC	AA	AA	AA	CC	AA	CC	AC	CC
PZA00118.1	AA	AA	AA	AA	AA	AA	AG	AA	GG	AA	AA	AA	AA	AA	AA	AA	AG	AA	AA	AA	GG	AA	AA	AG	AA	AA	AA	AA	AA	AA	AA	AA	AG	AA	AA	AG	AG	AA	AA	AA	AA	AA	AA	AA	GG	AA	AG	AA
PZA00119.4	AG	GG	GG	GG	GG	GG	AG	GG	GG	GG	AG	GG	AG	GG	GG	GG	GG	GG	GG	GG	GG	GG	GG	AG	GG	AG	GG	GG	GG	GG	AG	GG	GG	GG	AG	GG	GG	GG	GG	GG	--	AG	--	GG	AG	--	GG	GG
PZA-001238001	GG	AG	GG	AG	GG	GG	GG	GG	GG	GG	GG	GG	GG	GG	GG	GG	GG	GG	GG	GG	GG	GG	GG	GG	GG	GG	GG	GG	GG	GG	GG	GG	GG	GG	GG	GG	GG	GG	GG	GG	GG	GG	GG	GG	GG	GG	GG	GG
PZA00125.8	AA	AA	AA	AA	GG	AA	AA	AA	AG	AA	AA	AA	AA	AA	AA	AA	AA	AA	AA	AA	AA	AA	AA	AA	AA	AA	AA	AA	AA	AA	AG	AA	AA	AA	AG	AG	AA	AA	AA	AA	AA	AA	AG	AA	AA	AA	AA	AA
PZA00130.7	CC	CC	CC	CC	CC	CC	AC	AC	AC	CC	AC	CC	CC	CC	CC	CC	CC	CC	CC	CC	CC	AC	CC	CC	AA	CC	CC	CC	CC	CC	CC	CC	CC	AC	CC	CC	CC	CC	CC	CC	CC	AC	CC	AC	CC	CC	CC	CC
PZA00130.9	AA	AG	AA	AG	AG	AG	AG	AA	AG	AG	AA	AA	AA	AG	GG	GG	GG	AG	GG	AG	GG	AA	AA	AG	AA	AA	AG	AA	AG	AA	AG	AA	AG	AA	AG	AG	AA	AA	GG	AG	AG	AA	AG	AG	GG	AG	AG	AG
PZA00131.14	GG	GG	GG	GG	GG	AG	AG	GG	GG	GG	AG	GG	GG	AA	GG	GG	GG	GG	AA	GG	GG	GG	GG	GG	GG	GG	GG	GG	GG	GG	GG	AG	GG	AG	AG	GG	GG	GG	GG	GG	GG	GG	GG	GG	GG	GG	GG	GG
PZA00132.18	AA	AG	AA	AA	AA	AA	AA	AA	AA	AA	AA	AA	AA	AA	AG	AA	AA	AA	AA	GG	AA	AA	AA	AA	AG	AA	AA	AA	AA	AA	GG	AA	AA	AA	AA	AA	AG	AA	AA	AA	AA	AA	AA	AA	AA	AA	AA	AA
PZA00132.3	AA	AG	AA	AA	AA	AG	AG	AA	AA	AG	AA	AG	AA	AA	GG	AG	AA	AG	GG	GG	GG	AG	AA	AG	AG	AA	GG	AA	AG	AA	GG	AA	AA	AA	GG	AG	GG	AG	AA	GG	AG	AG	AA	AG	AG	AA	AA	AG
PZA00139.4	AG	AA	AG	GG	AA	AG	GG	AG	AG	AG	AA	AG	GG	AG	AA	GG	GG	AG	AA	GG	AA	AG	GG	AG	AG	AA	AG	AG	AA	AA	AG	AG	AG	GG	AA	AA	GG	AA	AG	GG	AG	AG	GG	GG	GG	GG	AA	GG
PZA00140.7	AG	GG	AA	GG	GG	GG	AG	AG	GG	AG	AA	GG	GG	AA	AG	GG	GG	GG	GG	GG	GG	GG	AG	GG	GG	GG	GG	GG	GG	GG	AA	GG	AG	GG	AG	AG	GG	GG	GG	GG	GG	GG	AA	GG	GG	GG	GG	AG
PZA00143.5	GG	AG	AG	GG	AG	AG	AG	AA	AA	AA	AA	AA	AG	AA	AA	AA	AA	AA	AA	AG	AA	AA	AA	AA	AA	AA	AA	AA	AA	GG	AA	GG	AG	GG	GG	AA	GG	AA	AG	AA	GG	AG	AA	AG	AA	AG	AG	AA
PZA-001456002	GG	GG	GG	AG	AA	AG	AA	AA	GG	AA	AA	AA	AA	AA	AA	GG	AA	AG	AA	AA	GG	AG	GG	AA	AA	AA	AA	AG	AG	AA	AA	AG	AA	GG	AG	AG	GG	AG	AA	AG	GG	AG	AG	AG	AA	AG	AA	AA
PZA00151.2	--	CC	AA	AA	AA	AA	AC	AA	AC	CC	AA	CC	AA	AC	CC	CC	AA	CC	CC	CC	AA	AA	CC	AA	CC	CC	CC	AA	AC	AA	AA	AC	CC	AA	CC	AA	AC	AC	CC	CC	--	CC	AC	AA	--	CC	CC	CC
PZA00153.3	AG	GG	AG	GG	GG	GG	GG	GG	GG	GG	AA	AG	AG	AG	GG	AG	GG	AG	AA	AG	AG	AA	GG	GG	GG	AA	AG	GG	GG	GG	GG	GG	GG	AG	AG	GG	GG	AG	GG	AG	AA	AA	--	--	GG	AG	AG	GG
PZA00153.6	GG	AG	GG	GG	GG	AG	GG	GG	GG	GG	GG	GG	GG	GG	AG	AG	GG	GG	GG	GG	GG	GG	AG	AG	GG	GG	GG	GG	GG	GG	GG	AG	GG	GG	GG	AG	AG	GG	GG	GG	GG	GG	AG	AG	GG	GG	GG	GG
PZA00153.7	AG	GG	AG	GG	GG	GG	GG	GG	GG	GG	AA	AG	AG	AG	GG	AG	GG	AG	AA	AG	AG	AA	GG	GG	GG	AA	AG	GG	GG	GG	GG	GG	GG	AG	AG	GG	GG	AG	GG	AG	AA	AA	GG	GG	GG	AG	AG	GG
PZA00155.1	GG	GG	GG	GG	GG	GG	GG	GG	GG	GG	GG	GG	GG	GG	AG	GG	GG	AG	GG	GG	GG	GG	GG	GG	GG	GG	GG	GG	GG	GG	GG	AG	GG	GG	GG	GG	GG	AG	AG	GG	GG	GG	GG	GG	GG	GG	GG	GG
PZA00160.3	AG	AG	AG	GG	AA	AG	GG	GG	AG	GG	GG	AG	GG	AG	AG	AG	GG	GG	GG	AG	GG	AG	AG	AG	GG	GG	AG	AA	GG	AA	AG	AG	AG	AG	AG	AG	GG	AG	AG	AG	GG	AA	GG	GG	GG	AG	AG	GG
PZA-001618002	AA	AG	AG	AA	GG	AG	AG	AA	AG	AA	GG	AG	AA	AG	AG	AG	AG	GG	AG	AG	AA	AA	AA	AG	AA	AA	AG	GG	GG	GG	GG	AG	AG	AG	GG	AG	AG	AG	AG	AG	AA	AG	AG	AG	--	AG	AA	AA
PZA-001619001	GG	GG	AG	GG	GG	GG	GG	GG	AG	GG	GG	GG	GG	GG	GG	AG	GG	GG	GG	GG	GG	GG	AG	GG	GG	GG	GG	GG	AA	GG	AG	AG	GG	GG	AG	AG	GG	GG	GG	GG	GG	GG	GG	AG	--	GG	GG	AG
PZA00164.3	AA	AA	GG	AA	AG	AG	AA	AA	AG	AG	GG	AA	AA	AA	AG	AA	AA	AA	AA	AA	AA	AG	AG	AA	AA	AA	AG	AA	AG	GG	AA	AG	AA	AA	AA	AA	AA	AG	AG	AG	AG	GG	AG	AA	AA	AA	AA	GG
PZA00166.1	AG	AG	GG	AA	GG	GG	AG	GG	AA	GG	AA	AA	GG	GG	GG	GG	AG	AG	AG	GG	AG	AG	GG	AA	GG	GG	AG	GG	AA	GG	AG	GG	GG	GG	AG	GG	AG	GG	GG	GG	GG	AG	GG	GG	GG	AA	GG	AA
PZA00170.1	AG	AA	AG	GG	GG	AG	GG	AA	GG	AG	GG	GG	GG	GG	AG	AG	GG	AG	GG	GG	GG	GG	AG	AG	AA	GG	GG	GG	AG	AA	GG	AG	GG	GG	GG	GG	GG	GG	GG	AG	GG	GG	GG	AG	GG	AA	AG	GG
PZA00170.3	AA	AA	AA	AA	AA	AG	AA	GG	AA	AG	AA	AA	AA	AA	AA	AA	AA	AA	AA	AA	AA	AA	AA	AA	AA	AA	AA	AA	AG	AA	AA	AA	AA	AA	AA	AA	AA	AA	AA	AG	AA	AA	AA	AA	AA	GG	AG	AA
PZA-001751002	TT	TT	TT	TT	TT	TT	TT	TT	TT	TT	TT	AT	TT	TT	AT	TT	TT	TT	TT	TT	TT	TT	TT	AT	TT	TT	TT	TT	TT	TT	TT	TT	TT	TT	TT	TT	AT	AT	TT	TT	AT	TT	TT	TT	--	TT	TT	TT
PZA-001755001	AA	AA	AA	AA	AA	AT	AA	TT	TT	AT	AA	AT	TT	AT	AT	AT	AA	TT	AT	TT	AT	AT	TT	AT	AA	TT	AA	TT	TT	TT	AT	TT	AT	AA	AT	AT	AT	TT	AT	TT	TT	TT	TT	AT	TT	AA	AA	TT
PZA-001804001	AA	AA	AA	AA	AA	GG	AA	AA	AA	AG	AA	AA	AA	AA	AA	AG	AA	AA	AA	AG	AA	AA	AA	AG	AA	AA	AA	AA	AA	AA	AG	AA	AG	AA	AA	AG	AA	AG	AA	AG	AG	AG	AG	AA	AA	GG	AA	AA
PZA00182.4	AA	AG	AA	AA	GG	AG	GG	GG	GG	AA	AA	GG	AG	AA	AG	AG	AG	AA	AA	AA	GG	AA	AA	AA	GG	AA	AG	AA	AG	GG	GG	AA	AA	GG	GG	AA	AA	AA	AA	AA	AA	AA	AG	GG	AG	--	AA	--
PZA00184.4	AA	GG	GG	GG	GG	AG	GG	GG	GG	GG	GG	GG	GG	GG	GG	GG	GG	GG	GG	GG	GG	GG	GG	GG	GG	AA	--	AA	AG	GG	GG	GG	GG	AG	GG	GG	GG	AG	GG	GG	GG	GG	AA	GG	AG	GG	GG	GG
PZA00187.8	CC	CC	CC	CC	CC	CC	CC	CC	CC	CC	CC	CC	CC	CC	CC	CC	CC	CC	CC	CC	CC	CC	CC	CC	CC	CC	CC	CC	CC	CC	CC	CC	CC	CC	CC	CC	CC	CC	AC	CC	CC	CC	--	CC	CC	CC	CC	CC
PZA00189.23	AA	AA	AA	AA	AA	AA	AA	AA	AA	AA	AA	AA	AA	AA	AA	AA	AA	AA	AA	AA	AA	AA	AA	AA	AA	AA	AA	AA	AA	AA	AA	AA	AA	AA	AA	AA	AA	AA	AA	AA	CC	AA	AA	AA	AA	AA	AA	AA
PZA00192.7	AG	AA	AA	AA	AA	AA	AA	AA	AA	AA	AA	AG	AA	AA	AA	AA	AA	AA	AA	AA	AA	AA	AG	AA	AA	AA	AA	AA	AA	AA	AA	AA	AG	AA	AA	AA	AA	AA	AA	AA	AA	AA	AA	AA	AG	AA	AA	AA
PZA00193.1	AA	AC	AA	AA	CC	CC	CC	AA	AA	AC	CC	AC	AC	AA	AA	AC	CC	CC	AC	CC	AA	AC	AC	AC	AA	CC	CC	CC	AC	CC	CC	AC	CC	CC	AA	AC	AC	AC	CC	AA	CC	CC	AC	CC	AA	AC	CC	CC
PZA-001935010	GG	GG	GG	GG	GG	AG	GG	AG	AA	GG	GG	GG	GG	GG	AG	GG	GG	GG	AG	GG	AA	GG	GG	GG	GG	GG	AA	GG	GG	GG	GG	GG	GG	GG	GG	AG	GG	AG	AA	GG	AG	GG	GG	GG	GG	AG	GG	GG
PZA-001972014	GG	GG	GG	GG	GG	GG	GG	GG	GG	GG	GG	GG	GG	GG	GG	GG	GG	CC	CC	GG	GG	GG	GG	GG	GG	GG	GG	GG	GG	GG	GG	GG	GG	GG	GG	GG	GG	GG	GG	GG	GG	GG	GG	GG	GG	GG	GG	GG
PZA-001974001	CC	AC	CC	CC	AA	AC	CC	CC	CC	CC	CC	AC	CC	AA	AC	CC	CC	AC	CC	CC	AC	CC	AC	CC	AC	CC	AC	CC	AC	AC	CC	AC	CC	CC	CC	CC	CC	AC	CC	AC	CC	CC	CC	CC	CC	CC	CC	CC
PZA00200.9	AA	AA	AA	AA	AA	AA	AA	AA	AA	AA	AA	GG	AA	AA	AA	AA	AA	AA	AA	AG	AA	AA	AA	AA	AA	AA	AA	AA	AA	AA	AA	AA	AA	AA	AA	AA	AA	AA	AG	AA	AA	AA	AA	AA	AG	AA	AA	AA
PZA-002002001	CC	CC	CC	CC	CC	CC	AC	AC	CC	CC	CC	CC	CC	AA	CC	CC	CC	CC	CC	CC	CC	AC	AC	AC	CC	CC	CC	CC	CC	CC	CC	CC	AC	CC	AC	AC	AC	AC	CC	AC	CC	AC	--	CC	CC	--	--	--
PZA00204.1	GG	GG	GG	GG	AA	GG	--	GG	GG	AG	AA	AG	GG	GG	GG	GG	GG	GG	GG	GG	GG	GG	GG	AG	GG	GG	AG	GG	GG	GG	GG	AG	GG	AA	GG	GG	AG	GG	GG	GG	--	AA	--	GG	GG	GG	GG	--
PZA-002049001	GG	CG	GG	CC	CC	CC	CC	CC	GG	CC	GG	CC	CC	CC	CC	CC	CC	CG	GG	CG	CC	CC	CG	CC	CC	CC	CC	CC	GG	CC	CC	GG	CG	GG	GG	CG	GG	CG	CG	CG	CC	GG	CC	CG	GG	CG	CG	CG
PZA00205.7	GG	GG	GG	GG	GG	GG	GG	GG	GG	GG	GG	AG	GG	GG	GG	GG	GG	AG	AA	GG	GG	GG	GG	GG	AG	GG	AA	GG	GG	AG	AG	GG	GG	GG	GG	GG	GG	GG	GG	GG	AG	GG	GG	AG	--	GG	GG	AG
PZA00209.4	AC	AA	CC	CC	CC	CC	CC	AC	AA	CC	CC	CC	CC	CC	AA	CC	CC	CC	CC	CC	CC	AC	CC	CC	CC	AA	CC	CC	CC	CC	CC	CC	CC	CC	CC	CC	CC	CC	CC	CC	CC	CC	CC	CC	CC	CC	CC	AC
PZA00210.1	AG	AG	AG	GG	GG	AG	AG	GG	GG	GG	GG	GG	AG	AA	AG	AG	AG	AA	AA	AA	GG	AG	AG	AG	GG	GG	AA	GG	GG	GG	AG	GG	GG	AG	AG	AG	AA	GG	GG	GG	GG	GG	GG	AG	GG	GG	AA	GG
PZA00216.9	AA	AA	AG	AA	GG	AA	GG	AA	AA	AA	AA	AA	AG	AA	AA	AA	GG	AA	AA	AA	AA	AA	AG	AG	AA	GG	AA	GG	GG	GG	AG	AG	GG	GG	AG	AA	GG	AG	AA	AG	AG	AA	AA	AG	AA	AA	AG	AG
PZA-002174002	CC	AA	AC	CC	CC	AC	AC	CC	CC	AC	AC	AC	CC	CC	AC	AC	AC	AC	AC	CC	AC	CC	AC	AC	CC	CC	CC	AA	AA	AA	AC	AC	AA	AC	AA	AC	AC	AA	CC	AC	CC	AA	AC	AA	AC	CC	AC	CC
PZA00218.1	AG	AA	AG	AA	GG	AG	AA	AA	AG	AA	GG	AG	AG	AG	AG	GG	AA	AA	AA	GG	GG	GG	GG	GG	AG	AG	GG	AG	AG	GG	AA	GG	AG	AG	AA	GG	AG	AG	AG	AA	AG	AG	GG	AG	--	AA	AA	AA
PZA00222.5	AA	AA	AG	AA	AA	AG	AA	GG	AA	AA	GG	AA	AG	AA	AG	AA	AG	AG	AA	AG	AA	AG	AA	AA	AA	AA	GG	AA	AA	AA	AG	AA	AA	AA	AG	AG	AA	AG	AA	AG	AA	AG	AG	AA	AA	GG	AA	AA
PZA00226.6	AG	GG	AG	GG	GG	GG	GG	GG	GG	GG	GG	GG	GG	GG	GG	GG	GG	GG	GG	GG	GG	GG	GG	AG	GG	GG	GG	GG	GG	GG	GG	GG	GG	GG	GG	GG	GG	GG	GG	GG	GG	AG	GG	GG	GG	GG	GG	GG
PZA-002264005	GG	GG	AG	GG	GG	AA	GG	AA	AG	GG	AA	AA	AA	AA	AG	AA	AA	AG	AG	AA	GG	AA	AA	AA	AA	AA	AG	AG	GG	AG	GG	GG	AG	AG	AG	AA	AA	AA	AA	GG	GG	AG	GG	AG	AG	AA	AA	AG
PZA00227.8	AA	AA	AA	AA	AA	AG	AA	AA	GG	AG	AA	AG	AG	AA	AA	AA	GG	AA	AA	GG	AA	AA	AG	AA	AA	AA	AA	AA	AA	AG	AA	AG	AG	AG	AA	AA	AG	AG	AA	AG	AA	AA	AA	AA	GG	AA	AA	AA
PZA00235.8	GG	GG	AG	GG	GG	GG	GG	GG	GG	GG	GG	GG	GG	GG	AG	GG	GG	GG	GG	GG	GG	GG	GG	AG	GG	GG	AG	GG	AG	GG	GG	GG	GG	GG	AG	GG	GG	GG	GG	GG	GG	GG	GG	GG	GG	--	GG	GG
PZA00235.9	AA	AA	AA	AA	AA	AA	AA	AA	AA	AA	AA	AA	AA	AA	AA	AA	AA	AA	AA	AA	AA	AA	AA	AA	AA	AA	AA	AA	AA	AA	CC	AA	AA	AA	AA	AA	AA	AA	AA	AA	AC	AA	AA	AA	AA	AA	AA	AA
PZA00237.6	AC	AC	CC	CC	CC	AA	CC	AC	AA	AC	AA	AA	AA	AA	AC	AC	CC	AC	AA	AC	CC	CC	AC	AA	AC	CC	CC	AA	AC	AC	AA	AA	AA	AA	AA	AC	AA	AC	AC	AA	AC	AC	AC	AC	AC	AC	CC	CC
PZA00237.7	AG	AG	AA	AA	AA	GG	AG	AG	GG	AG	GG	GG	GG	GG	AG	GG	AA	GG	GG	AG	AA	AA	AG	GG	AG	AA	AA	GG	AG	AG	GG	GG	GG	GG	GG	AG	GG	AG	AG	GG	AG	AG	AG	AG	AG	AG	AA	AA
PZA00237.8	GG	GG	GG	GG	GG	GG	GG	GG	GG	GG	GG	GG	GG	GG	GG	GG	GG	GG	GG	GG	GG	GG	AG	AG	GG	GG	GG	AG	GG	GG	GG	AG	AA	GG	GG	GG	GG	GG	AG	GG	GG	GG	GG	AG	GG	GG	GG	GG
PZA-002390001	GG	GG	GG	AA	GG	AG	AG	GG	GG	GG	GG	GG	AG	AA	GG	GG	AG	GG	AG	GG	AG	AG	GG	GG	GG	AG	AA	GG	GG	GG	GG	AA	AA	GG	GG	GG	AG	GG	GG	GG	GG	GG	GG	GG	AA	AG	GG	GG
PZA00240.4	AA	AA	AA	AA	AA	AG	GG	GG	GG	AA	GG	AG	AG	GG	GG	AA	GG	GG	GG	GG	AA	AG	AA	GG	AG	AG	GG	AG	AG	GG	AG	AG	AG	AG	AG	AA	AG	AG	GG	AG	AA	AG	AG	AG	AG	AA	AA	AG
PZA00240.6	AA	AA	AA	AA	AA	AG	GG	GG	GG	AA	GG	AG	AG	GG	GG	AG	GG	GG	GG	GG	GG	AG	AA	GG	AG	AG	GG	AG	AG	GG	AG	AG	AG	AG	GG	AA	AG	AG	GG	AG	AA	AG	AA	AG	--	AA	AA	AG
PZA00240.8	GG	GG	GG	GG	GG	AG	GG	GG	AA	GG	GG	GG	GG	GG	GG	GG	GG	AA	GG	GG	GG	GG	GG	AG	GG	GG	GG	GG	GG	AA	GG	GG	GG	GG	AG	GG	AG	AG	AA	AG	GG	GG	GG	GG	--	GG	GG	AG
PZA00243.25	AA	AA	AA	AA	GG	AA	AA	AA	AA	AA	AA	AA	AA	AA	AA	AA	AA	AA	AA	AA	AA	AA	AA	AA	AA	AA	AA	AA	AA	AA	AA	AA	AA	AA	AA	AA	AA	AA	AA	AA	AA	AA	AA	AA	AA	AA	AA	AA
PZA00245.14	AA	AA	AA	AA	AA	AA	AA	AA	AA	AA	AA	AA	AA	GG	AA	AA	AA	AA	AA	AA	AA	AA	AA	AA	AA	AA	AA	AA	AA	AA	AA	AA	AA	AA	AA	AA	AA	AA	AA	AA	AA	AA	AA	AA	AA	AA	AA	AA
PZA00245.19	AA	AG	GG	AA	GG	GG	AG	AG	AG	AG	AA	AG	GG	GG	GG	AG	GG	GG	GG	GG	AG	GG	GG	GG	AA	AA	AA	GG	GG	AG	GG	AA	AG	GG	AG	GG	AA	GG	GG	GG	AG	AG	GG	AG	GG	GG	GG	GG
PZA-002478007	AA	AA	AA	AA	AA	AA	GG	AA	AG	AG	AA	AA	AA	AA	AG	AA	AA	AA	AG	AG	AA	AA	AG	AG	AA	GG	AA	GG	AA	AG	AG	AA	AA	GG	AG	GG	AA	AG	AG	AG	AA	AG	AA	AG	--	AA	AA	AA
PZA00250.1	AG	AG	AG	AA	AA	AG	AA	GG	AA	AA	GG	AG	GG	GG	AA	AG	AA	AA	AA	AG	AA	GG	AG	AG	GG	AA	AG	AA	AG	AA	AA	AA	AA	AA	AA	AG	AA	AG	AG	AA	AG	AA	AG	AA	AA	AA	AG	AA
PZA00256.16	AA	AG	GG	AA	GG	GG	GG	AA	GG	GG	GG	GG	GG	--	GG	GG	GG	GG	GG	GG	GG	AG	GG	GG	GG	GG	GG	AG	GG	AA	GG	AG	GG	AG	GG	GG	GG	GG	AG	AG	GG	AG	GG	AG	GG	AG	GG	GG
PZA00261.6	AG	AA	AA	AG	AA	AG	AA	GG	GG	AA	GG	AG	AG	GG	AG	AG	GG	AG	GG	AG	AA	AG	AG	AG	AA	AA	AA	AG	AG	AA	AG	GG	GG	GG	AG	AA	GG	AG	AG	AG	GG	AA	AG	GG	AA	GG	GG	AG
PZA-002613001	GG	GG	GG	GG	GG	GG	GG	GG	GG	GG	GG	GG	GG	GG	GG	GG	GG	AG	GG	GG	AG	GG	GG	GG	GG	AA	GG	GG	GG	GG	AG	GG	GG	GG	GG	GG	AG	GG	GG	GG	GG	GG	GG	GG	GG	GG	AG	GG
PZA-002614002	AG	GG	AA	AA	AG	AG	AG	AG	AA	AG	GG	GG	GG	GG	GG	GG	GG	AG	GG	GG	AA	GG	AG	AG	AA	AA	GG	GG	AG	GG	AG	AG	GG	GG	GG	GG	GG	GG	GG	AG	GG	GG	AG	AG	GG	AA	AA	GG
PZA00263.13	GG	GG	GG	GG	AA	AA	AA	GG	GG	AG	GG	AG	AG	GG	GG	GG	GG	GG	GG	GG	GG	AG	GG	AG	GG	AG	GG	AA	AG	GG	GG	GG	AG	GG	AG	GG	AG	AG	GG	GG	AG	GG	AG	GG	GG	GG	GG	GG
PZA-002699001	AA	AG	AA	AA	AA	AA	AA	AA	AA	AA	GG	AG	AG	AA	GG	AG	AG	AG	AA	AA	AA	GG	AA	AA	AA	AA	AG	AA	AG	AA	AA	GG	AG	AA	AA	AG	AA	AG	GG	GG	AA	AG	AA	AA	--	GG	GG	AG
PZA00270.1	GG	AA	AG	GG	GG	AA	AG	AA	AA	AG	GG	AG	AG	GG	AG	AA	AG	GG	AA	GG	GG	GG	AG	AG	AA	AA	AA	AA	AA	AA	AG	AA	AA	AG	AA	AG	AG	AA	AA	AG	AG	AA	AA	AA	AG	GG	AA	GG
PZA00270.4	GG	AG	GG	GG	GG	GG	AG	GG	GG	GG	GG	GG	GG	AG	GG	GG	GG	GG	GG	GG	GG	GG	GG	GG	GG	GG	GG	GG	GG	AA	GG	AG	AG	GG	GG	GG	GG	GG	AA	GG	GG	GG	AG	GG	GG	GG	GG	GG
PZA00271.1	AA	AA	AA	AA	AA	AA	AA	AA	AA	AA	AA	AA	AA	AA	AA	AA	AA	AA	AA	AA	AA	AA	AA	AA	AA	AA	AA	AA	AA	AA	AA	AA	AA	AA	AA	AA	AA	AA	AA	AA	AA	AA	AA	AG	AA	AA	AA	AA
PZA00272.2	AA	AA	AA	AA	AA	AA	AA	AA	AA	AA	AA	AA	AA	AA	AA	AA	AA	AA	AA	AA	AA	AA	AA	AA	--	--	AA	AA	AA	AA	AA	AA	AA	AA	AA	AA	AA	AA	AA	AA	--	AA	AA	AA	AA	--	AA	AA
PZA00272.3	AA	AA	AA	AA	AA	AA	AG	AA	AA	AA	AG	AA	AA	AA	AA	AA	AA	AA	AA	AA	AA	AA	AA	AA	AA	AA	AA	AA	AA	AA	AG	AA	AA	AA	AA	AA	AA	AA	AA	AA	AA	AA	AA	AA	AA	AA	AA	AA
PZA-002742001	GG	GG	GG	GG	CC	CG	GG	GG	CC	CG	GG	GG	CG	GG	CC	CG	CG	GG	CG	GG	CC	CG	CG	CG	CC	CC	GG	GG	CG	GG	GG	GG	GG	CC	CG	CG	CG	GG	GG	CG	CG	CG	GG	CG	GG	GG	GG	CG
PZA00276.18	AA	AA	AA	AA	AA	AA	AA	AA	AA	AA	GG	AG	GG	AA	AA	AA	AG	AA	AA	AA	AA	AA	GG	AG	AA	AA	AA	AA	AG	GG	AA	AA	AG	AA	AA	AA	AA	AA	AA	AA	AA	AA	AA	AG	AA	GG	AG	AG
PZA00277.13	AA	AA	AA	AA	CC	AA	AA	AA	AC	AC	AA	AA	AA	AA	AA	AA	AA	AA	AA	AA	AA	AA	AA	CC	AA	AA	AA	AA	AA	AA	CC	AC	AA	AA	AA	AC	CC	AA	AC	AA	AA	AA	AA	AA	CC	AA	AA	AA
PZA00283.1	AA	AA	AA	AA	AA	AA	AA	AA	AA	AA	AA	AA	AA	AA	AA	AA	AA	AA	AA	AA	AA	AA	AA	AA	AA	AA	AA	AA	AA	AA	AA	AA	AA	AA	AG	AA	AA	AA	AA	AA	AA	AA	AA	AA	AA	AA	AA	AA
PZA00286.1	CC	CC	AC	CC	CC	CC	CC	CC	AA	AA	CC	AC	CC	CC	AC	CC	CC	CC	CC	CC	AA	CC	AC	CC	CC	CC	CC	CC	CC	AA	CC	CC	CC	CC	CC	CC	CC	CC	CC	CC	CC	CC	CC	AA	CC	CC	CC	CC
PZA-002872001	AA	AA	AA	AA	AA	AA	--	AA	AG	AG	AA	AA	AG	AG	AA	AG	AA	GG	GG	GG	AG	GG	AA	AA	AA	AA	AA	AA	AA	AA	AA	AG	AA	AA	AA	GG	AG	AG	AA	AA	--	--	AG	AA	AG	--	AA	AA
PZA00291.7	GG	GG	GG	GG	GG	GG	AA	GG	AA	GG	GG	AG	GG	GG	GG	GG	GG	GG	AA	GG	GG	GG	AG	GG	GG	AG	AG	GG	GG	AA	GG	GG	GG	GG	AG	GG	GG	GG	AG	GG	GG	AG	GG	GG	GG	GG	GG	GG
PZA00294.20	AA	GG	GG	GG	GG	GG	AG	GG	GG	GG	GG	AG	GG	GG	AG	AG	GG	GG	GG	GG	GG	GG	GG	AG	GG	GG	GG	AA	GG	GG	GG	GG	GG	GG	GG	GG	GG	GG	GG	GG	GG	GG	--	GG	GG	AG	GG	GG
PZA00294.22	AA	AA	AG	AA	AA	AG	AG	AA	GG	AA	AG	AG	AA	AA	AG	AG	GG	AG	AA	AA	GG	GG	AG	AG	AA	AG	AA	AA	AA	GG	AG	GG	AG	AG	AG	AA	GG	AG	AG	GG	AA	GG	AG	AG	AG	AG	AG	GG
PZA00294.4	GG	AA	AA	AA	AA	AA	AG	GG	AA	AG	AA	AG	AA	AA	AG	AA	AA	AA	GG	AA	AA	AA	AG	AG	AA	AA	AA	AA	AA	AA	AA	AA	AA	AA	AA	AA	AA	AA	AA	AA	GG	AA	AA	AA	AA	AA	AA	AA
PZA00295.6	GG	GG	GG	GG	GG	GG	GG	GG	GG	GG	GG	GG	AG	GG	GG	AG	GG	GG	AG	AA	AG	GG	GG	GG	GG	GG	GG	GG	GG	GG	GG	GG	GG	AG	AG	AG	AG	GG	GG	GG	GG	GG	GG	AG	GG	GG	GG	GG
PZA00295.7	CC	CC	CC	CC	CC	CC	CC	CC	CC	CC	CC	CC	CC	CC	CC	CC	CC	CC	CC	CC	CC	CC	CC	CC	CC	CC	CC	CC	CC	CC	CC	CC	CC	AC	CC	CC	AC	CC	CC	CC	CC	CC	CC	CC	CC	CC	CC	CC
PZA-002969009	AA	AG	AA	AG	AG	AG	AA	AG	GG	AA	GG	AG	AA	AA	AA	AG	GG	AG	AA	AG	AA	GG	AA	AA	GG	AG	GG	AA	AG	GG	AG	AA	GG	AG	AG	AG	AA	GG	AA	AG	AG	AA	GG	GG	AG	AG	AG	AA
PZA00298.5	AA	GG	AA	AA	GG	AA	GG	AG	AA	AA	AA	AA	AG	AA	AA	AG	AA	AA	AA	AA	GG	AA	AG	AA	AG	AA	AA	AA	AG	AA	AG	GG	AG	AA	AA	AG	AG	AG	AA	AG	AA	AA	AG	GG	AA	AA	AA	AA
PZA00300.12	AA	AA	AA	GG	GG	AA	AA	AA	AA	AA	AA	AA	AA	AG	AA	AA	AA	AA	AA	AA	AG	AA	AA	AG	AA	AA	AA	AA	AA	AA	AA	AA	AG	AA	AG	AG	AA	AA	AA	AA	AA	AA	AA	AA	AA	AG	AA	AA
PZA00300.16	GG	GG	GG	AA	AA	GG	GG	GG	GG	GG	GG	GG	GG	AG	GG	GG	GG	GG	GG	GG	AG	GG	GG	AG	GG	GG	GG	GG	GG	GG	GG	GG	AG	GG	AG	AG	GG	GG	GG	GG	GG	GG	GG	GG	GG	AG	GG	GG
PZA00301.3	GG	GG	GG	GG	GG	GG	GG	GG	GG	GG	GG	GG	GG	GG	GG	GG	GG	GG	GG	GG	GG	GG	GG	GG	GG	GG	GG	GG	GG	GG	GG	GG	GG	GG	GG	GG	GG	GG	GG	GG	GG	GG	GG	GG	GG	GG	GG	GG
PZA00303.21	AA	AA	AG	AG	GG	GG	GG	GG	GG	GG	GG	GG	AG	GG	GG	AG	AG	AG	GG	GG	GG	AG	GG	AG	GG	AA	GG	AG	GG	GG	AG	AG	AG	AG	AG	AG	GG	AG	GG	AG	AG	AG	AG	GG	AG	AG	AA	GG
PZA-003058021	AC	CC	CC	CC	CC	AC	CC	CC	CC	CC	CC	CC	CC	CC	CC	CC	CC	CC	CC	AC	CC	CC	CC	CC	CC	CC	CC	AC	CC	CC	CC	CC	CC	CC	CC	AC	AC	AC	CC	AA	CC	AC	AC	CC	CC	--	CC	CC
PZA-003064006	AA	AA	AG	GG	GG	AG	AG	AA	GG	AG	AA	GG	AA	GG	AG	AG	GG	GG	GG	AG	GG	GG	AG	AG	AG	GG	GG	AG	AG	GG	AG	AG	GG	AA	AG	GG	AG	AG	AG	AA	AG	AG	AA	AG	--	AA	AG	GG
PZA00309.1	AA	AA	AA	AA	AA	AA	AA	GG	AA	AG	AA	AA	AA	AA	AG	GG	AA	AG	AG	AA	AA	AA	AG	AA	AA	AA	AG	AA	AA	AA	AA	AG	AA	AA	GG	AA	AA	AA	AA	AA	AG	AA	AA	AG	GG	AA	AA	AA
PZA00311.4	GG	AG	GG	GG	GG	GG	GG	AG	AG	GG	GG	AG	GG	GG	GG	AG	AA	GG	GG	AG	GG	AG	AA	GG	AG	AG	GG	GG	AG	GG	AG	AG	GG	GG	AG	AG	GG	GG	GG	AG	GG	GG	AA	GG	AG	GG	GG	GG
PZA00316.9	GG	GG	GG	GG	AG	AG	AG	GG	AA	AG	GG	GG	AG	GG	GG	AG	AA	GG	GG	AG	AA	GG	AG	AA	AG	AA	GG	GG	AA	AA	AG	AG	AA	AA	AG	AA	GG	AG	AG	GG	--	AA	GG	AG	AA	--	--	--
PZA-003166001	AG	AA	AA	GG	AG	AG	AG	AA	AA	AA	AA	AA	AA	AA	AA	AA	AA	AA	AA	AA	AA	AA	AA	AA	AA	AA	GG	AA	AG	GG	AG	GG	AA	AA	AG	AA	AG	AG	AG	AG	AA	AA	AG	AG	--	AA	AA	AA
PZA00318.2	GG	GG	AA	GG	AG	AG	AG	GG	GG	AG	GG	GG	GG	GG	GG	GG	AA	GG	AA	GG	GG	GG	GG	GG	AG	AG	AA	AG	AG	AG	GG	AG	AA	AG	AG	GG	AA	GG	AG	AG	AG	GG	GG	AG	GG	AA	AG	GG
PZA-003182005	GG	GG	GG	GG	AA	AG	GG	GG	GG	GG	AG	AG	AG	AG	AG	AG	GG	AG	GG	AG	AA	GG	AA	AA	AG	GG	GG	AG	GG	AG	GG	AG	AA	GG	AG	AG	GG	GG	AA	AG	AA	AA	AG	AG	AA	AG	GG	AA
PZA00323.3	AA	AA	AA	AA	GG	GG	GG	AA	AG	AA	AA	AA	AA	AA	AA	AA	AA	AG	AG	AA	AA	AA	AA	AA	AA	AG	AA	AG	AA	AA	AA	AA	GG	AA	AA	AG	AA	AG	AA	AA	AG	AA	AA	AA	AA	AA	AA	AA
PZA00323.4	GG	GG	GG	GG	GG	GG	GG	GG	AG	GG	GG	GG	GG	GG	GG	GG	GG	GG	GG	GG	GG	GG	AG	GG	GG	GG	GG	GG	GG	GG	AG	GG	GG	AG	GG	GG	GG	GG	AG	AG	GG	AG	AG	AG	GG	GG	GG	GG
PZA00326.13	GG	GG	GG	GG	GG	GG	GG	GG	GG	GG	GG	AG	GG	GG	GG	GG	GG	GG	GG	GG	GG	GG	GG	GG	GG	GG	GG	GG	GG	GG	GG	GG	GG	GG	GG	GG	GG	GG	GG	GG	GG	GG	GG	GG	GG	GG	GG	GG
PZA00328.1	AC	AA	AC	CC	AA	AC	AC	CC	CC	AA	AC	AA	AA	AA	AC	AA	CC	AC	AA	CC	AA	AA	AA	AA	AA	AA	AA	AC	AA	AA	AA	CC	AC	AC	AA	AC	AC	AA	AC	AC	AA	AC	AC	AC	AA	AC	AA	AC
PZA00332.3	AG	GG	GG	GG	AA	GG	GG	GG	AA	GG	GG	GG	GG	GG	GG	GG	GG	GG	GG	GG	GG	GG	GG	GG	GG	AA	AG	GG	GG	GG	GG	AG	GG	GG	GG	GG	GG	GG	AG	AG	AG	GG	GG	GG	--	AG	AA	GG
PZA00332.7	AG	AA	AA	AA	GG	AA	AA	AA	GG	AA	AA	AA	AG	AA	AA	AA	AA	AA	AA	AA	AA	AG	AA	AA	AA	GG	AG	AA	AA	AA	AA	AG	AA	AA	AA	AA	AA	AA	AG	AG	AG	AA	AA	AA	--	AG	GG	AA
PZA00335.12	AA	AA	AA	AA	AA	AA	AA	AA	AA	AA	AA	AG	AA	AA	AA	AA	AA	AA	AA	AA	AA	AA	AA	AA	AA	AA	AA	AA	AA	AA	AA	AA	AG	AA	AA	AG	AA	--	AA	AA	AA	--	AA	AA	AA	AA	AA	AA
PZA-003385001	AC	AC	CC	AA	CC	AC	AC	CC	CC	CC	CC	CC	CC	AA	CC	CC	AA	CC	CC	CC	CC	AC	CC	AC	AC	CC	CC	AC	CC	CC	CC	AC	AC	AC	CC	CC	CC	AC	CC	CC	AC	CC	CC	CC	--	--	AA	--
PZA00339.4	GG	GG	GG	GG	AG	AG	AG	AA	AG	GG	AA	AA	AG	GG	AG	AA	AG	GG	GG	AG	AG	AG	--	GG	AG	GG	AG	AA	GG	AA	AG	GG	AG	GG	AG	AG	AG	GG	AA	GG	GG	GG	AA	GG	GG	GG	GG	AG
PZA00340.1	GG	GG	GG	GG	GG	GG	GG	GG	GG	AG	GG	GG	AG	GG	AA	GG	GG	AG	GG	AG	GG	GG	AG	AG	GG	GG	GG	GG	GG	GG	AG	AG	GG	AA	AG	GG	AA	GG	AA	AG	AG	AG	--	AA	GG	--	AA	AG
PZA00342.9	GG	GG	GG	GG	GG	GG	GG	GG	GG	AG	GG	AG	GG	AG	GG	GG	GG	AG	GG	AG	GG	AG	AA	GG	GG	GG	GG	GG	GG	GG	GG	GG	GG	GG	GG	GG	GG	GG	GG	GG	GG	GG	GG	GG	--	GG	GG	AG
PZA00345.15	AA	AA	AA	AG	GG	AA	AG	AA	AA	AA	AA	AA	AA	AA	AA	AA	AA	AG	AG	AG	AA	AA	AA	AA	AA	AA	AA	AA	AA	AA	AA	AA	AA	AA	AA	AA	AA	AA	AA	AG	AA	AA	AG	AA	AA	AA	AA	AG
PZA00346.1	AG	AG	AG	GG	AG	AG	GG	GG	AG	AG	GG	AA	AA	AA	GG	AG	GG	AG	AG	AA	AA	AG	AG	AG	AA	GG	GG	AG	AG	AA	AA	GG	AG	GG	AG	AG	GG	GG	GG	AA	AG	AA	GG	AG	AA	AG	AG	GG
PZA00346.2	AA	AA	AA	AA	AA	AA	AA	AA	AG	AG	AA	AA	AA	AA	AA	AA	AA	AA	AA	AA	AA	AA	AA	AA	AA	GG	GG	AA	AA	AA	AA	AG	AA	AA	AA	AA	AA	GG	AG	AA	AA	AA	AA	AA	AA	AA	AA	AA
PZA00349.4	AA	AA	AA	AA	AA	AA	AG	GG	AA	AA	AA	AA	AA	AA	AA	AA	AA	AA	AA	AA	GG	AG	AA	AA	AA	AA	AA	AA	AA	AA	AG	AA	AA	AG	AA	AG	AA	AG	AA	AG	AG	AG	AA	AA	--	AA	AA	AA
PZA00356.8	CC	CC	CC	CC	CC	CC	CC	CC	CC	CC	CC	CC	CC	CC	CC	CC	CC	CC	CC	CC	CC	CC	AC	CC	CC	CC	CC	CC	CC	CC	CC	CC	CC	CC	CC	CC	CC	CC	AC	CC	CC	CC	CC	CC	CC	CC	CC	CC
PZA00357.19	GG	GG	GG	GG	GG	GG	GG	GG	AG	GG	GG	GG	GG	GG	GG	GG	GG	AG	AG	GG	GG	GG	GG	GG	GG	GG	GG	GG	GG	GG	GG	GG	GG	GG	GG	GG	GG	GG	GG	GG	GG	GG	GG	GG	GG	GG	GG	GG
PZA00358.12	GG	AA	GG	AA	AG	AG	AA	AA	GG	AG	AG	AG	GG	AA	AG	GG	AA	AG	AG	AG	GG	AG	GG	AG	AA	GG	AA	AG	GG	AA	GG	AA	GG	GG	GG	AG	AG	GG	AG	AG	AG	GG	AA	AG	AG	AG	AG	GG
PZA00363.6	AA	AA	AA	AA	AA	AA	AA	AA	AA	AA	AA	AA	AA	AA	AA	AA	AA	AA	AA	AA	AA	AA	AA	AA	AA	AA	AA	AA	AA	AA	AA	AA	AA	AA	AA	AA	AA	AA	AA	AA	AA	AA	AA	AA	AA	AA	AA	AA
PZA00363.7	AG	GG	AA	GG	AA	AA	AA	AA	GG	AG	AA	AG	GG	AA	GG	AG	AG	AG	GG	GG	AG	AG	GG	AA	AA	GG	GG	AG	AA	AA	GG	AA	GG	AA	AG	AG	AG	AA	AA	AA	AG	AG	AG	AG	--	AG	AA	--
PZA00365.3	GG	GG	AA	AA	AA	AA	AA	AA	AG	AG	AA	AG	AG	AA	AG	AG	AA	GG	AG	AA	AG	AA	AG	AG	AA	GG	AG	AG	GG	GG	AA	AA	GG	AG	AA	AA	AG	GG	GG	GG	GG	AG	AA	AA	AG	AA	AA	AA
PZA00367.6	GG	GG	GG	GG	GG	AA	GG	GG	GG	GG	GG	GG	GG	AA	AG	AG	GG	GG	AG	GG	AG	GG	GG	AG	GG	--	AG	GG	AG	GG	GG	AA	AA	GG	AG	GG	GG	AG	GG	GG	AA	AG	GG	AG	GG	--	GG	GG
PZA00370.1	CC	AA	AC	CC	AA	CC	CC	CC	CC	CC	AA	CC	CC	AC	AC	AC	CC	CC	AA	CC	CC	CC	AC	AC	AC	AC	CC	AC	AC	AC	CC	AC	AC	AC	AA	CC	AA	CC	AC	AC	AC	CC	CC	CC	CC	AA	AC	CC
PZA-003713001	AA	AA	AT	AA	AA	AT	AA	TT	AA	TT	AA	AT	AA	AA	AA	AA	AA	AA	AA	AA	AA	AA	AA	AT	AA	AA	AA	AA	AT	AA	AT	AT	AA	AA	TT	AA	AT	AA	TT	AT	AT	AT	--	TT	AT	--	AA	AA
PZA-003723001	CC	CC	AC	CC	CC	AA	AC	AA	AA	AA	CC	AC	AC	CC	CC	AA	AA	AC	AA	AC	AC	AC	AC	AA	CC	CC	AC	AA	AA	AC	AA	AC	AA	AC	CC	CC	AA	CC	AA	CC	AC	CC	CC	AC	CC	CC	CC	CC
PZA-003733001	AA	AA	GG	AG	AA	AG	GG	AA	GG	GG	GG	GG	AG	AG	AG	AA	AG	AA	AG	AA	AA	AG	GG	GG	AA	GG	GG	AG	AG	GG	AG	GG	GG	AG	AG	GG	GG	AA	AG	GG	GG	AA	GG	AG	GG	AA	AA	GG
PZA-003741001	GG	GG	GG	GG	AG	GG	GG	GG	AG	GG	GG	GG	GG	GG	GG	AG	GG	AA	GG	AG	GG	AG	GG	GG	GG	AA	GG	GG	AG	GG	GG	GG	GG	AG	AG	AG	GG	GG	GG	GG	GG	AG	AG	GG	GG	GG	GG	GG
PZA00380.10	AC	AC	AA	AA	AA	AA	AA	CC	AA	AA	AA	AA	AA	AA	AA	AA	AA	AA	AC	AA	AA	AA	AA	AA	CC	AA	AA	AA	AA	AA	AA	AA	AA	AA	AA	AA	AA	AA	AA	AA	AA	AA	AA	AA	AA	AC	CC	AA
PZA00380.5	GG	AG	AA	GG	AA	AA	AA	GG	AA	AG	AA	AG	AG	GG	AA	AG	AA	AG	AG	GG	AG	AG	AA	AG	GG	GG	AG	AA	AA	AA	AA	AA	AA	AA	AA	AA	AA	AA	AA	AG	AG	AA	AA	AA	AA	GG	GG	GG
PZA00381.5	GG	GG	GG	GG	GG	GG	GG	GG	AA	GG	GG	GG	AG	GG	AG	GG	GG	GG	GG	AA	GG	AG	GG	GG	GG	GG	GG	GG	GG	GG	GG	GG	GG	GG	GG	GG	GG	GG	GG	GG	GG	GG	GG	GG	AG	GG	GG	GG
PZA00386.2	AA	AA	AA	AA	AA	AA	AA	AA	AA	AA	AA	AA	AG	AG	AG	AA	AA	AA	AA	AA	GG	AA	AG	AA	AA	AA	AA	AA	AG	AA	AA	AA	AA	AA	AA	AA	AA	AG	AG	AG	AG	AG	AA	AA	AA	AA	AA	AA
PZA00390.7	AA	AG	AA	AA	AA	AA	AA	AA	AG	AA	AA	AA	AA	AA	AA	AA	AA	AG	AA	AA	AG	AA	AG	AA	GG	AG	AG	AA	AG	AA	AA	AA	AG	AA	AA	AA	AG	AA	AG	AA	AA	AA	AA	AA	--	AA	GG	AA
PZA00391.2	AA	AA	GG	AA	AG	AG	AA	GG	GG	GG	GG	AG	GG	AG	GG	AG	AG	GG	AG	AG	GG	AG	GG	GG	GG	AA	GG	AA	AG	AG	GG	AG	AG	GG	AA	GG	AG	GG	GG	GG	GG	AG	GG	AG	AG	AG	AA	AA
PZA00393.1	AA	AA	AA	AA	AG	AA	AA	AA	AA	AA	AG	AA	AA	AA	AA	AA	AA	AA	AA	AA	AG	AA	AA	AA	AA	AG	AA	AA	AA	AA	AA	AG	AA	AA	AA	AA	AA	AG	AA	AA	AG	AA	AA	AG	AG	AA	AG	AA
PZA00396.9	CC	CC	AC	AC	AA	CC	AA	AC	AC	AA	AA	CC	CC	CC	CC	AC	AA	CC	AA	AA	AC	CC	CC	CC	CC	CC	CC	CC	AC	AA	AA	AC	AC	CC	CC	CC	AA	CC	AC	AC	CC	AC	AC	AA	AA	AC	CC	CC
PZA00400.3	AA	GG	AG	GG	GG	AG	AA	AA	AA	AG	AA	AG	AA	AG	GG	GG	AA	GG	AA	GG	AA	AA	AG	AG	GG	AA	AA	AA	GG	AA	GG	AG	AG	AG	AA	AG	AA	AG	GG	GG	AA	AG	AA	GG	--	GG	AG	AG
PZA00401.6	AG	AA	GG	AA	GG	GG	GG	GG	GG	AG	GG	AG	GG	GG	GG	AG	AA	AG	GG	AG	GG	AG	GG	GG	GG	GG	AA	GG	GG	GG	GG	GG	AG	GG	GG	GG	GG	GG	GG	GG	AG	AG	GG	GG	GG	GG	GG	AG
PZA00406.1	AA	AA	AA	AA	AA	AA	AA	AA	AA	AA	AA	AG	AA	--	AG	AA	AA	AA	AG	AA	AA	AA	AA	AA	AA	AA	AG	AA	AA	AA	AA	AA	AA	AA	AA	AA	AA	AA	AA	AA	--	AA	AA	AA	AA	AA	AA	AA
PZA00409.3	GG	GG	GG	GG	GG	GG	AG	GG	GG	GG	GG	GG	AG	GG	GG	AG	GG	GG	GG	GG	AA	GG	AG	AG	GG	AA	AG	GG	AG	GG	GG	AG	GG	GG	GG	AG	GG	AG	GG	GG	GG	GG	GG	GG	AG	GG	GG	GG
PZA00413.2	GG	GG	AG	GG	AA	AG	AG	GG	GG	GG	AA	AA	GG	GG	AG	AA	AG	AG	AG	AA	AG	AG	AA	AA	GG	GG	GG	AG	AG	AG	AG	AG	AA	AG	AG	AG	AG	AA	AG	AA	GG	AG	GG	AA	AA	GG	GG	AG
PZA00417.2	AA	AA	AC	AA	CC	AC	AC	CC	AA	AC	CC	AC	AC	AA	AC	AC	CC	CC	AA	AC	AA	AC	CC	AC	CC	AA	CC	AC	AC	AA	AA	CC	CC	AC	CC	AC	AC	AC	CC	AA	AC	AA	AC	AA	CC	AA	AC	CC
PZA00417.3	AG	GG	AG	AA	AA	AG	AG	AA	GG	AG	AA	AG	AG	GG	AG	AG	AA	AA	GG	AG	GG	AG	AA	--	AA	GG	AA	AG	AG	GG	GG	AA	AA	AG	AA	AA	AG	AG	AA	GG	AG	AG	AG	GG	AA	GG	AA	AA
PZA00419.1	AG	GG	AG	AA	GG	AA	GG	GG	GG	GG	AG	GG	GG	GG	AG	AG	GG	AA	GG	AA	AA	GG	AG	AG	GG	AG	GG	AA	AG	AA	AG	AA	GG	AG	AG	AG	GG	AG	AA	AA	AG	AG	AG	AA	GG	AG	AG	GG
PZA00422.5	CC	CC	CC	CC	CC	AC	CC	CC	CC	CC	CC	AC	CC	CC	CC	CC	CC	CC	CC	CC	CC	CC	CC	CC	CC	CC	CC	CC	CC	CC	CC	CC	CC	CC	CC	AC	CC	CC	CC	CC	CC	CC	CC	CC	CC	CC	CC	CC
PZA00422.6	AA	AA	AG	AA	AA	AG	AA	AA	GG	AA	AG	AG	AG	AG	AG	AA	AA	AG	AA	AG	GG	AG	GG	AG	AA	AA	AA	GG	GG	AA	AG	AG	AA	AA	AA	AG	AG	AA	AG	AG	AA	AA	AA	AA	GG	AG	AA	AA
PZA00423.16	GG	GG	AG	GG	GG	AG	AA	GG	GG	GG	GG	GG	GG	GG	GG	GG	GG	GG	GG	GG	GG	GG	GG	GG	AG	GG	GG	GG	GG	AG	GG	AG	AG	GG	GG	GG	AA	GG	AG	AA	AG	GG	GG	AG	GG	GG	GG	GG
PZA00424.1	AA	AA	AA	AA	AA	AA	AA	AA	GG	AG	AA	AG	AG	AG	AA	AG	AA	AA	AG	AA	AA	AG	AG	AA	AG	AA	AA	AA	AA	AA	AA	AA	AA	AA	AG	AG	AA	AA	AG	AG	AA	AA	AA	AA	AA	AA	AA	AA
PZA00425.11	AC	CC	AC	AA	AC	CC	CC	CC	AA	AC	AC	AC	AC	AA	CC	AA	CC	CC	CC	AC	AA	AC	AA	AC	AA	CC	CC	CC	AA	AA	CC	CC	AA	AC	AC	AC	AC	AA	CC	CC	AA	AC	AC	AA	CC	AC	AC	AA
PZA00432.4	AG	AG	AA	AG	AA	AG	GG	GG	GG	GG	AG	GG	GG	GG	AA	GG	AG	AG	GG	AA	GG	GG	AG	AG	AA	GG	AG	AA	AG	AA	GG	AA	GG	AG	AA	AG	AG	AA	GG	GG	AG	AA	AA	GG	AA	GG	AA	GG
PZA00433.3	AG	GG	GG	AA	AA	AA	AG	AA	GG	AA	AA	AG	AG	AA	AA	AA	AG	AA	AA	AA	AA	AG	AG	AA	AA	AA	GG	AA	GG	GG	AG	AA	AA	AA	AG	AG	AA	GG	AA	AA	AA	GG	AA	AG	AA	AG	AA	AA
PZA00438.4	GG	GG	GG	GG	GG	GG	GG	GG	GG	GG	GG	GG	GG	GG	GG	GG	GG	GG	GG	GG	GG	GG	GG	GG	GG	GG	GG	GG	GG	GG	GG	GG	GG	GG	GG	GG	GG	GG	GG	GG	GG	GG	GG	GG	GG	GG	GG	GG
PZA00447.5	AC	AA	AC	CC	AA	CC	AA	AA	CC	AA	AC	AA	AA	AA	AA	AA	AA	AA	CC	AC	CC	AA	AA	AA	AA	CC	AC	AA	AA	AA	AA	AA	AC	AC	AC	CC	CC	AC	AC	CC	AC	AC	AA	AA	AA	CC	AA	AA
PZA00447.6	AC	CC	AC	AA	CC	AA	AC	AA	AA	CC	AC	CC	AA	CC	CC	AC	CC	CC	AA	AC	AA	CC	AC	AC	CC	AA	AC	CC	AA	AA	AA	CC	AC	AA	AC	AC	AA	AC	AC	AA	AC	AC	AA	CC	CC	AA	CC	CC
PZA00447.8	AG	GG	AG	AA	GG	AA	GG	AA	AA	GG	AG	GG	AA	GG	GG	AA	GG	GG	AA	AG	AA	GG	AG	AG	GG	AA	AG	GG	AA	AA	AA	GG	AG	AA	AG	AA	AA	AG	AG	AA	AG	AG	AA	GG	GG	AA	GG	GG
PZA00448.6	AA	AA	AA	AA	AA	AA	AA	AA	AA	AA	AA	AA	AA	AA	AA	AA	AA	AG	AA	AA	AA	AA	AA	AG	AA	AA	AA	AA	AG	GG	AG	AA	AG	AA	AA	AA	AA	AA	AA	AG	GG	AG	AA	AG	AA	AA	AA	AA
PZA00453.7	CC	CC	CC	CC	CC	CC	CC	CC	CC	CC	CC	CC	CC	CC	CC	CC	CC	CC	CC	AC	AC	CC	CC	CC	CC	CC	CC	CC	CC	CC	CC	CC	CC	CC	CC	CC	CC	CC	CC	CC	AC	AC	CC	CC	CC	CC	CC	CC
PZA00460.8	GG	GG	GG	GG	AA	GG	AG	AG	GG	GG	GG	AA	AG	AG	AA	GG	GG	AG	AA	AG	GG	AA	GG	GG	AA	AA	AA	AG	AG	AA	GG	AA	AA	GG	GG	AG	GG	AG	GG	AG	AA	GG	AA	AG	GG	AG	GG	GG
PZA00462.2	AA	AA	AA	GG	GG	GG	AA	AA	AA	AA	AA	AA	AA	AA	AA	AA	AA	AA	AA	AA	AA	AA	AA	AA	AA	AA	AA	AA	AG	AA	AA	AA	AG	AG	AA	AA	AA	AA	AA	AA	AA	AG	AA	AA	AA	AA	AA	AA
PZA00463.3	GG	GG	GG	AG	GG	AG	GG	GG	AG	AG	GG	AG	GG	GG	AA	AG	AA	AG	GG	AA	AA	AG	GG	AA	AA	GG	AA	GG	GG	GG	GG	GG	AG	GG	GG	AA	AG	AA	AG	AG	AG	AG	GG	GG	GG	AG	GG	AA
PZA00466.1	GG	GG	GG	GG	GG	GG	GG	GG	GG	GG	GG	GG	GG	GG	GG	GG	GG	AG	GG	GG	GG	AG	GG	GG	GG	GG	GG	AG	GG	GG	GG	GG	GG	AG	GG	GG	GG	GG	GG	GG	GG	GG	AA	GG	--	GG	GG	GG
PZA00466.2	AA	AA	AA	AA	AA	AA	AA	AA	AA	AA	AG	AA	AA	AA	AA	AA	AA	AA	AA	AA	AA	AA	AA	AA	AA	AA	AA	AA	AA	AA	AA	AA	AA	AA	AA	AA	AA	AA	AA	AG	AA	AA	AA	AA	AA	AA	AA	AA
PZA00468.8	AA	AA	AA	AA	AA	AA	AA	AA	GG	AG	AA	AG	AA	AA	AG	AA	AA	GG	GG	AG	GG	GG	AA	GG	AA	AA	AA	AA	AA	AA	AG	AG	AG	AG	AA	AA	AG	AA	AG	AA	AA	AA	AA	AG	AG	AA	AA	AA
PZA00471.2	AG	GG	AA	AA	AG	GG	AG	AA	AA	GG	AA	AG	AG	GG	AA	AG	AA	AG	AA	AG	AA	AG	AA	AG	GG	AG	AA	AA	AG	AA	AA	AA	AG	AA	GG	AA	AG	AG	AG	AA	AA	AA	GG	AA	AA	AG	AA	AG
PZA00471.3	AG	AA	GG	GG	AG	AA	AG	GG	GG	AA	GG	AG	AG	AA	GG	AG	GG	AG	GG	AG	GG	AG	GG	GG	AA	AG	GG	GG	AG	GG	GG	GG	AG	GG	AA	GG	AG	AG	AG	GG	GG	GG	AA	GG	GG	AG	GG	AG
PZA00471.4	AG	AA	GG	GG	AG	AA	AG	GG	GG	AA	GG	AG	AG	AA	GG	AG	GG	AG	GG	AG	GG	AG	GG	GG	AA	AG	GG	GG	AG	GG	GG	GG	AG	GG	AA	GG	AG	AG	AG	GG	GG	GG	AA	GG	GG	AG	GG	AG
PZA00473.5	AA	AG	AA	GG	GG	GG	AG	AA	AG	AA	AA	GG	AA	AA	AG	AA	AG	AA	AG	AA	AA	AG	GG	GG	AA	AG	AA	AG	GG	GG	AA	AG	AG	AG	AA	GG	AG	AA	GG	AG	AG	AG	AA	GG	AG	AA	AG	AA
PZA00473.9	AA	AG	GG	GG	GG	GG	GG	AA	AG	AA	GG	GG	AA	AA	GG	GG	AG	GG	GG	GG	GG	AG	GG	GG	AA	AG	GG	GG	GG	GG	GG	AG	GG	GG	GG	GG	AG	GG	GG	GG	AG	GG	GG	GG	GG	AA	AG	AG
PZA00477.5	CC	CC	AC	CC	CC	AC	AC	AA	AA	CC	AA	AC	AC	AA	AA	AA	AA	AA	CC	AA	AC	CC	AA	AA	AA	CC	AC	AC	AA	CC	AC	AA	AC	AA	AC	AA	AA	AC	AA	AC	AC	AA	AA	AC	AA	AC	AA	CC
PZA00478.7	GG	GG	GG	GG	GG	GG	GG	GG	GG	GG	GG	GG	GG	GG	GG	GG	GG	GG	GG	GG	GG	GG	GG	GG	GG	GG	GG	GG	GG	GG	GG	GG	GG	GG	GG	GG	GG	GG	GG	GG	GG	GG	GG	GG	GG	GG	GG	GG
PZA00479.9	GG	GG	AG	GG	GG	GG	GG	GG	AG	AA	AG	AG	GG	GG	GG	AG	GG	GG	AA	GG	GG	GG	GG	AG	GG	GG	GG	GG	AG	GG	GG	AG	GG	GG	GG	GG	GG	GG	GG	GG	GG	AG	AG	GG	GG	GG	GG	GG
PZA00480.10	GG	GG	GG	GG	GG	GG	GG	GG	GG	GG	GG	--	GG	AA	GG	GG	GG	GG	GG	GG	GG	GG	GG	GG	GG	GG	GG	GG	GG	GG	GG	GG	GG	GG	GG	GG	GG	GG	GG	GG	GG	GG	GG	GG	GG	GG	GG	--
PZA00481.7	AA	AG	AG	GG	GG	AA	AA	GG	GG	AG	GG	AA	AA	AA	AA	AA	AA	AA	AA	AA	AA	AA	AG	AA	AA	AA	AA	GG	AA	GG	AA	AA	AA	AG	AG	AA	AA	AA	AA	AG	AA	AA	AA	AG	--	AA	AA	AA
PZA00486.2	AA	AA	AG	AA	AA	AG	AA	AA	AG	AA	AA	AA	AA	AA	AA	AA	AG	AA	AG	AA	AA	AA	AA	AA	AA	AA	AG	AG	AA	AA	AG	AA	AA	AA	AA	AA	AA	AA	AA	AA	AA	AG	AA	AA	--	AA	AA	AG
PZA00494.2	AA	GG	AG	GG	GG	AG	AG	GG	GG	GG	AA	AG	AG	GG	AG	AG	AA	AG	GG	AA	GG	GG	AA	AG	AA	GG	AA	AG	AG	GG	AG	AA	GG	AG	AG	GG	AA	AG	AA	AA	AG	AA	GG	AG	AA	AG	GG	AA
PZA00495.4	AA	AA	AA	AA	GG	AA	GG	AA	AG	AA	AA	AG	AA	AA	AA	AG	AA	AG	AG	AG	AA	AA	GG	GG	AA	GG	GG	AG	AA	AG	AA	AG	AG	GG	AG	AA	AA	AA	AG	AG	AG	AA	AG	AG	AA	AG	AG	AA
PZA00495.5	AA	AA	AA	AA	CC	AA	CC	AA	AC	AA	AA	AC	AA	AA	AA	AC	AA	AC	AC	AC	AA	AA	CC	CC	AA	CC	CC	CC	AA	AC	AA	AC	AC	CC	AC	AA	AA	AA	AC	CC	AC	AA	AC	--	--	AC	--	AA
PZA00497.1	AA	AA	AA	AA	AA	AG	AA	AA	AA	AA	GG	AG	AA	AA	AG	AG	GG	AG	AG	AA	AA	GG	AA	AA	AA	AA	AA	AA	AA	AA	AG	AA	AA	AA	AA	AA	AG	AG	AA	AA	AA	AG	AA	AA	--	AA	AA	AA
PZA00497.4	GG	GG	AG	GG	AG	GG	GG	GG	AA	GG	GG	GG	AG	GG	GG	GG	GG	GG	GG	AG	GG	GG	GG	AG	GG	GG	GG	GG	AG	GG	AG	GG	AG	GG	GG	GG	AG	AG	GG	GG	GG	GG	GG	GG	GG	GG	GG	GG
PZA00500.5	GG	GG	GG	GG	GG	GG	GG	GG	AA	AG	GG	GG	GG	GG	AG	AA	AG	AG	GG	GG	GG	GG	AG	GG	AA	GG	AA	GG	--	GG	GG	GG	GG	AG	GG	GG	AG	GG	GG	AG	--	GG	GG	GG	GG	--	GG	--
PZA00504.2	GG	GG	GG	GG	GG	GG	GG	GG	GG	GG	GG	GG	GG	GG	GG	GG	GG	GG	GG	GG	GG	GG	GG	GG	GG	GG	GG	GG	GG	GG	GG	GG	GG	GG	AG	AA	GG	GG	GG	GG	GG	GG	GG	GG	GG	GG	GG	GG
PZA00505.5	AA	AG	AA	AA	GG	GG	AG	AG	GG	AA	GG	GG	GG	GG	AG	AA	AA	AA	AA	AA	AA	AG	AG	AA	GG	GG	AA	AG	AG	AA	GG	AG	AA	AA	AA	AA	AG	AA	AA	AG	AG	AA	AG	AA	GG	AG	AA	AA
PZA00508.2	AA	GG	AG	AA	GG	AG	AG	AA	AA	GG	AA	AA	AA	GG	AA	AG	AA	AA	AA	AG	AG	AG	AA	GG	AA	GG	AG	AA	AA	GG	AA	AG	GG	AG	GG	AG	AA	AG	AG	GG	AG	GG	GG	AG	GG	--	AA	AA
PZA00509.1	GG	GG	GG	GG	GG	GG	GG	GG	GG	GG	GG	GG	GG	GG	GG	GG	GG	GG	GG	GG	GG	GG	GG	GG	GG	GG	GG	GG	GG	GG	GG	GG	GG	GG	GG	GG	GG	GG	GG	GG	GG	GG	GG	GG	GG	GG	GG	GG
PZA00515.12	AA	AA	AA	AA	AG	GG	GG	GG	GG	AG	AA	GG	AA	AA	AG	GG	AA	GG	AA	AG	AG	GG	GG	GG	AA	AG	AA	GG	AG	GG	AA	GG	AG	GG	AA	GG	AG	AG	AG	GG	AG	GG	AG	AA	GG	AA	AA	AA
PZA00516.2	AG	AA	AA	AA	AA	AA	AG	AG	AA	AG	AA	AA	AA	AA	AA	AG	AA	AA	AA	AG	AA	GG	AG	AG	AA	AA	GG	AA	AA	AA	AG	AA	AG	AA	AG	GG	AA	AG	AA	AA	AA	AA	AG	AA	AA	AA	AG	GG
PZA00521.3	CC	CC	AA	CC	CC	CC	CC	CC	AA	CC	CC	CC	CC	CC	AC	CC	CC	CC	CC	AC	AC	CC	AC	CC	--	CC	CC	CC	CC	CC	CC	CC	CC	CC	CC	CC	CC	--	CC	CC	CC	AC	CC	CC	CC	CC	CC	CC
PZA00523.3	GG	GG	GG	GG	GG	GG	GG	GG	GG	GG	GG	GG	GG	GG	GG	GG	GG	GG	GG	GG	GG	GG	GG	GG	AG	GG	GG	GG	GG	GG	GG	GG	GG	GG	GG	GG	GG	GG	GG	GG	GG	GG	GG	GG	GG	GG	GG	GG
PZA00527.10	AA	AA	GG	AA	AG	AA	AA	AA	AA	AG	GG	AG	AG	GG	AG	AG	AA	GG	AA	AA	AG	GG	AG	AG	GG	GG	AA	GG	AA	AA	AA	AG	AA	AA	AA	AA	GG	GG	GG	GG	AG	AA	GG	GG	AA	AA	GG	AG
PZA00528.1	CC	CC	CC	CC	AA	CC	AA	CC	CC	CC	CC	CC	CC	CC	AC	CC	AA	CC	CC	CC	CC	CC	AC	CC	CC	AA	AC	AA	CC	CC	CC	CC	CC	CC	CC	CC	AC	AC	AC	CC	AC	AC	CC	CC	AA	CC	CC	AA
PZA00531.1	AA	AA	AA	AA	AA	AA	AA	AA	AA	AA	GG	AA	AA	AA	AA	AA	AA	AG	GG	AA	AA	AG	AA	AG	AA	AA	AA	AG	AA	AA	AA	AA	AA	AA	AA	AA	AA	AA	AA	AA	AA	AG	AA	AG	AA	AA	AA	AA
PZA00538.12	CC	CC	CC	CC	AA	AC	CC	CC	CC	CC	CC	CC	CC	CC	CC	CC	CC	AC	AC	AC	CC	AC	AC	CC	AA	CC	CC	AC	CC	CC	CC	AC	CC	CC	CC	CC	AC	CC	CC	AC	CC	AC	CC	CC	CC	CC	CC	CC
PZA00538.18	GG	GG	GG	GG	AA	AG	GG	GG	GG	GG	GG	GG	GG	GG	GG	GG	GG	AG	AG	AG	GG	AG	AG	GG	AA	GG	GG	AG	GG	GG	GG	AG	GG	GG	GG	GG	AG	GG	GG	AG	GG	AG	GG	GG	GG	GG	GG	GG
PZA00540.3	AA	AA	AC	CC	AA	AA	AC	CC	CC	CC	CC	CC	CC	CC	AC	CC	AA	CC	CC	CC	AA	AA	CC	AC	AA	CC	CC	AA	AC	AA	AA	CC	AC	AC	CC	AC	AC	CC	AA	AC	AA	AC	AC	CC	AC	AA	AA	CC
PZA00543.12	CC	CC	AA	CC	CC	AC	AC	CC	AA	AC	CC	CC	AC	AA	AC	CC	AA	AC	CC	AA	CC	CC	CC	CC	AA	CC	AC	AA	CC	AA	AA	AC	AC	CC	AC	CC	AA	CC	AA	CC	AA	AA	AA	AC	--	CC	CC	AA
PZA00545.21	CC	CC	CC	CC	CC	CC	CC	CC	CC	CC	CC	CC	CC	CC	AC	CC	CC	CC	CC	CC	CC	CC	CC	CC	CC	CC	CC	CC	CC	CC	CC	CC	CC	CC	CC	CC	CC	CC	CC	CC	CC	CC	CC	CC	CC	CC	CC	CC
PZA00547.14	AA	AG	AA	GG	AA	AA	AA	GG	AA	AG	GG	AG	AG	AA	AG	AA	AG	AA	AG	GG	AA	AG	AA	AA	AA	GG	GG	GG	AG	GG	AA	AG	AG	AA	AG	AG	AA	AA	AA	AA	AA	GG	AG	GG	AG	AG	AA	AA
PZA00547.6	GG	AG	AG	GG	AA	AG	AG	GG	AG	GG	GG	GG	GG	GG	GG	AA	GG	AA	AG	GG	AA	AG	AA	AG	AA	GG	GG	GG	AG	GG	AG	GG	AG	AG	GG	GG	AA	GG	AA	AA	AA	GG	GG	GG	GG	GG	GG	AA
PZA00549.3	AA	AA	AA	AA	AA	AA	AA	AA	AA	AC	AA	AC	AA	AA	AA	AA	AA	AA	AA	AA	AA	AA	AA	AA	AA	AA	AA	AA	AA	AA	AA	AA	AA	AA	AA	AA	AA	AA	AA	AA	AA	AA	AA	AA	AA	AA	AA	AA
PZA00552.4	GG	GG	GG	GG	GG	GG	GG	GG	GG	GG	GG	GG	GG	GG	GG	GG	GG	GG	GG	GG	GG	GG	GG	GG	GG	GG	GG	GG	GG	GG	GG	GG	GG	GG	GG	GG	GG	GG	GG	GG	GG	GG	GG	GG	AG	GG	GG	GG
PZA00560.2	GG	GG	GG	GG	GG	GG	GG	GG	GG	GG	GG	GG	GG	GG	GG	GG	GG	GG	GG	AG	GG	GG	AG	AG	GG	GG	AG	GG	GG	GG	GG	GG	GG	GG	AG	GG	AG	GG	GG	AG	GG	GG	GG	GG	--	GG	GG	GG
PZA00562.3	AA	GG	AG	GG	--	GG	GG	AG	AG	AG	GG	AG	GG	AA	GG	AG	GG	GG	AA	GG	GG	GG	AG	GG	--	GG	GG	AG	GG	GG	GG	GG	GG	AG	GG	GG	AA	AG	AG	AA	AG	GG	AA	GG	GG	GG	GG	AA
PZA00562.4	GG	AA	AG	AA	--	AA	AA	AG	AG	AG	AA	AG	AA	GG	AA	AG	AA	AA	GG	AA	AA	AA	AG	AA	--	AA	AA	AG	AA	AA	AA	AA	AA	AG	AA	AA	GG	AG	AG	GG	AG	AA	GG	AA	AA	AA	AA	GG
PZA00562.5	GG	AA	AG	AA	--	AA	AA	AG	AG	AG	AA	AG	AA	GG	AA	AG	AA	AA	GG	AA	AA	AA	AG	AA	--	AA	AA	AG	AA	AA	AA	AA	AA	AG	AA	AA	GG	AG	AG	GG	AG	AA	GG	AA	AA	AA	AA	GG
PZA00565.3	AA	AA	AA	AA	AA	AA	AA	AA	AA	AA	AA	AA	AA	AA	AA	AA	AA	AA	AA	AA	AA	AA	AA	AA	AA	AA	AA	AA	AA	AA	AA	AA	AA	AA	AA	AA	AA	AA	AA	AA	AA	AA	AA	AA	AA	AA	AA	AA
PZA00567.10	AA	AA	AG	AA	AA	AG	AA	AA	AA	AG	AA	AA	AA	AA	AA	AA	AA	AA	AA	AA	AA	AA	GG	AA	AA	AA	AA	AG	AG	GG	AA	AA	GG	AG	GG	AG	AA	AA	AA	AG	AG	AG	AG	AA	AA	AA	AA	AA
PZA00571.2	GG	GG	GG	GG	AG	AG	AA	GG	AG	GG	GG	AA	AG	GG	AG	GG	AG	GG	AA	AA	GG	AA	GG	AG	GG	GG	GG	AG	GG	GG	AA	AG	GG	AG	AG	GG	AG	AG	AG	AG	GG	AG	GG	GG	--	AG	GG	GG
PZA00578.1	GG	AA	GG	GG	GG	AG	GG	GG	GG	GG	AA	AG	AG	GG	GG	GG	GG	GG	GG	GG	GG	GG	GG	GG	GG	AA	AG	GG	AG	GG	GG	GG	GG	GG	GG	GG	GG	GG	GG	GG	GG	GG	GG	GG	GG	GG	GG	GG
PZA00578.2	AA	GG	AA	AA	AA	AG	AA	AA	AA	AA	GG	AG	AG	AA	AA	AA	AA	AA	AA	AA	AA	AA	AA	AA	AA	GG	AG	AA	AG	AA	AA	AA	AA	AA	AA	AA	AA	AA	AA	AA	AA	AA	AA	AA	AA	AA	AA	AA
PZA00583.4	AG	GG	AG	GG	GG	GG	AG	AG	AA	AG	GG	AG	AG	GG	GG	AG	AG	AG	GG	AG	GG	AG	GG	AG	GG	GG	AG	GG	GG	GG	GG	GG	GG	GG	GG	GG	AG	AG	GG	GG	AG	GG	--	AG	GG	AA	AG	AG
PZA00587.3	GG	AG	AG	GG	GG	AA	AA	AA	AA	AG	GG	AA	GG	GG	AA	AA	GG	AG	GG	GG	AA	AG	AA	GG	AA	GG	AA	AG	AA	AG	AA	AA	AA	AA	AA	AG	GG	AA	AA	AG	GG	AA	--	AA	AA	AA	GG	--
PZA00587.4	AA	AG	AG	AA	AA	GG	GG	GG	GG	AG	AA	GG	AA	AA	GG	GG	AA	AG	AA	AA	GG	AG	GG	AA	GG	AA	GG	AG	GG	AG	GG	GG	GG	GG	GG	AG	AA	GG	GG	AG	AA	GG	GG	GG	GG	GG	AA	AG
PZA00589.12	AA	AA	AA	AA	AA	AA	AA	AA	AA	AA	AA	AA	AA	AA	AA	AA	AA	AA	AA	AA	AA	AA	AA	AA	AA	AA	AA	AA	AA	AA	AA	AA	AA	AA	AA	AA	AA	AA	AA	AA	AA	AA	AA	AA	AA	AA	AA	AA
PZA00590.1	AA	AA	AG	AA	AA	AA	AG	AA	AA	AA	AA	AA	AG	AA	AA	AA	AA	AA	AG	AG	AA	AA	AG	AA	AA	AA	AA	AA	AG	AA	AA	AA	AA	AA	AG	AG	AA	AA	AA	AA	AA	AA	AA	AG	AA	AA	AA	AA
PZA00593.1	AA	AA	AA	AA	AA	AA	AA	AA	AA	AA	AA	AA	AA	AA	AA	AA	AA	AA	AA	AA	AA	AA	AA	AA	AA	AA	AA	AA	AA	AA	AA	AA	AA	AA	AA	AA	AA	AA	AA	AA	AA	AA	AA	AA	AA	--	AA	AA
PZA00596.1	GG	GG	GG	GG	GG	GG	GG	GG	GG	GG	GG	GG	GG	GG	GG	GG	GG	GG	GG	GG	GG	GG	GG	GG	GG	GG	GG	GG	GG	GG	GG	GG	GG	GG	GG	GG	GG	GG	GG	GG	GG	GG	GG	GG	GG	GG	GG	GG
PZA00600.11	AA	AA	AA	AA	AA	AA	AA	AA	AA	AA	AA	AA	AA	AA	AA	AA	AA	AA	AA	AA	AA	AA	AA	AA	AA	AA	AA	AA	AA	AA	AA	AA	AA	AA	AA	AA	AA	AA	AA	AA	AA	AA	AA	AA	AA	AA	AA	AA
PZA00606.10	CC	CC	CC	CC	CC	AC	CC	CC	CC	CC	CC	CC	CC	CC	CC	CC	CC	CC	CC	CC	CC	CC	CC	CC	CC	CC	CC	CC	CC	AC	CC	CC	CC	CC	CC	AC	CC	CC	CC	CC	CC	CC	AC	CC	CC	CC	AC	CC
PZA00606.3	CC	CC	CC	AA	CC	CC	CC	AA	AA	AA	AA	CC	AC	AA	AA	AC	AA	CC	CC	AA	CC	AC	CC	AC	CC	AA	CC	AC	CC	CC	AA	AC	AC	CC	AC	CC	AC	AA	AC	CC	CC	AC	AC	CC	--	CC	AC	AA
PZA00608.1	AG	AA	AA	GG	GG	AG	AG	AA	AA	AA	AA	AA	AG	AA	AG	AA	AG	AG	AA	AA	AA	AG	AG	AG	AA	AA	AG	AG	GG	AA	AA	AG	AA	AG	AG	GG	AG	AA	AG	GG	GG	GG	AA	AA	GG	AA	AA	AG
PZA00614.1	AA	AA	AA	AA	AA	AA	AA	AA	AA	AA	AA	AA	AA	AA	AA	AA	AA	AA	AA	AA	AA	--	AA	AA	AA	CC	AA	AA	AA	AA	AA	AA	AA	AA	AA	--	AA	AA	AA	AA	AA	AA	AA	AA	CC	AA	AA	AC
PZA00614.12	CC	CC	CC	CC	CC	CC	CC	CC	CC	CC	CC	CC	CC	CC	CC	CC	CC	CC	CC	CC	CC	AC	CC	CC	CC	--	CC	CC	CC	CC	CC	CC	CC	CC	CC	--	CC	CC	CC	CC	CC	CC	CC	CC	AA	CC	CC	--
PZA00615.3	GG	GG	GG	GG	GG	AG	GG	GG	AG	GG	GG	GG	GG	GG	AG	GG	GG	GG	AG	GG	GG	GG	GG	GG	GG	GG	GG	AA	GG	GG	GG	GG	AG	AG	GG	GG	GG	AG	GG	GG	GG	AG	AG	GG	GG	GG	GG	GG
PZA00620.2	AA	AA	AA	AA	AA	AC	AA	AA	AC	AA	AA	AA	AC	AA	AA	AA	AA	AC	AA	AA	AA	AC	AC	AA	CC	AA	AA	AC	CC	AA	AA	AC	AA	AA	AA	AA	AA	AA	AA	AA	AA	AA	AC	AA	CC	AA	AA	AA
PZA00621.2	AA	AA	AA	AA	AA	AA	AA	AA	AA	AA	AA	AA	AA	AA	AC	AC	AA	AA	AA	AA	AC	AA	AA	AA	AA	AA	AA	AA	AA	AA	AA	AA	AA	AA	AA	AC	AA	AA	AA	AA	AA	AA	AA	AA	--	AA	AA	AA
PZA00623.3	GG	GG	GG	AG	GG	AG	AG	GG	GG	GG	GG	AG	AG	GG	GG	GG	GG	AG	GG	GG	GG	GG	GG	AG	GG	GG	GG	GG	AA	AG	AG	GG	AG	AG	AG	AA	GG	GG	AG	AA	AG	AG	GG	AA	AA	GG	GG	AA
PZA00623.4	GG	GG	GG	GG	GG	GG	GG	GG	GG	GG	GG	GG	GG	GG	AG	GG	GG	GG	AA	GG	AA	GG	GG	GG	GG	GG	GG	GG	GG	GG	GG	GG	GG	GG	GG	GG	GG	GG	AG	GG	GG	GG	GG	GG	GG	GG	GG	GG
PZA00626.3	GG	GG	GG	GG	AA	AG	AG	GG	AA	GG	GG	GG	GG	GG	GG	GG	GG	GG	GG	GG	AG	GG	GG	AG	GG	AA	AA	GG	GG	AA	GG	AA	GG	GG	GG	AG	GG	GG	GG	GG	GG	GG	AA	AG	AG	GG	GG	GG
PZA00626.4	AA	AA	AA	AA	GG	AG	AG	AA	GG	AA	AA	AA	AA	AA	AA	AA	AA	AA	AA	AA	AG	AA	AA	AG	AA	GG	GG	AA	AA	GG	AA	AA	AA	AA	AA	AG	AA	AA	AA	AA	AA	AA	GG	AG	AA	AA	AA	AA
PZA00627.1	AC	CC	AC	CC	CC	AC	AC	CC	AA	AC	CC	CC	CC	CC	CC	AC	CC	CC	AA	CC	AC	AC	AC	CC	CC	CC	CC	CC	AC	CC	AC	CC	AC	CC	AC	CC	CC	CC	AC	CC	CC	AC	AA	AC	CC	CC	CC	AA
PZA00654.10	AG	GG	AG	GG	GG	GG	GG	GG	GG	GG	GG	GG	GG	GG	GG	GG	GG	GG	GG	GG	GG	GG	GG	AG	GG	GG	GG	GG	GG	GG	AG	GG	GG	GG	GG	GG	GG	GG	GG	GG	GG	GG	GG	GG	GG	AA	AA	GG
PZA00654.12	CC	CC	CC	CC	CC	CC	CC	CC	AA	CC	CC	AC	CC	CC	CC	AC	CC	CC	CC	CC	CC	CC	CC	CC	CC	CC	CC	CC	CC	CC	CC	CC	CC	CC	CC	CC	CC	CC	CC	CC	CC	CC	CC	CC	CC	CC	CC	CC
PZA00656.15	AA	AA	AA	AA	AA	AA	AA	AA	AA	AA	AA	AA	AA	AA	AA	AA	AA	AA	AA	AA	AA	AA	AA	AA	AA	AA	AA	AA	AA	AA	AA	AA	AA	AA	AA	AA	AA	AA	AA	AA	AA	AA	AA	AA	AA	AA	AA	AA
PZA00656.16	AA	AG	--	AG	AA	AG	AG	--	AG	AG	GG	GG	GG	GG	AG	GG	GG	AG	GG	AG	GG	AA	AG	GG	AA	GG	AA	AA	AA	GG	AA	GG	GG	AG	GG	AG	GG	GG	AG	AG	--	GG	AA	--	GG	GG	GG	GG
PZA00656.18	GG	GG	GG	GG	GG	GG	GG	GG	GG	GG	GG	GG	GG	GG	GG	GG	GG	GG	GG	GG	GG	GG	GG	GG	GG	GG	GG	GG	GG	GG	GG	GG	GG	GG	GG	GG	GG	GG	GG	GG	GG	GG	GG	GG	GG	GG	GG	GG
PZA00658.19	AA	AA	AA	AA	AC	AA	AA	CC	AA	AA	AA	CC	AC	AA	AA	AA	AA	AA	AA	AC	AA	AA	AA	AA	AA	AA	AC	AC	AC	AA	AA	AC	AA	AC	AA	AA	AA	AA	AA	AC	AA	AA	AA	AA	AC	AA	AA	AA
PZA00658.21	AG	AA	AA	GG	AA	AA	AA	AA	GG	AG	GG	AA	AG	GG	AG	AG	AA	AG	AA	AA	AA	AA	AA	AA	GG	AA	AA	AG	AA	AG	AA	AA	AG	AG	AA	AG	GG	AA	AG	AA	AA	GG	GG	GG	AA	AA	GG	GG
PZA00661.6	AA	AA	AA	AA	AA	AG	AA	GG	GG	AA	AG	AA	AG	AA	AA	AA	AA	GG	AG	AG	AA	AG	AA	AG	AA	AA	AA	AA	AA	AA	AA	AA	AA	GG	AA	AA	AA	AA	AA	AA	GG	AA	--	AA	--	--	AA	--
PZA00662.3	CC	CC	CC	CC	CC	CC	CC	CC	CC	CC	CC	CC	CC	CC	CC	CC	CC	CC	CC	CC	CC	CC	CC	CC	CC	CC	CC	CC	CC	CC	--	CC	CC	CC	CC	CC	CC	CC	CC	CC	CC	CC	CC	CC	CC	CC	--	CC
PZA00665.6	AA	AA	AA	AA	AA	AC	AA	AA	AA	AA	CC	AC	AA	CC	AA	AA	AA	AA	AA	AA	AA	AA	AA	AA	AA	AA	AA	AA	AA	AA	AC	AA	AA	AC	AA	AA	AA	AA	AC	AA	AA	AA	AA	AA	AA	AA	AA	AC
PZA00667.2	AG	AA	AG	AG	AA	AG	GG	AG	GG	AA	GG	GG	GG	GG	AG	AA	AA	GG	AG	AA	GG	AA	AG	AG	GG	AA	GG	AG	AG	AG	AG	GG	AG	GG	AG	GG	AG	GG	GG	GG	AA	AG	AG	GG	AA	AG	AA	AA
PZA00670.2	AA	AA	GG	AA	GG	AG	AG	AG	GG	GG	AA	GG	GG	GG	GG	AG	GG	GG	AA	AA	AA	GG	AG	GG	GG	AA	AG	GG	AA	AA	AA	GG	AA	AG	AA	AA	AA	AG	AA	AG	AG	AG	AA	AA	GG	AG	GG	--
PZA00672.8	GG	GG	GG	GG	GG	GG	GG	GG	AA	GG	GG	AG	GG	GG	GG	GG	GG	GG	AA	GG	GG	GG	GG	AG	GG	--	GG	GG	GG	GG	GG	GG	GG	GG	AG	GG	GG	GG	GG	GG	GG	GG	GG	GG	GG	GG	GG	AA
PZA00674.4	AA	AG	AA	AA	AA	GG	GG	GG	GG	GG	GG	AG	AG	GG	GG	AA	GG	GG	AG	AA	AG	AG	AG	AG	GG	GG	GG	AG	AG	GG	GG	AG	AG	AA	AG	AG	AG	AG	GG	AA	AA	AG	GG	GG	AG	AG	AA	AG
PZA00680.1	GG	GG	AG	GG	GG	GG	GG	GG	AG	GG	GG	GG	GG	GG	GG	GG	GG	GG	GG	AA	GG	GG	GG	GG	AG	GG	AG	GG	GG	AG	GG	GG	AG	GG	AG	GG	GG	GG	GG	GG	GG	AG	GG	GG	GG	AA	GG	AA
PZA00686.8	AA	AA	AA	AA	AA	AA	AA	AA	AA	AA	AA	AA	AA	AA	AA	AA	AA	AA	AA	AA	AA	AA	AA	AA	AA	AA	AA	AA	AA	AA	AA	AA	AA	AA	AA	AA	AA	AA	AA	AA	AA	AA	AA	AA	AA	AA	AA	AA
PZA00695.1	AA	AA	AG	AA	AA	AA	AA	AA	AG	AG	GG	AG	GG	GG	AG	GG	GG	GG	GG	GG	AA	AG	AA	AA	AA	AA	GG	AG	AA	AG	AG	AG	AG	AG	AG	GG	AG	AG	AG	AA	AG	AG	AG	GG	AA	AA	AA	GG
PZA00695.2	AA	AA	GG	AA	AA	AA	AA	AA	GG	AG	GG	AG	GG	GG	GG	GG	GG	GG	GG	GG	AA	GG	AA	AG	AG	AA	GG	AG	AG	AG	AG	AG	GG	AG	AG	GG	AG	GG	AG	AG	AG	AG	AG	GG	AG	AA	AA	GG
PZA00695.3	AA	AA	AG	AA	AA	AA	AA	AA	AG	AG	GG	AG	GG	GG	AG	GG	GG	GG	GG	GG	AA	AG	AA	AA	AA	AA	GG	AG	AA	AG	AG	AG	AG	AG	AG	GG	AG	AG	AG	AA	AG	AG	AG	GG	AA	AA	AA	GG
PZA00698.4	AA	AA	AA	AA	AA	AA	AG	AA	AA	AG	AA	AA	AG	AA	AA	AG	AA	AA	AA	AA	AG	AA	AA	AA	AA	AA	AG	AA	AA	AA	AG	AA	AA	GG	AA	AA	AA	AA	AA	AG	AA	AA	--	AA	AA	AA	AA	AA
PZA00705.1	AC	AA	AA	AA	AA	AA	AA	CC	AA	AC	AC	AA	AA	AA	AA	AA	AA	AA	AA	AA	AA	AA	AA	AC	CC	AA	AA	AA	AA	AA	AA	AA	AA	AA	AA	AA	AA	AA	AA	AA	AA	AA	AA	AA	AA	AA	AC	AA
PZA00709.19	GG	GG	GG	GG	AG	GG	AG	AA	GG	GG	GG	AA	GG	GG	AA	GG	GG	AA	GG	GG	GG	GG	GG	GG	GG	AG	AG	GG	GG	GG	AG	AG	AG	GG	AG	AG	AG	AG	GG	GG	AG	GG	AA	GG	AG	GG	GG	GG
PZA00710.1	AG	AA	AA	AA	AA	AA	AA	AA	AA	AG	AA	AA	AA	AG	AA	AA	AA	AA	AG	AA	AA	AA	AG	AA	AA	GG	AA	AA	AA	GG	AA	AA	AA	AA	AA	AA	AA	AA	AA	AA	AA	AA	AG	AG	AA	AA	AA	AA
PZA00710.16	GG	GG	GG	GG	GG	GG	GG	GG	GG	GG	GG	GG	GG	GG	GG	GG	GG	GG	GG	GG	GG	GG	GG	GG	GG	GG	GG	GG	GG	GG	GG	GG	GG	GG	GG	GG	GG	GG	GG	GG	GG	GG	GG	GG	GG	GG	GG	GG
PZA00712.4	CC	CC	AC	CC	CC	AC	CC	AA	AC	AA	AA	AC	CC	CC	CC	AC	CC	AA	AA	CC	AA	AC	AC	AC	CC	CC	CC	AC	CC	CC	CC	CC	CC	CC	CC	AC	CC	CC	AA	AA	AC	AC	CC	CC	CC	CC	CC	AC
PZA00714.1	AA	AA	AA	GG	AA	AA	AG	GG	AA	AA	AG	AG	AG	GG	GG	GG	GG	GG	GG	GG	GG	AG	AA	GG	AG	AG	AA	AA	AA	AG	AG	--	GG	GG	GG	AG	AG	GG	AG	AG	AG	GG	AG	--	AG	GG	GG	GG
PZA00719.1	AA	AA	AA	AA	AA	AA	AA	AA	AA	AA	AA	AA	AA	AA	AA	AA	AA	AA	AA	AA	AA	AA	AG	AA	AA	AA	AA	AA	AA	AA	AA	AA	AA	AA	AA	AA	AA	AA	AA	AA	AA	AA	AA	AA	AA	AA	AA	AA
PZA00719.2	GG	GG	GG	GG	GG	GG	GG	GG	GG	GG	GG	GG	GG	GG	GG	GG	GG	GG	GG	GG	GG	GG	AG	GG	GG	GG	GG	GG	GG	GG	GG	GG	GG	GG	GG	GG	GG	GG	GG	GG	GG	GG	GG	GG	GG	--	GG	GG
PZA00720.2	GG	GG	GG	GG	GG	GG	GG	GG	GG	GG	GG	GG	GG	GG	GG	GG	GG	GG	GG	GG	GG	GG	GG	GG	GG	GG	GG	GG	GG	GG	GG	GG	GG	GG	GG	GG	GG	GG	GG	GG	GG	--	--	GG	GG	GG	GG	GG
PZA00726.8	GG	GG	AG	GG	GG	AG	AG	GG	AG	AG	GG	AG	GG	GG	GG	AG	GG	GG	AA	GG	GG	GG	GG	AG	GG	AG	GG	GG	GG	GG	GG	GG	GG	GG	GG	GG	GG	GG	AG	AG	AG	GG	GG	GG	AG	GG	GG	GG
PZA00731.6	AG	AA	AA	AA	AG	AA	AA	GG	AA	AG	GG	AA	GG	AA	AG	AA	AA	GG	GG	AA	GG	AA	AG	GG	AA	AA	AG	AG	GG	AA	GG	AA	AG	GG	AA	AA	AG	AG	AG	GG	GG	AG	AA	AG	GG	AA	AA	AA
PZA00731.7	AG	GG	GG	GG	GG	GG	GG	AA	GG	GG	AG	GG	AA	GG	GG	GG	GG	AG	AA	GG	AA	GG	GG	AG	GG	GG	GG	AG	GG	GG	GG	GG	GG	GG	GG	GG	GG	GG	GG	GG	AG	--	--	AG	AG	--	GG	--
PZA00732.5	AA	AA	AA	AA	AA	GG	AG	AA	AG	AA	AA	AA	AG	AA	AA	AA	AA	AA	AA	AA	AA	GG	AA	AG	AG	AA	AA	AG	AG	AA	AA	AG	AA	GG	AA	AA	AA	AA	AA	AA	AA	AG	AA	AA	AA	AA	AA	AA
PZA00740.3	CC	CC	AC	CC	CC	CC	CC	CC	CC	CC	CC	CC	CC	CC	CC	CC	AC	CC	CC	CC	CC	CC	CC	CC	CC	CC	CC	CC	CC	CC	CC	AC	CC	AC	CC	CC	CC	CC	AC	CC	CC	CC	CC	CC	CC	CC	CC	AC
PZA00752.1	GG	GG	GG	GG	GG	GG	GG	GG	GG	GG	GG	GG	GG	GG	GG	GG	GG	GG	GG	GG	GG	GG	GG	GG	GG	GG	GG	GG	GG	GG	GG	GG	GG	GG	GG	AG	GG	GG	GG	GG	GG	GG	GG	GG	GG	GG	GG	GG
PZA00755.2	GG	AG	AG	GG	AA	AG	GG	GG	GG	GG	AG	AG	GG	AA	GG	GG	AA	GG	GG	AG	AG	GG	AG	AG	GG	GG	AG	AA	GG	GG	GG	AG	GG	GG	AG	AG	AG	AA	AG	GG	AG	GG	GG	AG	AA	GG	GG	AA
PZA00783.1	AA	AA	AA	AA	AA	--	AA	AA	AA	AA	AA	AA	AA	AA	AA	AG	AA	AA	AA	AG	AA	AA	AA	AG	AA	AA	--	AG	AA	--	AA	--	AA	AG	AA	AA	AG	AA	AA	AA	AA	AA	AA	AA	AA	AA	AG	AA
PZA00793.2	CC	CC	AC	AA	AA	AC	CC	CC	AA	CC	CC	CC	AC	CC	AA	AC	AA	CC	CC	CC	CC	AC	AC	AC	AA	CC	CC	AC	AC	AA	CC	AA	AC	AC	AA	AC	AC	AC	AC	AC	CC	AC	CC	CC	CC	AC	AC	CC
PZA00827.1	CC	CC	CC	AA	AC	CC	CC	CC	CC	AC	CC	AA	CC	AC	CC	AA	AC	AA	AC	AC	CC	AC	CC	CC	CC	CC	AC	CC	CC	CC	CC	CC	AC	CC	CC	CC	CC	CC	CC	AC	CC	CC	CC	CC	CC	CC	CC	CC
PZA00836.1	AA	AA	AG	AA	GG	GG	GG	GG	AA	GG	GG	GG	GG	GG	GG	GG	AG	AG	GG	AG	AG	GG	GG	AG	AA	GG	AA	GG	AG	GG	AG	GG	GG	AA	AG	AG	AG	AG	AG	AA	GG	GG	GG	AA	AA	AA	AA	GG
PZA00838.2	GG	AG	AG	AA	AA	GG	AG	AG	GG	GG	AA	GG	AG	GG	AG	AA	GG	GG	GG	AA	GG	AA	AG	GG	AG	AA	GG	GG	AA	GG	AA	AG	GG	GG	AG	AG	GG	AA	GG	AG	AG	AA	GG	GG	AA	AG	GG	AG
PZA00856.2	GG	GG	GG	GG	GG	GG	GG	AG	AA	GG	GG	GG	AG	GG	GG	AG	AG	AG	GG	AA	GG	GG	AG	AG	AA	GG	AA	AG	AA	AA	AA	AG	AA	AG	AG	AA	AG	AA	AG	AG	AG	AG	AG	AA	AG	GG	GG	GG
PZA00878.1	AA	AA	AA	AA	AA	AA	AA	AA	AA	AC	CC	AA	AA	AA	AC	AA	AA	AA	AA	AA	AA	AA	AC	AA	AA	CC	AA	AA	AA	AA	AA	AA	AA	AA	AA	AA	AA	AA	AA	AA	AA	AA	AA	AA	--	AA	AA	AA
PZA00902.1	AA	AA	AA	AA	AA	AA	AA	AA	AA	AA	AA	AA	AG	AA	AA	AA	AA	AA	AA	AA	AA	GG	AA	AA	AA	AA	AA	AA	AA	AA	AA	AA	AA	AA	AA	AA	AA	AA	AA	AA	AG	AA	AA	AA	AA	AA	AA	AA
PZA00910.1	AA	AG	GG	AA	AA	AA	AA	AA	AA	AA	AA	AG	AG	AA	GG	AA	AG	AA	AA	AA	AA	AA	AG	GG	GG	GG	AG	AA	AA	AA	AG	AG	AG	AA	AA	AG	AG	AA	AA	AA	AG	GG	AG	GG	AA	AA	AA	AA
PZA00934.2	GG	GG	AG	GG	AA	GG	AG	AA	GG	AA	AA	AG	AA	GG	AA	GG	AG	GG	GG	AG	GG	GG	AG	AA	AA	GG	GG	AA	AA	AA	AA	AA	AG	AA	AA	AG	AG	AG	AG	AG	AG	AG	AG	AA	AG	GG	GG	GG
PZA00944.1	AA	AA	AA	AA	AA	AG	AG	AA	GG	AA	AA	AA	AA	AA	AA	AA	AA	AG	GG	AG	GG	AA	AG	AA	AG	AA	AA	AA	AA	AA	AA	AG	AG	AA	AG	AG	AA	AA	AG	AA	GG	AG	AA	GG	AA	AG	GG	AA
PZA00947.1	CC	CC	AA	CC	AA	CC	AC	CC	CC	CC	CC	AA	CC	AA	AC	CC	AC	AA	CC	AC	AC	CC	CC	CC	CC	CC	AA	CC	AC	CC	CC	AA	CC	AC	CC	AA	CC	AC	CC	AC	CC	AC	AC	AC	CC	CC	CC	AC
PZA00968.3	GG	GG	GG	GG	AA	GG	GG	GG	AG	GG	GG	GG	GG	GG	GG	AG	GG	GG	GG	AG	GG	GG	GG	AG	GG	GG	GG	GG	GG	GG	GG	GG	AG	GG	AG	AG	GG	AG	GG	GG	AA	AG	GG	GG	--	GG	GG	GG
PZA00981.3	AG	AG	GG	GG	AA	GG	AG	AA	AG	GG	AA	AA	AG	GG	AA	AA	GG	AG	GG	GG	GG	AG	AG	GG	GG	GG	GG	AA	AA	GG	GG	AG	GG	GG	GG	GG	AG	GG	AG	GG	AG	GG	AG	AG	AG	GG	GG	GG
PZA00985.1	GG	GG	GG	GG	AA	GG	AA	GG	AG	AG	GG	GG	AA	GG	AG	AG	AG	GG	GG	AG	GG	GG	GG	GG	GG	GG	GG	GG	GG	GG	GG	AG	GG	GG	AG	GG	GG	GG	GG	GG	GG	GG	GG	AG	GG	GG	GG	GG
PZA00987.1	AA	AA	AA	AA	AA	AA	AG	AA	AA	AG	AA	AA	AA	AA	AG	AA	AA	GG	GG	AA	AA	AG	AG	AG	AA	AA	AG	AA	AA	AA	AG	AA	AA	AA	AA	AG	AG	AA	AG	AG	AG	AA	AA	AA	--	AA	AA	AA
PZA00991.2	CC	CC	CC	CC	CC	CC	CC	AC	AC	CC	CC	CC	AC	CC	CC	AC	CC	CC	CC	CC	CC	AC	CC	CC	AA	AA	AC	CC	CC	CC	CC	CC	CC	CC	CC	CC	CC	CC	CC	CC	CC	CC	AC	CC	CC	CC	CC	AC
PZA01022.1	AA	AA	AA	AA	AA	AA	AA	AA	AA	AA	AA	AA	AA	AA	AA	AA	AA	AG	AA	AA	AA	AA	AA	AA	AA	AA	AA	AA	AA	AA	AA	AA	AA	AA	AA	AA	AA	AA	AA	AA	AA	AA	AG	AA	AA	AA	AA	AA
PZA01034.1	GG	GG	GG	GG	GG	GG	AG	AA	GG	GG	GG	AG	GG	GG	GG	GG	GG	GG	AA	GG	GG	GG	AG	GG	GG	AG	GG	GG	GG	GG	GG	GG	GG	GG	GG	GG	GG	GG	GG	GG	GG	AG	GG	GG	GG	--	GG	GG
PZA01038.1	AA	AA	AA	AA	AA	AA	AG	AA	AA	AA	AA	AA	AG	AA	AA	AG	AG	AA	AA	AG	AA	AA	AA	AA	AG	AA	AG	AG	AA	GG	AA	AA	GG	AG	AG	AA	AA	AA	AA	AG	AA	AA	AA	AA	AA	AA	AA	AA
PZA01039.1	GG	GG	GG	GG	GG	AG	GG	GG	AG	GG	GG	GG	GG	GG	GG	GG	AA	GG	GG	GG	GG	GG	GG	GG	GG	AA	GG	GG	AG	GG	GG	AG	AG	GG	GG	GG	GG	AG	AG	GG	GG	AG	GG	GG	GG	GG	GG	GG
PZA01049.1	GG	GG	GG	GG	GG	AA	AG	GG	AA	GG	AG	AA	GG	GG	GG	AG	AA	GG	AA	AA	GG	AA	AG	GG	AA	AA	AA	AG	AA	AA	AG	AG	GG	AA	AA	GG	AG	AG	AA	AG	AG	AG	AG	AA	AA	AG	AA	GG
PZA01055.1	GG	GG	GG	GG	GG	GG	GG	GG	AG	GG	GG	GG	GG	GG	GG	GG	GG	GG	GG	GG	GG	GG	GG	AG	GG	GG	GG	GG	GG	GG	GG	GG	GG	GG	GG	GG	GG	AG	GG	GG	GG	--	--	GG	GG	GG	GG	GG
PZA01060.1	AG	AA	GG	GG	AG	GG	AA	GG	GG	AG	AA	GG	GG	GG	GG	GG	GG	GG	GG	AG	GG	GG	GG	GG	GG	GG	GG	AA	AG	AG	GG	AG	AA	AG	AG	GG	AG	AG	AG	AA	AG	AG	AG	GG	AG	GG	GG	GG
PZA01062.1	CC	AC	AA	AA	CC	CC	CC	CC	AC	AC	CC	CC	AC	AA	AC	CC	AC	CC	CC	AC	AA	AA	AA	AC	CC	CC	AA	AC	CC	AC	AA	AC	AA	AA	CC	CC	AC	CC	AC	AC	AA	AC	AC	CC	AA	CC	AC	CC
PZA01079.1	GG	GG	GG	GG	GG	GG	GG	GG	GG	GG	GG	GG	GG	GG	AG	GG	GG	GG	GG	GG	GG	GG	GG	AG	GG	GG	GG	GG	GG	GG	GG	GG	GG	GG	GG	GG	GG	GG	AG	GG	AA	GG	GG	GG	GG	GG	GG	GG
PZA01089.1	GG	GG	GG	GG	GG	AG	GG	AA	GG	AG	GG	GG	GG	GG	GG	GG	GG	AG	GG	AA	GG	GG	AG	GG	AA	GG	GG	GG	GG	GG	GG	GG	GG	GG	GG	GG	AG	GG	GG	GG	GG	AG	AG	GG	GG	GG	GG	GG
PZA01114.1	CC	CC	CC	CC	CC	CC	CC	CC	CC	CC	CC	AC	CC	CC	CC	CC	CC	CC	AC	CC	CC	CC	CC	CC	CC	CC	CC	CC	CC	CC	CC	CC	AC	CC	CC	CC	CC	CC	CC	CC	CC	CC	CC	CC	CC	CC	CC	CC
PZA01114.2	AA	AA	AC	AA	AA	AC	AA	AA	AA	AA	AA	AC	AA	AA	AA	AA	AA	AA	AC	AA	AA	AA	AA	AA	AA	AA	AA	AA	AA	AA	AA	AA	AC	AA	AA	AA	AA	AA	AA	AA	AA	AA	AA	AA	AA	AA	AA	AA
PZA01119.1	AA	AA	AG	AA	AG	AG	AA	AA	AG	AG	AA	AA	AA	AA	AA	AG	GG	AG	AA	AG	GG	AA	GG	AA	AA	AG	AA	AG	GG	GG	AG	GG	AG	GG	GG	AA	AA	AG	AG	AG	AG	AG	GG	GG	GG	AA	AA	AA
PZA01154.1	AG	AA	AA	AA	GG	GG	AA	AA	AA	AG	AA	AA	AA	AA	AA	GG	GG	AG	AG	AG	AG	AG	GG	AG	AA	AA	AA	GG	GG	AA	AA	GG	AG	AG	AG	AG	GG	GG	GG	GG	AG	AG	AG	AG	GG	GG	GG	AA
PZA01209.1	AC	AA	AC	CC	AA	AC	AA	CC	AA	AC	AA	AA	AC	AA	AA	AA	AA	CC	AA	AC	AA	AC	AC	AC	AA	AA	AA	AA	AA	AA	AA	CC	CC	AA	AC	AC	AC	AA	AA	AA	AA	AC	AA	AA	AA	AA	CC	AA
PZA01210.2	GG	GG	GG	GG	GG	GG	AG	GG	GG	GG	GG	GG	GG	GG	GG	GG	GG	GG	GG	GG	GG	GG	GG	GG	GG	GG	GG	GG	GG	GG	GG	GG	GG	GG	GG	GG	GG	GG	AG	GG	GG	GG	GG	GG	AG	--	GG	GG
PZA01211.1	AA	AA	AA	AA	AA	AA	AA	AA	AA	AA	AA	AA	AA	AA	AA	AA	AA	AA	AA	AA	AA	AA	AA	AA	AA	AA	AA	AA	AA	AA	GG	AA	AA	AA	AA	AA	AA	AA	AA	AA	AA	AA	AA	AA	AA	AA	AA	AA
PZA01216.1	AG	AG	AG	AA	AA	GG	AG	GG	AG	GG	AG	AG	AG	GG	AG	AA	AA	GG	GG	AG	GG	AG	AG	AA	AG	AA	AG	AG	GG	AG	GG	GG	AG	AG	AG	AA	AG	AG	AG	AG	AG	AG	AA	AG	AA	AA	AA	GG
PZA01238.2	AG	GG	AG	GG	GG	AG	GG	AG	AG	GG	AG	GG	AG	GG	AG	AA	AG	GG	GG	AA	GG	AG	AG	AG	AA	GG	AG	GG	AA	AG	GG	AG	GG	AG	AG	AG	AA	GG	GG	AG	AG	AG	AG	GG	GG	GG	AA	GG
PZA01240.2	GG	GG	GG	GG	GG	GG	GG	GG	GG	GG	GG	GG	GG	GG	GG	GG	GG	GG	GG	GG	GG	GG	GG	GG	GG	GG	GG	GG	GG	GG	GG	GG	GG	GG	GG	GG	GG	GG	GG	GG	GG	GG	GG	GG	GG	GG	GG	GG
PZA01254.1	GG	GG	GG	GG	AA	AA	AA	AA	GG	GG	GG	GG	AG	GG	AG	AG	AG	GG	AA	AG	AG	AG	AG	AG	AG	AG	GG	AG	AG	AA	GG	AG	AG	AG	AG	AG	AA	AG	AG	GG	AG	AG	GG	AG	GG	GG	GG	GG
PZA01257.1	GG	GG	AG	GG	GG	AG	GG	AA	AA	AA	GG	GG	GG	GG	GG	GG	AG	GG	GG	AA	AA	AG	GG	AG	GG	GG	GG	AA	AG	GG	GG	GG	AG	AA	AG	GG	AG	AG	AG	GG	GG	GG	AG	AG	GG	GG	GG	GG
PZA01265.1	GG	GG	GG	GG	GG	GG	GG	GG	GG	GG	AG	GG	GG	GG	GG	GG	GG	GG	GG	GG	GG	GG	GG	AG	GG	GG	GG	GG	GG	GG	AG	GG	GG	GG	GG	GG	GG	AG	GG	GG	GG	GG	GG	GG	GG	GG	GG	GG
PZA01267.3	GG	GG	GG	GG	AA	AG	AG	AA	GG	AA	AG	GG	GG	AA	GG	AA	GG	AA	GG	GG	--	GG	GG	GG	GG	AA	AA	AA	GG	GG	AG	AA	GG	AG	AG	GG	GG	GG	AG	AG	AG	AA	AG	AG	GG	GG	GG	AG
PZA01272.1	GG	GG	GG	GG	GG	GG	GG	GG	GG	GG	GG	GG	GG	GG	GG	GG	GG	GG	GG	GG	GG	GG	GG	GG	GG	GG	GG	GG	GG	GG	GG	GG	GG	GG	GG	GG	GG	GG	GG	GG	GG	GG	GG	GG	GG	GG	GG	GG
PZA01280.2	AG	AG	AA	AG	GG	AG	GG	AA	AG	GG	GG	GG	GG	GG	AA	GG	GG	AG	GG	GG	AG	GG	AG	AA	AA	AG	AG	AG	AA	AG	AA	AA	AA	AG	GG	AG	AA	AA	AG	GG	AG	AG	GG	AG	AA	AA	GG	GG
PZA01290.1	GG	GG	AA	GG	GG	AG	GG	GG	--	AG	GG	GG	AG	GG	GG	AG	GG	AG	AA	AA	GG	AG	GG	GG	GG	GG	GG	AG	AG	GG	AG	GG	GG	AG	GG	AG	AG	AG	GG	AG	GG	AG	AG	GG	GG	GG	GG	GG
PZA01292.1	AA	AA	AG	AA	GG	AG	GG	--	AG	AA	GG	GG	AG	AG	AG	AG	AA	GG	GG	AA	AA	GG	AG	AG	GG	AA	AA	GG	GG	GG	AG	GG	AG	GG	GG	GG	GG	GG	GG	GG	GG	GG	AG	GG	GG	GG	AG	AA
PZA01297.1	AA	AA	AA	AA	AA	AA	AA	AA	AA	AA	AA	AA	AA	AA	AA	AA	AA	AA	AA	AC	AA	AA	AA	AA	AA	AA	AA	AA	AA	AA	AA	AA	AC	AA	AA	AA	AA	AA	AA	AA	AA	AC	AA	AA	AA	AA	AA	AA
PZA01301.1	AA	AA	AC	AA	CC	AC	CC	AA	AA	AC	AA	AC	AC	AA	AA	AC	AC	AA	AA	AA	CC	AC	--	AC	AA	AA	CC	AA	CC	CC	CC	AC	AA	AC	AA	AC	AC	AC	AC	CC	CC	AC	AC	CC	--	AC	AC	AA
PZA01304.1	GG	GG	GG	GG	GG	GG	GG	GG	GG	GG	AG	GG	GG	GG	GG	AG	GG	AG	GG	GG	GG	GG	AG	GG	GG	GG	GG	GG	GG	GG	GG	GG	GG	GG	GG	GG	GG	AG	AG	GG	GG	AG	GG	AG	AG	GG	GG	GG
PZA01313.2	GG	GG	GG	GG	AG	AG	GG	AG	GG	AG	GG	GG	GG	GG	AG	AG	AA	AG	GG	GG	GG	GG	AG	GG	GG	AG	GG	AG	AA	AG	GG	GG	AG	AG	AG	GG	AG	GG	AA	AG	GG	GG	GG	AG	AG	GG	GG	GG
PZA01315.1	--	AA	AA	AA	--	AA	AG	GG	GG	GG	AA	AA	GG	AG	GG	AG	GG	GG	AA	GG	AA	AA	AA	AA	AA	AA	AA	AA	AA	AA	AA	AA	AA	AA	AA	AG	AG	AA	AA	AA	AG	AG	AA	AA	--	AA	AA	AA
PZA01327.1	AA	AA	AA	AA	GG	--	AA	GG	AA	AA	AA	AA	AG	AA	AA	AG	AG	GG	AA	AG	AA	AA	AA	GG	AA	AA	AA	AG	AG	AG	AA	AA	GG	GG	AG	AA	AA	AA	GG	AG	AA	AG	GG	AG	GG	AA	AA	GG
PZA01332.2	AG	GG	AA	AG	GG	GG	AG	AG	AA	GG	GG	AA	AG	AG	AG	AG	GG	GG	GG	GG	GG	AG	GG	GG	AA	GG	GG	GG	AG	GG	AG	AG	GG	GG	AG	AG	GG	AG	AG	AG	GG	GG	GG	AG	--	AG	GG	GG
PZA01342.2	GG	GG	GG	GG	GG	GG	AG	GG	GG	GG	GG	GG	GG	GG	GG	GG	GG	GG	AG	GG	GG	GG	GG	GG	GG	GG	GG	--	GG	--	--	GG	GG	GG	AG	GG	GG	GG	AG	--	GG	GG	GG	GG	GG	GG	GG	GG
PZA01360.1	GG	AG	GG	AA	GG	GG	GG	GG	GG	GG	GG	GG	GG	GG	GG	GG	AA	GG	GG	AA	AG	GG	GG	AG	GG	GG	GG	GG	GG	GG	GG	GG	GG	GG	GG	GG	AG	GG	AG	GG	GG	GG	GG	GG	GG	GG	GG	GG
PZA01374.1	GG	GG	GG	GG	AG	GG	GG	GG	GG	GG	GG	GG	GG	GG	GG	GG	GG	GG	GG	GG	AG	AG	GG	AG	GG	GG	GG	GG	GG	GG	GG	AG	GG	GG	GG	GG	GG	GG	GG	GG	GG	GG	AA	GG	GG	GG	GG	GG
PZA01391.1	GG	GG	GG	GG	GG	AG	GG	GG	GG	GG	AG	GG	GG	GG	GG	GG	GG	GG	GG	GG	GG	GG	GG	AG	GG	GG	GG	GG	GG	GG	GG	GG	AG	GG	GG	GG	GG	GG	GG	GG	GG	GG	GG	GG	GG	GG	GG	GG
PZA01393.15	GG	GG	GG	GG	GG	GG	GG	GG	GG	GG	GG	GG	GG	GG	GG	GG	GG	GG	GG	GG	GG	GG	GG	GG	GG	GG	GG	GG	GG	GG	GG	GG	GG	GG	GG	GG	GG	GG	GG	GG	GG	--	GG	--	GG	--	GG	GG
PZA01396.1	AG	GG	AG	AG	AG	AA	GG	AA	AA	AG	GG	AA	AA	AA	AA	AA	AG	AG	AG	AG	GG	AA	AG	AG	AA	AA	AA	GG	AG	GG	AG	GG	AG	AG	AG	AG	AG	AA	GG	AG	AG	AA	AA	GG	AA	GG	GG	AA
PZA01414.1	AG	AA	AA	GG	AA	AA	AA	AA	AA	AA	AA	AA	AA	AG	AA	AG	AA	AA	AA	AA	AA	AA	AA	AA	AG	AA	AG	AA	AA	AA	GG	AA	AA	AA	AA	AG	AA	AA	AA	AG	AA	AG	GG	AA	AA	AA	AA	AA
PZA01420.1	AA	AA	AA	AA	AA	AA	AA	AA	AA	AA	AA	AA	AA	AA	AA	AA	AA	AA	AA	AA	AA	AA	AA	AA	AA	AA	AA	AA	AA	AA	AA	AA	AA	AA	AA	AA	AA	AA	AA	AA	AA	AA	AA	AA	AA	AA	AA	AA
PZA01426.1	AA	AA	AG	AA	AA	AA	AA	AA	AA	AA	GG	AG	GG	AA	AG	AA	AG	GG	AG	AA	AA	AA	GG	GG	GG	GG	GG	GG	GG	GG	AG	GG	AG	AA	AA	AA	AA	AA	GG	AA	AA	AA	GG	AA	AA	AA	AA	AA
PZA01427.1	CC	AA	AC	AC	AA	CC	AC	AA	AC	CC	CC	CC	CC	CC	CC	AC	CC	CC	AA	AC	CC	CC	AC	CC	CC	AA	CC	AA	AC	AA	AA	AC	AC	CC	AA	AC	CC	AC	AC	AC	CC	CC	AC	CC	CC	AC	AC	CC
PZA01436.1	CC	CC	CC	CC	CC	CC	CC	CC	CC	CC	AC	CC	CC	CC	CC	CC	CC	CC	CC	CC	CC	CC	CC	CC	CC	CC	CC	CC	CC	CC	CC	CC	CC	CC	CC	CC	CC	CC	CC	CC	CC	AC	CC	CC	CC	CC	CC	CC
PZA01447.1	AA	AA	AG	AA	GG	GG	AG	AA	AA	GG	AA	GG	AA	AA	GG	AG	GG	AG	GG	GG	AA	AG	AG	AG	AA	AA	AG	AG	GG	GG	GG	AG	GG	AG	GG	GG	AA	AA	AG	GG	GG	GG	AG	AG	AA	AA	AA	GG
PZA01451.1	AA	AA	AG	GG	AA	AG	AG	AA	AG	AA	AA	AG	AA	AA	AG	AG	AA	AA	AA	AG	AA	GG	AA	AG	AA	AA	GG	AA	GG	AG	AA	AA	AG	AG	AG	AG	AA	AA	AG	AG	AG	AA	AG	GG	AG	GG	GG	AA
PZA01462.1	AA	AA	GG	AA	AG	GG	AG	AA	AA	AG	GG	GG	GG	GG	AA	GG	AG	AG	AA	AA	AA	GG	AA	AA	AA	AA	AA	AG	AA	AA	AA	AA	AA	AA	AA	AA	AA	AG	GG	GG	AG	GG	AA	AG	--	AA	AG	GG
PZA01468.1	GG	GG	AA	GG	GG	AG	GG	AA	GG	AG	AA	AG	AG	GG	GG	AG	AA	AG	AG	AG	AG	GG	GG	GG	GG	GG	GG	GG	GG	GG	GG	GG	GG	AA	AA	AG	GG	AG	GG	GG	AG	AG	AG	GG	AG	AG	AG	GG
PZA01476.1	AA	AA	AA	AA	AA	AA	AA	AA	AA	AA	AA	AA	AA	CC	AA	AA	CC	--	AA	CC	AA	AA	AA	AA	AA	AA	AA	AA	AA	AA	AA	AA	AC	AA	AC	AA	AA	AA	AA	AA	AA	AA	AA	AA	AA	AA	AA	AA
PZA01497.1	AA	GG	AA	AA	AG	AA	AA	AA	GG	AG	AA	AG	AA	AA	AG	GG	AA	AG	AG	AA	GG	AG	GG	AG	AA	AA	AA	AA	AG	AA	AA	AG	AA	AG	AA	AA	AG	AG	AG	AA	AA	AA	AA	AA	GG	AA	AA	AA
PZA01527.1	AA	AA	AA	AA	AC	CC	AA	AA	AA	AA	AA	AA	AA	AA	AA	AA	AA	AA	AA	AA	AA	AA	AA	AA	AA	AA	AA	AA	AC	AA	AA	AA	AC	AA	AA	AA	AA	AA	AA	AC	AA	AA	AA	AA	AC	AA	AA	AA
PZA01537.2	GG	GG	GG	GG	GG	AG	AG	GG	GG	AA	AA	AA	AA	AA	AG	AG	GG	AA	AG	AG	AA	AA	GG	GG	GG	GG	GG	AA	GG	AG	AA	AG	GG	AG	GG	GG	GG	AA	AG	AG	GG	AG	AG	AG	GG	GG	GG	AA
PZA01552.1	AA	AA	AA	AA	GG	GG	GG	AA	AG	AA	GG	AA	AA	AA	AA	AA	GG	AA	AA	AA	--	GG	AA	AG	AA	AA	--	GG	AG	AA	GG	GG	GG	GG	GG	AA	GG	GG	AA	AG	AG	AG	AG	GG	AA	AG	AA	AA
PZA01563.1	CC	CC	CC	CC	CC	CC	CC	CC	CC	CC	CC	CC	CC	CC	CC	CC	CC	CC	CC	CC	CC	CC	AC	CC	CC	CC	CC	CC	CC	CC	CC	CC	AC	CC	CC	CC	CC	CC	AC	CC	CC	CC	CC	CC	CC	CC	CC	CC
PZA01570.1	GG	GG	GG	GG	GG	AG	GG	GG	GG	GG	GG	AG	AG	GG	GG	GG	GG	GG	GG	GG	GG	GG	AG	AA	AA	GG	GG	AG	GG	GG	AG	GG	GG	AG	GG	GG	AG	GG	GG	AG	AG	GG	GG	GG	GG	GG	GG	GG
PZA01575.1	GG	GG	GG	GG	GG	GG	GG	GG	GG	GG	GG	GG	GG	GG	GG	GG	GG	GG	GG	GG	GG	GG	GG	GG	GG	GG	GG	GG	GG	GG	GG	GG	GG	GG	GG	GG	AG	GG	GG	GG	GG	GG	GG	GG	GG	GG	GG	GG
PZA01589.2	GG	GG	GG	GG	GG	GG	--	GG	GG	AA	GG	GG	GG	GG	GG	GG	GG	AG	GG	AG	GG	AG	GG	AG	GG	GG	GG	GG	GG	GG	GG	GG	GG	GG	AG	GG	GG	GG	GG	GG	GG	GG	GG	GG	GG	GG	GG	GG
PZA01591.1	AA	AG	AG	AA	AG	AG	AA	AA	AA	AA	GG	GG	AA	AA	AA	AG	GG	GG	GG	AG	GG	GG	AG	AG	AA	AG	GG	GG	AG	GG	GG	AG	AG	AG	GG	GG	AG	AG	AG	AG	AG	GG	AG	AG	GG	--	AA	GG
PZA01597.1	CC	CC	AC	CC	CC	CC	AC	AC	AC	CC	CC	CC	AC	CC	CC	AC	CC	AA	CC	CC	AA	CC	CC	AC	AA	AA	AC	CC	AC	CC	AC	AC	AC	CC	CC	AC	CC	AC	AC	CC	CC	AC	CC	AC	AC	CC	AC	CC
PZA01603.1	AA	AA	AA	AA	AA	AA	AA	AA	AA	AA	AA	AA	GG	AA	AA	AA	GG	AA	AA	AG	AA	AA	AA	AA	GG	AA	GG	AA	AA	AA	AA	AA	AA	AA	AA	AA	AA	AA	AA	AA	AA	AA	AA	AA	AA	GG	AA	GG
PZA01608.1	AA	AA	AA	AA	AA	AA	AA	AA	AA	AA	AA	AA	AG	AA	AA	AA	AA	AA	AA	AA	GG	AA	AA	AG	GG	AA	AG	AA	AG	AA	--	AG	AA	GG	AG	AA	GG	AA	AA	AA	AA	AA	AG	--	AA	AA	AA	AA
PZA01623.3	AG	AA	GG	AG	AA	AG	GG	AA	AG	AG	AA	AG	AA	GG	AG	GG	AA	AG	AA	GG	AA	AA	GG	AA	GG	AG	--	AG	AG	GG	GG	AG	GG	AG	GG	AG	AG	AG	AG	AG	GG	AA	GG	AG	GG	AA	AG	AA
PZA01652.1	AG	AA	GG	AA	GG	AA	AG	GG	GG	GG	GG	GG	GG	GG	GG	GG	GG	AG	GG	GG	AA	GG	AG	GG	GG	GG	GG	AA	AG	GG	AA	AG	AA	GG	AG	AA	AG	AG	AG	GG	AA	AG	AG	GG	--	GG	GG	AG
PZA01673.1	AA	AC	AA	CC	CC	CC	AA	AA	CC	AC	CC	AC	CC	CC	CC	CC	AA	CC	CC	CC	AC	CC	AC	AC	CC	CC	CC	CC	CC	AC	AC	CC	CC	CC	CC	CC	AC	AC	CC	CC	AA	AC	AA	CC	CC	--	AA	AA
PZA01677.1	GG	GG	GG	GG	GG	GG	GG	GG	GG	GG	GG	GG	AA	GG	GG	GG	GG	AG	GG	GG	AA	GG	GG	GG	GG	GG	GG	GG	GG	AA	GG	AG	GG	GG	GG	GG	GG	GG	GG	GG	GG	AG	GG	GG	GG	GG	GG	GG
PZA01680.3	GG	AG	GG	GG	GG	GG	GG	GG	GG	GG	GG	GG	GG	GG	GG	GG	GG	GG	GG	GG	GG	GG	GG	GG	GG	GG	GG	AG	GG	GG	GG	GG	GG	GG	GG	GG	GG	GG	GG	GG	GG	GG	GG	GG	GG	AG	AA	GG
PZA01699.1	GG	GG	GG	GG	GG	AG	GG	GG	GG	AG	GG	GG	GG	GG	GG	GG	GG	GG	GG	GG	GG	GG	GG	GG	GG	GG	GG	AG	GG	GG	GG	GG	GG	GG	GG	GG	GG	GG	AG	GG	GG	GG	GG	GG	GG	GG	GG	GG
PZA01714.1	AG	AG	AA	GG	GG	GG	AG	GG	AG	GG	AA	GG	AG	AG	GG	AG	AG	GG	AA	AA	GG	AG	AA	GG	AG	GG	AG	AG	AG	GG	AG	AA	GG	AG	GG	AG	GG	GG	GG	GG	GG	AA	GG	AA	GG	AA	AG	AG
PZA01715.1	AG	AG	AG	AA	AA	AA	AG	AA	AA	AA	AG	AG	AG	AA	AG	AA	AA	AG	AA	AA	AG	AA	AA	AA	AA	AA	AG	GG	AG	AG	AA	AA	AG	GG	AG	AA	AA	AA	AG	AG	AG	AA	AG	AG	GG	AG	AG	AA
PZA01729.1	GG	GG	GG	GG	AG	AG	GG	GG	AG	GG	AA	GG	GG	GG	GG	GG	GG	AA	GG	AG	GG	GG	GG	GG	GG	GG	AG	GG	GG	GG	AG	GG	AG	AG	GG	GG	GG	GG	GG	GG	GG	GG	GG	GG	AG	GG	GG	GG
PZA01735.1	AA	AA	AG	AA	AA	AA	AA	AA	AA	AA	GG	GG	AG	GG	GG	AG	GG	AG	GG	AG	AG	AG	AA	AA	GG	AG	AA	AG	AG	GG	AA	AG	AG	AG	AA	GG	AA	GG	GG	GG	GG	AG	GG	GG	AG	AA	AG	GG
PZA01753.1	CC	CC	CC	CC	CC	CC	CC	CC	CC	AC	CC	CC	CC	CC	CC	CC	CC	CC	CC	CC	CC	CC	CC	CC	CC	CC	CC	CC	CC	CC	CC	AC	CC	CC	CC	CC	CC	CC	CC	CC	AC	AC	CC	CC	CC	CC	CC	CC
PZA01791.2	AG	GG	GG	AA	AA	AA	AG	AA	AG	AA	GG	AA	AA	GG	AA	AA	AG	GG	AA	AA	AA	AA	AG	AA	AA	GG	AA	--	AG	AG	AA	AA	AA	GG	AA	GG	AG	GG	AA	AG	AG	AA	AA	AA	AG	AA	AA	AA
PZA01810.2	GG	AG	AG	AG	GG	GG	AG	AG	GG	AG	GG	AG	AG	AA	GG	GG	AA	GG	GG	GG	GG	AG	AA	GG	GG	GG	GG	AG	AG	AG	AA	AG	AA	AA	AG	GG	AG	GG	GG	GG	AG	AG	AG	AG	AG	AG	GG	AG
PZA01866.1	AA	AA	AA	AA	CC	AC	CC	AC	AA	AC	AC	AC	AC	AA	AC	AC	CC	AA	AA	CC	CC	AA	AA	CC	AA	CC	CC	CC	AC	AC	AC	AC	AC	AA	AC	AC	AC	AC	CC	AC	CC	CC	CC	--	--	AC	AC	AA
PZA01877.2	GG	GG	GG	GG	GG	GG	GG	GG	GG	GG	GG	GG	AG	GG	GG	GG	GG	GG	AA	GG	GG	GG	GG	GG	GG	GG	GG	GG	GG	--	GG	GG	AG	AG	GG	GG	GG	GG	GG	GG	GG	GG	AG	GG	AG	GG	AG	GG
PZA01883.2	AA	AA	AA	AA	AA	AA	AA	AA	AA	AA	AA	AG	AA	AA	AA	AA	AA	AA	AA	AA	AA	AG	AA	AG	AA	AA	AG	AA	AA	AA	AA	AA	AA	AA	AA	AG	AA	AA	AA	AA	AG	AA	AG	AA	--	AA	AA	AA
PZA01914.15	AA	AA	AA	AA	AA	AA	AA	AA	AA	AA	AA	AA	AA	AA	AA	AA	AA	AA	AA	AA	AA	AA	AA	AG	AA	AA	AA	AA	AA	AA	AA	AA	AA	AA	AA	AA	AA	AA	AA	AA	AA	AA	AA	AA	AA	AA	AA	AA
PZA01921.19	GG	GG	GG	GG	AA	AG	AG	GG	AG	GG	GG	GG	GG	GG	AG	GG	GG	AG	GG	AG	AA	GG	AG	GG	GG	GG	GG	AG	AG	AG	AA	AA	AA	AG	GG	GG	GG	GG	AA	AG	GG	GG	GG	AG	GG	AA	AG	GG
PZA01925.1	GG	GG	GG	GG	GG	GG	GG	GG	AG	GG	GG	GG	AG	GG	AG	AG	AG	GG	AA	AG	AA	GG	GG	GG	AA	AA	GG	GG	GG	AA	GG	AG	GG	GG	GG	GG	GG	AA	GG	GG	GG	GG	--	GG	--	--	GG	--
PZA01933.3	AG	AA	AG	GG	AG	AG	GG	AA	AG	AG	AA	AG	--	AG	AG	AG	GG	AG	AG	AG	AG	GG	--	AG	AG	--	AG	AG	AG	AG	GG	--	AG	AG	AG	AG	AG	AG	AG	AG	AG	GG	AG	AG	AG	GG	GG	AG
PZA01936.4	AG	AA	AG	GG	GG	GG	GG	GG	GG	GG	GG	AG	GG	GG	AA	GG	GG	GG	GG	GG	GG	GG	GG	GG	AA	GG	GG	GG	GG	AG	GG	AG	GG	GG	GG	GG	GG	GG	GG	AA	GG	GG	GG	AG	GG	AG	GG	GG
PZA01946.7	AC	CC	AC	CC	AA	AC	CC	AA	AC	AC	AA	AA	AC	AC	CC	AC	AA	AC	AA	CC	AA	CC	CC	AC	AC	AA	AA	AC	CC	AA	CC	AC	CC	AC	AC	AC	AC	AC	CC	AC	CC	AC	CC	CC	--	--	AC	CC
PZA01983.1	CC	CC	CC	CC	CC	CC	CC	AA	AA	CC	CC	AC	CC	CC	CC	AC	CC	AC	AC	CC	CC	CC	CC	AC	CC	CC	CC	AC	AA	CC	CC	CC	AC	AA	AC	AC	AC	AC	CC	AC	AA	AC	AC	CC	CC	CC	CC	CC
PZA01991.3	AA	AA	AA	GG	GG	GG	AA	AA	AA	AA	GG	AA	AG	AA	AG	AA	AA	AG	AA	AG	AG	AG	AA	AG	GG	AG	AG	AA	AA	AA	AA	AG	AA	AG	GG	AG	AG	AA	AG	AG	GG	AG	AG	AG	GG	AA	AA	AA
PZA01993.7	AA	AA	AA	AA	AG	AG	AA	AA	AA	AA	AA	AA	AA	AA	AA	AG	AA	AA	GG	AA	AA	AA	AA	AA	AA	AG	AA	AA	AA	AA	AA	AA	AG	AA	GG	AG	AG	AA	AA	AG	AG	AA	AA	AA	AA	AA	AA	AA
PZA02004.4	AA	AC	CC	CC	CC	CC	AC	AA	AC	CC	AA	CC	AC	CC	AC	AC	AA	AC	AA	CC	AA	CC	CC	AA	CC	AA	AC	CC	AA	AA	AC	AC	CC	AA	AC	CC	AC	CC	AC	CC	AA	AC	AA	AA	--	AC	AA	AC
PZA02009.15	CC	CC	CC	CC	CC	CC	AC	CC	CC	CC	CC	CC	AC	CC	AC	CC	CC	CC	CC	AC	CC	CC	AC	CC	CC	CC	CC	CC	CC	CC	CC	AC	CC	CC	CC	CC	CC	AA	CC	CC	AC	CC	CC	CC	CC	CC	CC	CC
PZA02012.7	GG	GG	GG	GG	GG	GG	GG	GG	GG	GG	GG	GG	GG	GG	GG	GG	GG	GG	GG	GG	GG	GG	AG	GG	GG	GG	AA	GG	AG	GG	AA	AG	GG	AA	GG	GG	GG	AG	GG	AG	GG	GG	GG	AG	GG	GG	GG	GG
PZA02017.7	GG	GG	GG	GG	AG	GG	GG	GG	GG	GG	GG	GG	GG	GG	GG	GG	GG	GG	GG	GG	GG	GG	GG	GG	GG	GG	GG	GG	GG	GG	GG	GG	GG	AG	GG	GG	GG	GG	AG	GG	GG	GG	GG	GG	GG	GG	GG	GG
PZA02023.4	GG	GG	GG	GG	AG	AG	GG	GG	GG	GG	GG	GG	GG	GG	GG	GG	GG	GG	GG	GG	GG	GG	GG	GG	GG	GG	GG	GG	GG	GG	AG	GG	GG	GG	GG	GG	GG	GG	GG	GG	GG	GG	GG	GG	GG	GG	GG	GG
PZA02029.19	AG	AG	AG	GG	AA	AA	AG	GG	GG	AG	AA	AG	AA	AG	AA	AA	AA	AG	AA	AG	AA	AA	AG	AA	GG	GG	AA	GG	AG	GG	AG	AA	AG	AA	AA	AG	AA	AA	AA	GG	AG	AA	AG	GG	AA	GG	AG	GG
PZA02040.2	AA	AG	AG	GG	AA	GG	AG	GG	GG	GG	GG	AG	AG	GG	AG	AG	AA	GG	GG	GG	GG	GG	GG	AG	AA	GG	GG	AG	AA	GG	AG	AG	GG	AA	AG	AG	AG	GG	AG	AA	GG	AG	AG	AG	--	AA	AA	GG
PZA02044.1	AA	AA	AA	AA	AA	AA	AA	AA	AA	AA	AA	AA	AA	AA	AA	AA	AA	AA	AA	AG	AA	AG	AA	AA	AA	AA	AA	AA	AA	AA	AA	AA	AA	AA	AA	AA	AA	AA	AG	AA	AA	AA	AA	AA	AA	AA	AA	AA
PZA02070.1	AG	GG	GG	GG	GG	GG	GG	GG	GG	GG	GG	GG	GG	GG	GG	GG	GG	GG	GG	GG	GG	GG	GG	GG	GG	GG	GG	GG	GG	GG	GG	GG	GG	GG	GG	GG	GG	GG	GG	GG	GG	AG	GG	GG	GG	GG	GG	AG
PZA02082.6	GG	AG	AG	GG	GG	GG	GG	GG	GG	AG	GG	GG	GG	GG	GG	GG	GG	GG	AG	GG	GG	AG	GG	GG	GG	GG	GG	AG	GG	GG	GG	GG	GG	AG	AG	AG	GG	GG	GG	GG	GG	--	GG	AA	GG	GG	AG	GG
PZA02087.2	AG	AG	AG	AA	AA	AA	AG	AA	AG	AG	AA	AA	AA	AA	AA	GG	AA	GG	AA	AA	AA	AA	AA	AA	GG	AA	AA	AA	AA	AA	AG	AA	AA	AG	AG	AA	AA	AG	AG	AG	AG	AA	AA	AA	GG	AA	AG	AA
PZA02095.10	CC	CC	CC	CC	CC	CC	AC	CC	CC	CC	CC	CC	CC	CC	AC	AC	CC	CC	CC	CC	CC	CC	CC	AC	CC	CC	CC	CC	AC	CC	CC	CC	CC	CC	CC	CC	CC	CC	CC	CC	CC	CC	CC	CC	CC	CC	CC	CC
PZA02117.1	AA	AA	AG	AA	AA	AG	AA	AA	AA	AA	AA	AA	AG	AA	AA	AG	AA	AA	AA	AG	AA	AA	AG	AG	AG	AA	AG	AA	AA	AA	AA	AA	AA	AA	AA	AA	AA	AA	AA	AA	AA	AA	AA	AA	AA	AG	AA	AA
PZA02124.14	CC	CC	CC	CC	AA	CC	AC	CC	CC	CC	CC	AC	CC	CC	CC	CC	CC	AC	AC	CC	AC	CC	CC	CC	AA	CC	CC	AA	AC	AC	CC	AC	CC	AA	CC	AC	CC	CC	AA	AC	CC	AC	AA	CC	--	AC	CC	AC
PZA02128.3	CC	CC	CC	CC	CC	CC	CC	CC	CC	CC	CC	CC	AC	CC	CC	CC	CC	CC	CC	AA	CC	CC	CC	CC	CC	CC	CC	CC	CC	CC	CC	CC	CC	CC	CC	CC	CC	CC	CC	CC	CC	CC	CC	CC	CC	CC	CC	CC
PZA02129.1	AA	GG	AA	AA	AG	GG	AG	GG	AA	GG	AG	GG	AA	GG	AG	GG	GG	AA	AA	AA	GG	GG	AA	GG	AA	AG	AA	GG	GG	AA	AG	AG	AG	AG	GG	GG	GG	AG	GG	GG	AG	AA	AA	AA	AA	AA	AA	GG
PZA02133.10	AA	AG	AA	GG	AA	GG	AA	AA	AG	AA	AA	AA	AG	AA	AA	AA	GG	AA	GG	GG	AG	AA	AA	AA	AA	AA	AA	AA	--	AA	AA	AG	AA	AG	AG	GG	AA	AG	AG	AA	AG	AG	AG	AG	AG	AA	AA	AA
PZA02133.9	AA	AA	AA	AA	AA	AA	AA	AA	AA	AA	CC	AA	AA	AA	AA	AA	AA	AA	AA	AA	AA	AA	AA	AA	AA	AA	AA	AA	AA	AA	AA	AA	AA	AA	AA	AA	AA	AA	AA	AA	AA	AA	AA	AA	AA	AA	AA	AA
PZA02134.3	GG	GG	GG	GG	GG	GG	GG	GG	GG	GG	GG	GG	GG	GG	GG	GG	GG	GG	GG	GG	GG	GG	GG	GG	GG	GG	GG	GG	GG	GG	GG	GG	GG	GG	GG	GG	GG	GG	GG	GG	GG	GG	GG	GG	GG	GG	GG	GG
PZA02135.2	AA	AG	AG	AA	AA	AG	AA	AG	AA	AA	AA	AA	AG	AG	AA	AA	AG	GG	AA	AG	AG	AG	AG	AG	AA	AG	GG	GG	GG	AG	AG	AG	AA	AA	AA	AG	AA	AG	AA	AA	AG	AA	AG	AA	AA	AA	AA	GG
PZA02141.1	GG	GG	GG	GG	AG	GG	GG	GG	GG	GG	GG	GG	GG	GG	GG	AG	AG	GG	GG	AG	GG	GG	AG	GG	GG	AA	GG	GG	GG	GG	AG	GG	GG	AG	GG	GG	GG	GG	AG	AG	GG	GG	AA	--	GG	--	GG	--
PZA02147.1	CC	CC	CC	CC	CC	CC	CC	CC	AC	CC	CC	CC	CC	CC	CC	CC	CC	CC	CC	CC	CC	CC	CC	CC	CC	AC	CC	CC	CC	CC	CC	CC	CC	CC	CC	CC	CC	CC	CC	AC	CC	CC	CC	CC	CC	CC	CC	CC
PZA02148.1	GG	GG	GG	GG	AA	GG	AG	AA	AG	GG	AA	AA	AA	AA	AG	AG	GG	AA	AG	GG	GG	GG	GG	AG	AA	AA	AG	GG	AG	GG	GG	GG	AG	GG	GG	GG	GG	AA	GG	GG	GG	AG	GG	GG	--	AA	GG	GG
PZA02170.1	AA	CC	AC	CC	CC	AA	AC	AA	AA	AA	AA	AA	AC	AA	AA	AC	AA	CC	--	AA	CC	AA	AC	AC	AA	AC	AC	AA	AC	AC	AA	AC	AA	AC	AC	AA	CC	CC	AC	CC	CC	AC	AC	AC	AA	AA	AC	AA
PZA02175.1	GG	GG	GG	GG	AA	AA	AG	GG	AA	AG	GG	GG	AG	GG	GG	AG	AA	AA	AG	GG	AG	GG	GG	AG	AG	GG	AA	GG	AG	AG	GG	AG	GG	AG	GG	AG	AG	AG	AG	AG	GG	AA	GG	GG	AG	GG	GG	GG
PZA02182.1	CC	CC	CC	CC	CC	CC	CC	CC	CC	CC	CC	CC	CC	CC	CC	CC	CC	AC	CC	CC	CC	CC	CC	CC	CC	AC	CC	CC	CC	CC	CC	CC	CC	CC	CC	CC	CC	--	CC	--	CC	CC	CC	CC	--	CC	CC	CC
PZA02191.1	GG	AG	GG	GG	GG	GG	GG	AG	GG	AG	GG	GG	GG	GG	GG	AG	GG	GG	GG	GG	GG	GG	AG	AG	GG	GG	GG	GG	GG	AG	GG	GG	GG	GG	GG	GG	AG	GG	GG	GG	GG	GG	GG	GG	GG	GG	GG	GG
PZA02194.1	GG	GG	GG	GG	AG	GG	GG	GG	AG	GG	GG	GG	GG	GG	GG	GG	GG	AG	AG	GG	GG	GG	GG	GG	AA	GG	AG	GG	GG	GG	AG	GG	GG	GG	GG	GG	GG	AG	AG	GG	GG	AG	--	--	AA	--	GG	GG
PZA02197.1	CC	CC	CC	CC	CC	AC	AC	CC	AC	CC	CC	CC	CC	CC	CC	AC	AA	AC	CC	AC	AC	CC	AC	CC	CC	CC	CC	AC	AC	CC	AC	AC	AC	CC	CC	CC	CC	AC	CC	AC	CC	CC	CC	AC	CC	CC	AC	CC
PZA02197.13	CC	AC	AC	CC	CC	CC	CC	CC	CC	CC	CC	CC	AC	CC	CC	CC	CC	CC	CC	CC	CC	CC	CC	AC	AC	CC	AC	CC	CC	CC	CC	CC	CC	CC	AC	CC	CC	CC	CC	CC	CC	CC	CC	CC	CC	AC	CC	CC
PZA02207.1	AG	AG	GG	AG	AA	AA	AG	AA	AA	AA	AA	GG	AG	AG	AG	AG	AG	AA	AA	GG	GG	AG	AG	GG	GG	GG	AA	AG	AG	AA	AA	AG	GG	AG	AG	AG	AG	AA	GG	AG	AA	AG	AA	AG	AA	GG	GG	AG
PZA02235.14	AG	AG	AA	AA	GG	AG	AA	AG	AG	GG	AA	GG	AA	GG	AA	AG	GG	AG	GG	AG	AG	AA	AA	AG	AA	AA	AA	AG	AA	AG	AA	AG	AG	AA	AG	AG	AG	AG	AG	AA	GG	AG	AG	AG	AG	AG	AA	GG
PZA02239.11	AC	CC	AA	CC	AA	AA	AA	AC	AA	AC	CC	AA	AA	AA	CC	AA	AC	CC	AC	AC	CC	AA	CC	AC	CC	AA	AA	AC	AA	CC	AC	AC	AA	AA	AA	AA	AA	AA	AA	AA	AA	AA	CC	CC	--	CC	CC	CC
PZA02246.9	AG	GG	GG	AG	GG	GG	GG	GG	GG	GG	AA	GG	AG	GG	GG	AG	GG	AG	GG	GG	GG	AA	GG	AG	GG	AA	GG	GG	GG	GG	GG	GG	GG	GG	GG	GG	GG	GG	GG	GG	GG	GG	GG	GG	GG	GG	GG	AG
PZA02255.2	AA	AA	AC	AA	AA	AC	AA	AA	AA	AA	AA	AA	AA	AA	AC	AC	AC	AA	AC	AA	AC	AC	AA	AA	AA	AA	AA	AA	AC	AA	AC	AA	AC	AC	AA	AA	AC	AA	AA	AA	AA	AC	AA	AC	AA	AA	AA	AA
PZA02262.3	GG	GG	GG	GG	GG	GG	GG	GG	AG	GG	GG	GG	GG	GG	GG	AG	GG	AG	AG	GG	GG	GG	GG	GG	GG	GG	GG	GG	GG	GG	GG	GG	GG	GG	GG	GG	GG	GG	GG	GG	GG	GG	GG	GG	GG	GG	GG	GG
PZA02271.1	GG	GG	GG	GG	GG	GG	GG	GG	AA	GG	GG	GG	GG	GG	GG	GG	GG	GG	GG	GG	GG	GG	GG	GG	GG	GG	GG	GG	GG	GG	GG	GG	GG	GG	GG	GG	GG	GG	GG	GG	GG	GG	GG	GG	GG	GG	GG	GG
PZA02272.2	AC	AC	CC	AC	AA	CC	AC	CC	AC	AC	CC	CC	CC	CC	CC	CC	CC	CC	CC	CC	AC	AC	CC	AC	AC	AA	AA	AC	AC	CC	AC	CC	CC	CC	CC	CC	CC	CC	CC	AC	CC	CC	AC	CC	CC	CC	AC	AA
PZA02272.3	AA	AA	AA	AA	AA	AG	AG	--	AG	AA	AA	AA	AG	AA	AA	AG	AA	AA	GG	AA	AA	AA	AG	AG	AA	AA	AA	AG	AG	GG	AG	GG	AA	GG	AA	AG	AA	AG	AG	AG	AG	AA	AA	GG	AA	AA	AA	AA
PZA02278.1	GG	GG	GG	GG	GG	GG	AG	GG	GG	GG	GG	GG	AG	GG	GG	GG	AA	AG	GG	GG	GG	GG	GG	GG	GG	GG	GG	GG	GG	AG	GG	GG	AA	AG	GG	GG	GG	GG	GG	AG	GG	GG	GG	GG	--	GG	GG	GG
PZA02281.3	AC	CC	AC	CC	AA	CC	AC	CC	CC	CC	CC	CC	AC	CC	CC	CC	CC	CC	AA	CC	AC	CC	CC	AA	CC	CC	CC	AC	AC	CC	CC	AC	AC	AC	AC	AC	CC	CC	AC	CC	AA	CC	CC	AC	CC	CC	CC	AC
PZA02289.2	GG	AG	AA	AG	GG	GG	GG	AG	AG	AA	GG	GG	AG	AA	AA	AG	AA	AG	AG	AG	GG	AA	GG	AG	AA	GG	AG	AG	AG	GG	AG	AG	AG	GG	GG	GG	AG	GG	GG	GG	GG	GG	GG	GG	GG	GG	AA	AG
PZA02291.1	AA	AA	AG	AA	GG	AG	GG	AA	GG	GG	GG	GG	AG	AG	AA	AG	GG	AA	AA	AG	AG	GG	AA	AA	AG	AA	AG	AA	GG	GG	AA	GG	GG	AA	GG	AA	AG	AG	AG	AG	AA	GG	AA	GG	AG	AA	GG	GG
PZA02296.1	AG	AG	AA	AA	AA	GG	AG	AA	AA	AA	GG	AA	AG	AA	AG	GG	GG	GG	AA	AA	AA	GG	AA	AA	AA	AA	AA	AA	AG	AA	AG	AG	AG	AG	GG	GG	AG	AA	GG	AG	AG	GG	GG	AA	AA	--	AA	AA
PZA02316.21	GG	AA	AG	GG	GG	GG	GG	AG	GG	GG	GG	GG	AG	GG	AG	AG	AG	AG	AG	GG	GG	AG	AG	AG	--	--	AA	GG	GG	GG	GG	GG	AA	AG	GG	AG	AG	GG	AG	AG	GG	GG	GG	GG	GG	GG	GG	GG
PZA02317.9	CC	CC	CC	CC	CC	CC	AC	CC	CC	CC	CC	CC	CC	CC	CC	CC	CC	CC	CC	CC	AC	AC	CC	CC	AA	CC	AC	CC	AC	CC	CC	CC	CC	CC	CC	CC	CC	CC	CC	CC	CC	CC	CC	CC	CC	CC	CC	CC
PZA02328.3	AG	GG	AG	GG	GG	AG	GG	GG	AA	AG	GG	GG	GG	AA	GG	AG	GG	GG	GG	GG	GG	GG	GG	GG	GG	GG	GG	GG	GG	GG	GG	GG	GG	GG	AA	GG	GG	GG	GG	GG	GG	AG	GG	AG	AG	GG	GG	GG
PZA02337.4	AA	GG	AG	GG	AA	GG	AA	AA	AA	AG	AA	AG	AA	AA	AG	GG	AA	AA	GG	AA	GG	AA	GG	AG	AA	GG	AA	GG	GG	GG	AA	AG	AG	GG	AG	AA	AG	AA	AG	AG	AA	AG	AA	AG	AA	GG	GG	AA
PZA02344.1	AA	AA	AA	AA	AA	AG	GG	AA	AA	AA	AA	AA	AA	AA	AA	AG	AG	AA	AA	AA	AA	AA	AA	AG	AA	GG	AA	AG	AG	AA	AG	--	AA	AG	AA	AG	AA	GG	AA	AG	AG	AG	AA	AA	AG	AA	AA	AA
PZA02348.3	AA	AA	AA	AA	AA	AA	AA	AA	AA	AA	AA	AA	AA	AA	AA	AA	AA	AA	AA	AG	AA	AA	AA	AA	AA	AA	AA	AA	AA	AG	AA	AA	AA	AG	AA	AG	AG	AA	AA	AA	AG	AA	AA	AG	AA	AA	AA	AA
PZA02356.7	AA	AA	AA	AA	AA	AC	AA	AA	AA	AA	AA	AA	AA	AA	AC	AC	AA	CC	AA	CC	AA	CC	AA	AA	AA	AA	AA	AA	AA	AA	AA	AC	AA	AA	AA	AA	AA	AC	AC	AA	AA	AA	CC	AA	--	AA	AA	AC
PZA02359.10	GG	AG	GG	GG	GG	AG	GG	AG	GG	GG	GG	AG	AG	GG	AG	AG	GG	AG	GG	AA	AA	AG	GG	GG	AA	GG	GG	GG	GG	AG	GG	GG	AG	AG	GG	GG	AG	AG	AG	GG	AG	AG	AA	GG	AG	GG	AG	AA
PZA02362.10	CC	CC	CC	CC	AA	CC	AC	AA	CC	CC	CC	AC	AC	CC	AC	AC	AA	AC	AA	CC	AC	CC	AC	AA	AA	CC	AA	AC	AC	CC	CC	AC	AC	AC	CC	CC	AC	CC	AC	CC	AC	CC	AC	AC	AA	CC	CC	CC
PZA02365.7	AC	AC	AA	CC	CC	CC	AC	CC	CC	CC	CC	AC	AC	CC	CC	CC	CC	CC	CC	CC	CC	AC	CC	CC	AA	CC	CC	AC	AC	CC	CC	CC	CC	AC	CC	CC	CC	AC	CC	CC	CC	AC	CC	CC	CC	CC	CC	CC
PZA02367.1	AG	AA	AG	AA	AA	AA	AA	AA	AA	AA	AA	AA	AA	AA	AG	AA	AA	AA	AA	AA	AA	AA	AA	AA	AA	AA	AA	AG	AA	AA	AA	AA	AA	AA	AA	AA	AA	AA	AA	AA	AA	GG	AA	AA	AA	AA	AA	AA
PZA02373.1	AA	GG	GG	GG	GG	AG	GG	AG	AA	AG	AA	AA	AG	AG	AG	AA	GG	--	GG	GG	AA	AA	AG	AA	AG	AA	GG	AG	GG	AG	--	AG	AG	AG	GG	GG	AG	AG	--	GG	GG	AA	GG	GG	--	GG	GG	AA
PZA02381.1	GG	GG	GG	GG	GG	GG	GG	GG	GG	GG	GG	GG	GG	GG	GG	GG	GG	GG	GG	GG	AG	GG	GG	GG	GG	GG	GG	GG	GG	GG	GG	GG	GG	AG	GG	GG	GG	AG	GG	AG	GG	GG	GG	GG	GG	GG	GG	GG
PZA02383.1	AG	AA	AG	AA	GG	AG	AA	GG	AG	GG	AA	AG	AA	AA	AA	GG	GG	AA	GG	AA	GG	AA	AG	AA	AA	GG	AA	AG	AG	GG	AG	GG	AG	AG	AG	GG	AG	GG	AG	AA	AG	AG	AA	GG	GG	AG	GG	AG
PZA02385.5	AG	AA	GG	AA	GG	AG	AA	AG	AG	AA	GG	AA	AG	AG	GG	AG	GG	AA	GG	GG	GG	AG	AG	AA	GG	GG	AA	AG	AG	AA	AA	AA	AG	AA	AG	AA	AG	AG	AA	AA	AA	GG	AG	AA	AA	AA	AA	AG
PZA02385.6	AA	GG	AA	GG	AA	AG	GG	AG	AG	GG	AA	GG	AG	AG	AA	AG	AA	GG	AA	AA	AA	AG	AG	GG	AA	AA	GG	AG	AA	GG	GG	GG	AG	GG	AG	GG	AG	AA	GG	GG	GG	AA	--	GG	GG	GG	GG	--
PZA02386.2	AG	AG	AG	AA	GG	AA	AA	AA	AA	AG	AA	AA	AA	AG	AG	AA	AA	AA	AA	AA	AA	AA	AA	AA	AA	AA	AA	AG	AG	AA	AA	AG	AG	AA	--	AA	AA	AG	AA	AA	AA	AG	AG	AA	AA	--	AA	AA
PZA02388.1	AG	GG	GG	AA	GG	AG	GG	GG	AG	AG	AG	AG	GG	GG	AG	GG	AA	GG	AG	AG	AA	AA	AG	AA	GG	GG	AG	GG	GG	GG	GG	GG	GG	AG	AG	AG	GG	GG	AA	GG	AG	GG	GG	AG	AG	AA	GG	GG
PZA02402.1	AA	AG	AG	AG	GG	GG	AG	GG	AA	GG	GG	GG	AG	AG	AG	AA	GG	AG	AG	GG	AG	GG	GG	GG	AA	GG	GG	GG	AG	GG	AA	GG	GG	GG	AG	AG	AG	AA	AA	GG	AG	AG	GG	AG	GG	AA	AA	AA
PZA02403.12	CC	CC	CC	CC	CC	AC	CC	CC	CC	CC	CC	CC	CC	CC	CC	AC	CC	AC	CC	CC	CC	CC	CC	CC	CC	CC	CC	CC	AC	CC	AC	CC	CC	CC	CC	AC	CC	CC	CC	CC	CC	CC	CC	CC	CC	CC	CC	CC
PZA02411.2	AA	AC	AC	CC	AA	AC	AC	AC	AA	AC	CC	CC	AC	AA	AA	AA	AA	AC	AA	AA	CC	AA	CC	CC	AC	AA	AA	AA	AA	AA	AA	AC	AC	AC	AA	AA	AA	AA	AC	CC	AA	AC	AA	AC	AC	AC	AA	AA
PZA02411.3	GG	AG	AG	AA	GG	AG	AG	AG	GG	AG	AA	AA	AG	GG	GG	GG	GG	AG	GG	GG	AA	GG	AA	AA	AG	GG	GG	GG	GG	GG	GG	AG	GG	GG	GG	GG	GG	GG	AG	AA	GG	GG	GG	AG	GG	AG	GG	GG
PZA02421.1	AC	CC	AA	AC	CC	CC	AC	AA	AA	AA	CC	AC	AA	AC	AA	AA	AA	AA	AA	AC	CC	AA	CC	AC	CC	CC	AA	CC	AC	AC	CC	AC	AA	CC	CC	AA	CC	AA	AA	AC	AC	AC	AC	AC	--	CC	CC	AA
PZA02423.1	AA	AA	AA	AA	AA	AA	AA	AA	AA	AA	AA	AA	AA	AC	AA	AC	AA	AA	AA	AA	AA	AA	AC	AA	AA	AA	AA	AA	AA	AA	AA	AA	AA	AC	AA	AA	AA	AA	AA	AA	AA	AA	AA	AA	AA	AA	AA	AA
PZA02427.1	AC	AA	AA	CC	CC	AC	CC	CC	CC	AC	CC	AC	CC	CC	AC	CC	CC	AC	CC	AA	AA	CC	CC	AC	AA	CC	AA	CC	AC	CC	AC	AC	AA	AC	AC	AC	CC	AC	AC	AC	AC	AC	AC	AC	--	AA	AA	CC
PZA02450.1	AA	AA	CC	AA	CC	AC	AA	CC	CC	CC	CC	CC	CC	CC	CC	CC	CC	CC	AA	AC	AC	CC	CC	CC	CC	CC	CC	CC	AC	AA	CC	AC	CC	CC	AC	AC	AC	AA	AC	CC	CC	AA	CC	AC	AA	AA	AC	CC
PZA02457.1	GG	GG	GG	GG	AA	AG	AA	GG	GG	AA	AA	GG	AA	AA	AG	AG	GG	GG	GG	GG	GG	AG	AG	AG	AG	GG	GG	GG	GG	GG	AG	AG	AG	GG	AG	AG	AA	AG	AA	AA	GG	AG	GG	GG	--	AG	GG	AA
PZA02462.1	AA	AA	AC	AA	AA	AA	AA	AA	CC	AC	AA	AA	AA	AC	CC	AA	CC	AA	AA	AC	AA	AC	AC	AC	AA	CC	AA	AC	AA	CC	CC	CC	AC	CC	AC	CC	AA	AC	AC	AC	AC	AC	CC	AA	AA	AA	AC	AA
PZA02471.5	CC	CC	CC	CC	CC	CC	CC	CC	CC	AC	CC	CC	CC	CC	CC	CC	CC	CC	CC	CC	AC	CC	CC	CC	CC	CC	CC	CC	CC	CC	CC	CC	CC	CC	CC	AC	CC	CC	CC	CC	CC	CC	CC	CC	AA	CC	CC	CC
PZA02472.2	AA	AA	AA	AA	AA	AA	AA	AA	AA	AA	AA	AA	AA	AA	AA	AA	AA	AA	AA	AA	AA	AA	AA	AA	AA	AA	AA	AA	AA	AA	AA	AA	AC	AA	AA	AA	AA	AA	AA	AA	AA	AA	AA	AA	AA	AA	AA	AA
PZA02474.1	AA	AA	AG	AA	AA	AA	AA	GG	AA	AG	AA	AA	AA	AA	AG	AA	GG	AG	AA	AG	GG	GG	AA	AG	AA	AA	AG	GG	GG	AG	GG	AG	GG	GG	AA	AG	AG	GG	GG	AA	--	AG	AG	AG	AA	GG	GG	AA
PZA02478.6	GG	GG	GG	GG	GG	GG	GG	GG	GG	GG	GG	GG	GG	GG	AG	GG	GG	GG	GG	GG	GG	GG	GG	GG	GG	GG	GG	GG	GG	AG	GG	GG	AG	GG	AG	GG	GG	GG	GG	GG	AG	GG	GG	GG	AG	GG	GG	GG
PZA02479.1	GG	GG	AG	AG	GG	GG	GG	AG	AA	AG	GG	AG	AG	AG	AA	AG	GG	AG	GG	GG	GG	AA	GG	AA	GG	GG	GG	AA	GG	AG	GG	AG	GG	GG	AA	GG	AG	AG	AG	AG	GG	AG	GG	GG	GG	GG	GG	GG
PZA02480.1	AG	AA	AA	GG	GG	AG	GG	GG	AA	GG	AA	AA	AG	AA	AG	AG	GG	GG	GG	GG	GG	AA	GG	GG	GG	GG	GG	GG	AG	GG	AA	GG	AG	GG	GG	GG	AG	AG	GG	GG	GG	GG	GG	GG	GG	GG	GG	GG
PZA02484.1	CC	CC	CC	CC	CC	CC	AC	AA	CC	CC	CC	CC	CC	CC	AC	CC	CC	CC	AC	CC	CC	CC	AC	CC	CC	CC	CC	CC	CC	CC	AA	CC	CC	CC	AA	CC	AA	AC	AC	AC	AC	AC	AC	CC	--	CC	CC	CC
PZA02487.1	GG	GG	GG	GG	AG	AG	GG	GG	AA	GG	GG	AG	GG	GG	GG	AG	GG	AG	GG	GG	AA	GG	AG	GG	GG	GG	GG	AA	AG	AA	GG	GG	AA	GG	GG	GG	AA	AG	AG	GG	GG	AG	AG	AG	GG	GG	GG	GG
PZA02514.1	CC	CC	CC	CC	CC	CC	CC	CC	CC	CC	CC	CC	CC	CC	CC	CC	CC	CC	CC	AC	CC	CC	CC	CC	CC	CC	CC	CC	CC	CC	CC	CC	CC	CC	CC	CC	CC	CC	CC	CC	CC	CC	CC	CC	CC	CC	CC	CC
PZA02538.5	AA	AA	AA	AA	AA	AA	AG	AA	GG	AG	AA	AA	AA	AA	AG	AG	AA	AA	AA	AG	AA	AA	AA	AA	AA	AA	AA	AA	AA	AA	AA	AA	AA	AA	AG	AA	AA	AA	AA	AA	AA	AG	AA	AA	AA	AA	AA	AA
PZA02549.3	AA	AA	AA	AA	AA	AA	AG	AA	AA	AA	AA	AA	AA	AA	AA	AG	AA	AG	AA	AA	AA	AA	AA	AA	AA	AA	AA	AA	AA	AA	AA	AA	AG	AA	AG	GG	AG	AA	AA	AA	AA	AA	AA	AG	GG	AA	AA	AA
PZA02550.1	GG	AA	GG	GG	GG	GG	GG	GG	GG	AG	GG	AG	GG	AG	AG	GG	GG	GG	GG	GG	AA	GG	AG	GG	GG	GG	GG	GG	GG	AG	AG	GG	GG	GG	GG	AG	GG	GG	GG	AG	GG	GG	GG	GG	AA	GG	GG	GG
PZA02554.1	GG	GG	GG	GG	GG	GG	GG	GG	AA	GG	GG	GG	AG	GG	GG	AG	GG	GG	GG	AG	GG	GG	GG	AG	GG	GG	GG	GG	GG	GG	GG	GG	GG	GG	GG	AG	GG	GG	GG	GG	GG	AG	GG	GG	--	GG	GG	GG
PZA02577.1	CC	AC	--	CC	AA	AC	AA	CC	AA	AC	AC	CC	AC	AC	CC	AC	CC	AC	CC	CC	CC	CC	--	AC	CC	CC	CC	AC	AC	AC	CC	CC	AC	CC	CC	CC	AC	CC	CC	AC	--	CC	AC	CC	AC	CC	--	CC
PZA02584.6	GG	GG	GG	GG	AG	AA	GG	GG	GG	GG	GG	GG	AG	GG	AG	GG	GG	GG	GG	AG	GG	GG	GG	GG	GG	GG	GG	GG	GG	GG	GG	GG	AG	GG	GG	GG	GG	GG	GG	GG	GG	AG	GG	GG	GG	GG	GG	GG
PZA02589.1	AA	AA	AA	AA	AA	AG	AG	GG	AA	AG	AA	AG	AG	GG	AA	AA	AA	AA	AA	AA	AA	AG	AA	AG	AA	GG	AA	AG	AA	GG	GG	AG	AA	AA	GG	GG	AA	AG	AG	AA	AG	AG	GG	AA	--	AA	AA	AA
PZA02612.1	CC	CC	AC	CC	CC	AA	AC	AA	AA	AA	CC	AC	AC	CC	CC	AA	AA	AC	AA	AA	AA	AC	AA	AA	CC	CC	AC	AC	AA	AC	AA	AC	AA	AA	AA	AA	AA	AC	AA	AC	AA	AA	AC	AA	AA	AC	AA	AC
PZA02619.1	AG	GG	AA	GG	AA	AA	AA	AA	AA	AG	AA	AG	AG	AA	AA	AA	AA	AA	AA	AA	AA	AA	AA	AA	AG	GG	AA	AA	AA	AA	AA	AA	AA	AA	AA	AA	AA	AA	AA	AA	AA	AG	AA	AA	AA	AG	GG	AA
PZA02625.1	AG	AG	AG	AG	AG	AG	AA	AA	AA	AA	AA	AA	AA	AA	AA	AA	AG	AG	AG	AG	AG	AG	AG	AG	AG	AG	AG	AA	AG	AG	AG	AG	AA	AG	AG	AG	AG	AA	AG	AG	AA	AG	AA	AG	--	--	AG	AA
PZA02629.16	AA	AA	GG	AA	GG	GG	AG	AG	AA	AG	AG	GG	AG	AG	AG	AA	GG	AG	GG	GG	AG	AA	AA	GG	AG	AA	GG	AA	AA	AA	AA	AG	AG	AG	AG	AG	AA	AA	AA	GG	AA	GG	--	AG	--	AA	AA	AA
PZA02632.1	AA	AA	AA	AA	AA	AA	AA	AA	AA	AA	AA	AA	AA	AA	AA	AA	AA	AA	AA	AG	AA	AA	AA	AA	AA	AG	AG	AA	AA	AG	AA	AA	AA	AG	AG	AG	AG	AA	AG	AG	AA	AG	AG	AA	AA	AA	AA	AA
PZA02633.4	AA	AA	AA	AA	GG	GG	GG	AA	AG	AG	AG	GG	AG	AA	AG	AG	GG	AG	AA	GG	AA	AA	AG	AG	GG	AA	AG	AG	AA	GG	AG	GG	GG	AG	GG	GG	AA	AG	GG	AG	GG	GG	AA	GG	--	AG	AA	--
PZA02648.2	AA	AA	AA	AA	AA	AA	AA	AA	AA	AA	AA	AA	AA	AA	AG	AA	AA	AA	AG	AA	AG	AA	AA	AA	GG	AA	AA	AA	AG	AA	AA	AA	AA	AA	AA	AA	AA	AA	AA	AA	AG	AA	AA	AA	AA	AA	AA	AA
PZA02653.12	AA	AA	AA	AA	AA	AA	AA	AA	AA	AA	AA	AA	AA	AA	AA	AA	AA	AG	AA	AG	AA	AA	AA	AG	GG	AA	AA	AA	AA	AA	AG	AA	AA	AA	AA	AA	AA	AA	AA	AA	AG	AA	AA	AA	--	AA	AA	AA
PZA02663.1	GG	AG	GG	GG	AG	AG	AA	AG	AA	GG	GG	GG	AG	GG	AG	AG	AA	AG	AA	AG	AA	GG	AG	GG	GG	GG	AG	AA	GG	GG	AG	AG	AG	AG	GG	GG	GG	AG	AG	AG	AG	AG	AA	AA	GG	GG	AG	GG
PZA02678.1	AA	GG	AG	GG	GG	GG	AG	AA	GG	GG	GG	GG	GG	GG	GG	GG	GG	GG	GG	GG	GG	GG	GG	GG	AA	GG	GG	GG	AA	AA	AG	GG	GG	AG	AG	GG	GG	GG	GG	AG	AG	GG	AG	AA	--	AG	AA	GG
PZA02688.2	GG	GG	AA	GG	AG	AA	AA	GG	AA	AG	GG	AG	AA	GG	GG	GG	GG	GG	GG	GG	GG	GG	GG	AA	GG	GG	AG	AA	AA	AA	AA	AA	AG	AG	AG	AG	AA	GG	GG	AA	AG	AG	AA	AA	AG	AA	AA	AG
PZA02714.5	AG	GG	AA	AA	GG	AG	AA	AA	AA	GG	GG	GG	AG	GG	AG	AA	GG	GG	AA	AG	AA	GG	AA	AG	AA	GG	AG	GG	GG	AA	AA	GG	AA	AG	AG	AG	AG	AG	GG	AG	AG	AG	AG	GG	GG	AA	AG	AA
PZA02727.1	GG	GG	AG	AA	GG	AG	AA	GG	AA	AG	AA	GG	AA	GG	AA	AA	AA	AA	AA	AA	AG	AA	AG	GG	AA	GG	AG	AA	GG	AA	AA	AG	GG	AG	AG	AA	AG	AG	AG	AG	AA	AA	AA	AA	GG	AG	AA	AA
PZA02763.1	GG	GG	GG	GG	AA	AA	AG	GG	AA	AG	AG	AG	AA	GG	GG	AG	AA	AG	GG	AG	AG	AG	AG	GG	GG	GG	GG	AG	AG	AG	AG	AG	AA	AA	AG	AG	AA	AA	AG	AA	AG	AG	GG	GG	AA	GG	GG	GG
PZA02767.1	GG	GG	GG	GG	AA	GG	AG	GG	GG	GG	AA	GG	AG	GG	AG	GG	GG	GG	GG	AA	GG	GG	AG	GG	AA	GG	GG	GG	GG	AA	GG	GG	GG	GG	GG	AG	GG	AG	AG	GG	AG	AG	GG	AG	AG	GG	GG	AG
PZA02788.12	GG	GG	GG	GG	GG	AA	AG	AA	GG	AG	GG	GG	AG	GG	GG	GG	GG	AG	GG	GG	GG	GG	AA	GG	GG	AA	AA	AG	AG	GG	AG	AG	AG	AG	AG	AG	GG	AG	AG	AG	AG	AG	GG	--	AA	GG	AA	GG
PZA02791.9	GG	GG	GG	GG	GG	AG	GG	GG	AA	AG	AG	AG	AG	GG	AG	AG	GG	AG	GG	GG	GG	GG	AG	AG	GG	AG	GG	GG	AG	AG	AA	GG	GG	AG	AG	AG	AA	AG	AA	AG	GG	AA	GG	AG	AG	GG	GG	AG
PZA02792.16	GG	GG	GG	GG	AA	GG	GG	AA	AA	GG	AA	AA	AG	GG	AG	AG	AA	AA	AA	GG	GG	AA	GG	GG	GG	GG	AA	GG	GG	GG	AG	AG	AG	AG	AG	AG	AA	AG	AG	AG	GG	GG	GG	GG	--	GG	GG	GG
PZA02792.24	AA	AA	AA	AA	CC	AA	AA	CC	CC	AC	CC	CC	AC	AA	CC	AC	CC	CC	CC	AA	CC	CC	AA	AA	AA	AA	CC	AA	AA	AC	AC	AC	AC	AC	AC	AC	CC	AC	AC	AC	AA	AA	AA	AA	--	AA	AA	AA
PZA02811.5	AA	GG	AG	AA	GG	GG	AG	AA	AA	AG	GG	AG	AA	GG	AG	AA	AG	AA	AG	GG	AA	AA	AG	GG	AA	AA	AA	AA	GG	AA	GG	AG	GG	AA	GG	AG	AA	GG	GG	AA	GG	GG	GG	AG	GG	AG	GG	AA
PZA02815.25	GG	GG	AA	GG	AA	AA	--	AA	GG	AA	AA	AG	AG	GG	AA	AG	AG	AG	GG	AA	AA	GG	AG	GG	AA	AA	GG	AG	AG	AG	AA	AA	AA	AA	AA	AA	AA	AA	AA	AA	AG	AG	AG	AG	AA	AA	AA	--
PZA02818.6	GG	GG	AA	AG	AA	AG	AG	AA	AA	GG	GG	AA	AG	AG	AG	AG	AA	GG	AA	GG	AG	AG	AG	AG	AA	AA	GG	AA	AA	GG	AA	AA	AG	AA	GG	AG	AG	GG	AA	GG	AA	AG	AA	AA	GG	GG	AA	AG
PZA02819.40	GG	GG	GG	GG	GG	GG	GG	GG	GG	GG	GG	GG	GG	GG	GG	GG	GG	GG	GG	AA	GG	GG	GG	GG	GG	GG	GG	GG	GG	GG	GG	GG	GG	GG	GG	GG	GG	GG	GG	GG	GG	GG	GG	GG	GG	GG	GG	GG
PZA02824.5	GG	GG	GG	GG	GG	AG	AG	GG	AA	GG	GG	GG	GG	GG	AG	AG	GG	GG	GG	GG	AG	GG	AG	AG	AA	GG	AA	--	AG	AG	AG	GG	GG	GG	GG	AG	AG	AG	AG	GG	AG	AG	--	GG	--	--	GG	GG
PZA02830.9	CC	CC	CC	CC	CC	AC	AC	CC	CC	CC	AA	CC	CC	CC	CC	AC	AA	CC	CC	CC	CC	CC	CC	CC	CC	CC	CC	CC	AC	CC	CC	CC	CC	CC	CC	CC	CC	AC	CC	AC	CC	AC	--	CC	CC	AC	CC	--
PZA02831.2	GG	AG	GG	AA	GG	AA	AG	GG	GG	GG	GG	AG	GG	GG	GG	GG	GG	GG	AA	AG	GG	GG	AG	GG	GG	AG	GG	GG	GG	GG	GG	AG	AG	AG	AG	AG	GG	GG	GG	GG	AG	AG	AA	GG	GG	GG	GG	GG
PZA02861.12	GG	GG	GG	GG	GG	GG	GG	GG	GG	AG	GG	GG	GG	GG	GG	GG	GG	GG	AG	GG	GG	GG	GG	GG	GG	GG	GG	GG	GG	GG	AA	GG	GG	GG	AG	GG	AG	AG	GG	GG	GG	GG	GG	GG	GG	GG	GG	GG
PZA02861.13	CC	CC	CC	CC	CC	CC	CC	CC	CC	AC	CC	CC	CC	CC	CC	CC	CC	CC	AC	CC	CC	CC	CC	CC	CC	CC	CC	CC	CC	CC	AA	CC	CC	CC	AC	CC	AC	AC	CC	CC	CC	CC	CC	CC	CC	CC	CC	CC
PZA02862.10	AC	CC	CC	CC	CC	AC	CC	CC	AA	CC	AA	AC	AA	CC	CC	AC	CC	AC	AA	AC	CC	CC	AA	CC	CC	CC	CC	CC	CC	CC	AA	AA	AA	AC	AC	CC	AC	AC	CC	AC	AA	CC	AC	AA	CC	AC	AA	AC
PZA02868.11	CC	CC	CC	CC	CC	CC	CC	CC	AC	CC	CC	CC	CC	CC	AC	AC	AC	CC	CC	CC	CC	CC	CC	AA	AC	CC	AA	CC	AC	AA	AC	CC	CC	AA	AC	AC	AC	CC	CC	AC	CC	--	--	CC	CC	CC	CC	CC
PZA02868.9	--	--	GG	GG	GG	GG	GG	GG	AA	GG	GG	GG	GG	--	AG	AG	AA	GG	AA	GG	GG	--	GG	AA	AA	GG	AA	GG	AG	AA	AG	GG	GG	AA	AG	AG	AG	GG	GG	AG	GG	AG	AG	GG	AA	GG	GG	AA
PZA02869.8	GG	GG	GG	GG	GG	GG	GG	AA	GG	GG	GG	GG	AG	GG	AG	AG	AA	GG	AA	AG	GG	GG	GG	GG	GG	GG	GG	GG	GG	GG	GG	GG	GG	GG	GG	AG	GG	GG	AG	GG	GG	GG	GG	GG	GG	GG	GG	GG
PZA02878.12	GG	GG	GG	GG	GG	GG	GG	AA	GG	AG	GG	AG	GG	GG	GG	AG	AG	GG	AG	GG	AG	GG	GG	GG	GG	GG	GG	GG	GG	GG	GG	GG	GG	GG	GG	GG	AG	AG	GG	GG	AA	GG	GG	GG	AG	GG	GG	GG
PZA02881.9	GG	GG	GG	GG	AA	AG	AG	GG	GG	GG	GG	GG	AG	GG	GG	GG	GG	AG	GG	GG	GG	AG	GG	GG	GG	AG	GG	AG	GG	GG	GG	AG	AG	GG	AG	GG	AG	GG	AG	AA	AG	GG	AG	GG	GG	GG	AG	GG
PZA02888.3	AA	AA	GG	AA	AA	AG	AG	GG	GG	AG	GG	GG	GG	GG	AG	GG	AG	AG	GG	GG	GG	AG	AG	GG	GG	GG	AG	GG	GG	GG	GG	GG	AG	AG	AG	AA	GG	AA	AG	AG	GG	AA	GG	AG	AG	GG	GG	AG
PZA02890.3	AA	AG	AA	GG	AA	AA	AG	AA	AA	AA	AG	AA	AA	GG	AG	AA	AA	AG	AA	AA	AA	AA	AA	AG	AA	AA	AA	AG	AG	AA	AA	AG	AA	AG	AA	AA	AG	AA	AA	AG	AA	AA	AA	AG	GG	AA	AA	AA
PZA02890.4	AA	AC	AA	CC	AA	AA	AC	AA	AA	AA	AC	AA	AA	CC	AC	AA	AA	AC	AA	AA	AA	AA	AA	AC	AA	AA	AA	AC	AC	AA	AA	AC	AA	AC	AA	AA	AC	AA	AA	AC	AA	AA	AA	AC	CC	AA	AA	AA
PZA02890.5	CC	CC	CC	CC	CC	CC	CC	CC	CC	CC	--	CC	CC	CC	CC	CC	CC	AC	CC	AC	CC	AC	CC	AC	CC	CC	CC	CC	--	CC	CC	CC	CC	AC	CC	CC	CC	AC	CC	AC	CC	CC	CC	CC	CC	CC	CC	CC
PZA02897.12	GG	GG	GG	GG	AA	GG	GG	AA	AA	GG	GG	GG	GG	GG	GG	AG	AG	GG	AG	GG	GG	AG	GG	GG	GG	GG	GG	GG	GG	GG	GG	AG	GG	GG	GG	GG	AG	AG	AG	GG	AG	GG	GG	GG	GG	GG	GG	GG
PZA02906.12	GG	GG	AG	GG	GG	GG	GG	GG	GG	AG	GG	AA	AG	GG	GG	AG	GG	GG	GG	AG	GG	GG	AA	AG	GG	GG	AG	AG	AG	AA	GG	GG	AG	GG	AG	GG	GG	GG	AG	GG	--	GG	--	AA	--	GG	GG	--
PZA02906.7	AA	AA	AG	AA	AA	AA	AA	AG	AA	AG	AA	GG	AG	AA	AA	AG	AA	AA	AA	--	AG	--	GG	AG	AA	AA	GG	AG	AG	GG	AA	AA	GG	AG	AG	AA	AA	AA	AG	AA	AG	AA	AG	GG	GG	AA	AA	AG
PZA02919.1	AG	AG	AA	AA	GG	AA	AA	AA	AA	AG	AA	AG	AG	AG	AG	AG	GG	AA	GG	GG	AG	AA	AG	AG	GG	GG	GG	AG	GG	GG	AG	AA	GG	GG	GG	AG	GG	GG	GG	AG	GG	GG	AG	GG	AG	GG	GG	GG
PZA02921.9	GG	GG	GG	GG	GG	GG	AG	GG	GG	GG	GG	GG	AG	GG	GG	AG	--	GG	GG	GG	GG	GG	AG	AG	AA	GG	GG	GG	GG	GG	GG	GG	AG	GG	GG	GG	GG	GG	GG	GG	GG	GG	AG	GG	GG	GG	GG	AG
PZA02939.5	CC	CC	CC	CC	CC	AC	CC	CC	CC	CC	CC	CC	CC	CC	CC	CC	CC	CC	CC	CC	AC	CC	CC	CC	CC	AC	CC	CC	AC	CC	CC	CC	CC	CC	CC	CC	CC	CC	CC	CC	CC	CC	AC	CC	CC	CC	CC	CC
PZA02939.6	GG	GG	GG	GG	GG	GG	GG	GG	GG	GG	GG	GG	GG	GG	GG	GG	GG	GG	GG	GG	GG	GG	GG	GG	GG	GG	GG	GG	GG	GG	GG	GG	GG	GG	GG	GG	GG	GG	GG	GG	GG	GG	GG	GG	GG	GG	GG	GG
PZA02941.2	CC	CC	CC	CC	CC	CC	CC	CC	CC	CC	CC	CC	CC	CC	CC	CC	CC	CC	CC	CC	CC	CC	CC	CC	CC	CC	CC	CC	CC	CC	CC	CC	CC	CC	CC	CC	CC	CC	CC	CC	CC	CC	CC	CC	CC	CC	CC	CC
PZA02941.3	GG	GG	GG	GG	GG	GG	GG	GG	GG	GG	GG	GG	GG	GG	GG	GG	GG	GG	GG	GG	GG	GG	GG	GG	GG	GG	GG	GG	GG	GG	GG	GG	GG	GG	GG	GG	GG	GG	GG	GG	GG	GG	GG	GG	GG	GG	GG	GG
PZA02941.6	GG	GG	AG	GG	GG	AA	AA	AA	GG	AG	AA	AA	AA	GG	GG	AG	GG	AG	AA	GG	AA	AG	AA	GG	GG	GG	AG	AA	AA	AA	AA	AA	AA	GG	GG	AA	GG	AA	AA	AA	AG	AA	AA	AG	AG	GG	GG	GG
PZA02946.8	AG	AA	AG	AG	AA	AG	AG	AA	GG	AA	GG	AG	AG	AA	AG	AG	GG	AG	AA	AG	AA	AG	AA	AA	GG	AA	AG	GG	GG	AA	GG	AG	AG	AA	GG	AG	AG	AG	AG	AG	AA	AG	AA	GG	GG	--	GG	AA
PZA02948.21	AG	GG	AG	AA	GG	GG	AA	AA	GG	AG	AA	GG	AG	AA	AG	AA	GG	GG	AA	AG	GG	AA	GG	AG	AA	AA	AA	GG	AG	GG	AA	GG	AG	GG	GG	GG	AG	AG	GG	GG	GG	AG	GG	GG	GG	GG	GG	AA
PZA02949.22	GG	GG	GG	GG	GG	GG	GG	AA	GG	AG	GG	AG	AA	AG	GG	GG	AA	AG	GG	GG	GG	AG	GG	GG	GG	GG	GG	GG	GG	AG	GG	GG	AG	AG	AG	GG	AG	GG	AG	GG	AG	GG	AG	AG	GG	AA	GG	GG
PZA02949.26	AA	AA	AA	AA	AA	AA	AA	AA	AA	AA	AA	AA	AA	AA	AA	AA	AA	AA	AA	AA	AA	AA	AA	AA	AA	AA	AA	AA	AA	AA	AA	AA	AG	AA	AA	AA	AA	AA	AA	AA	AA	AA	AA	AA	AA	AA	AA	AA
PZA02955.3	CC	CC	AC	CC	AA	AA	AC	CC	AA	AA	CC	AC	AC	AA	AA	AC	AA	AA	AA	AA	AA	AA	AC	CC	AA	AA	AA	AA	AC	CC	AA	CC	AA	CC	AA	AC	AA	AA	AC	AA	AC	--	AC	AC	AA	AA	AC	AA
PZA02957.5	AA	AC	CC	CC	AC	CC	CC	AC	CC	CC	CC	AC	AC	CC	CC	CC	CC	AC	CC	CC	AC	CC	AA	CC	CC	CC	CC	AC	CC	AC	CC	CC	CC	CC	AC	CC	AC	CC	AC	AC	CC	CC	AC	CC	CC	AA	CC	CC
PZA02959.12	GG	AA	AG	GG	AA	AG	GG	GG	AG	AA	GG	GG	GG	AG	GG	GG	GG	AG	GG	GG	GG	GG	GG	GG	GG	GG	AG	GG	GG	GG	AG	GG	GG	AA	GG	AG	GG	AA	GG	GG	AA	GG	AG	GG	GG	AG	GG	GG
PZA02961.1	CC	CC	CC	CC	CC	CC	AC	CC	CC	CC	CC	CC	CC	CC	CC	CC	CC	CC	CC	CC	CC	CC	CC	CC	CC	CC	CC	CC	CC	CC	CC	AC	CC	CC	CC	CC	CC	CC	CC	CC	CC	CC	CC	CC	AA	CC	CC	CC
PZA02966.10	AA	AA	AA	AA	AA	AA	AA	AA	AA	AA	AA	AA	AA	AA	AG	AA	GG	AA	AA	AA	AA	AA	AA	AA	AA	AA	AA	AG	AG	AA	AA	AA	AG	AG	AG	AA	AA	AA	AA	AA	AA	AA	AA	AA	AA	AA	AA	AA
PZA02966.11	AG	AG	AG	GG	GG	AG	AG	GG	GG	GG	AA	GG	AG	GG	AG	AA	AA	GG	GG	AG	GG	GG	AG	GG	GG	GG	AG	AG	AG	AA	GG	GG	AG	AG	AG	GG	GG	GG	AG	GG	GG	GG	AA	GG	GG	AG	GG	AG
PZA02977.4	AA	AA	AG	AG	AA	AA	AA	AA	GG	AA	AA	AG	AA	AA	AA	AG	GG	AG	AA	AG	AG	AG	AA	AA	AA	AA	AG	AG	AA	AA	GG	AA	AA	AA	AA	AG	AA	AG	AA	GG	AG	AG	GG	AG	AA	AA	AA	AG
PZA02982.6	GG	AG	AG	AA	GG	AG	AG	AG	GG	GG	GG	AG	GG	GG	GG	GG	GG	AG	GG	GG	GG	GG	GG	GG	AG	AG	AA	GG	AG	AA	GG	GG	AG	AA	AA	GG	AG	AA	GG	GG	AA	AA	AG	AA	GG	AG	AA	GG
PZA02982.7	GG	GG	GG	--	GG	GG	GG	--	GG	GG	GG	AG	GG	GG	GG	GG	GG	AG	GG	GG	GG	GG	GG	GG	--	GG	GG	GG	AG	GG	GG	GG	GG	GG	GG	GG	GG	GG	GG	GG	GG	GG	GG	AG	GG	GG	GG	GG
PZA02983.28	AA	AG	AG	AA	GG	AG	AA	AG	AG	GG	AG	GG	GG	AG	AG	GG	AG	GG	AG	AG	AA	GG	AG	AG	GG	AA	AA	AG	AA	AA	AG	AA	AG	AA	AG	AA	AG	AG	--	AA	AG	AA	AA	AA	AA	AA	AA	AA
PZA02984.10	GG	GG	GG	GG	GG	GG	GG	GG	GG	GG	GG	GG	GG	GG	AG	GG	AG	GG	GG	GG	GG	GG	GG	GG	GG	GG	GG	--	GG	GG	GG	GG	GG	GG	GG	GG	GG	GG	GG	GG	GG	--	GG	GG	--	GG	GG	GG
PZA02988.2	AA	AA	AA	AA	AA	AA	AA	AA	AG	GG	AG	AA	AA	AG	--	GG	AA	AG	AA	AG	GG	AA	AA	AA	AA	AA	AA	AA	AA	AA	AG	AA	AA	AA	AG	AA	AA	AG	--	AG	AA	AG	AA	AA	AA	AA	AA	AA
PZA02992.1	AC	AC	AC	AA	AA	CC	AA	AA	AC	CC	AA	AC	AC	AA	CC	AC	AA	AA	AA	AC	AA	AC	AC	AC	AC	AA	AA	AA	AA	AA	AA	AA	AC	AC	AC	AC	AA	AC	AC	AA	AC	CC	CC	AC	--	AC	CC	AA
PZA02992.15	GG	GG	GG	GG	GG	AG	GG	GG	GG	GG	GG	GG	GG	GG	GG	GG	GG	GG	GG	GG	GG	GG	GG	GG	AG	GG	GG	GG	GG	GG	GG	GG	GG	GG	GG	GG	GG	GG	GG	GG	GG	GG	GG	GG	GG	GG	GG	GG
PZA02992.8	AG	AG	AG	GG	GG	AA	GG	GG	AG	AA	GG	AG	AG	GG	AA	AG	GG	GG	GG	AG	GG	AG	AG	AG	AG	GG	GG	GG	GG	GG	GG	GG	AG	AG	AG	AG	GG	AG	AG	GG	AG	AA	AA	AG	--	AG	AA	GG
PZA02993.14	AA	AA	AA	AA	AA	AA	AG	GG	AG	AA	AA	GG	AG	AA	AG	AG	AA	AG	AA	AA	AA	AG	AA	AA	AA	GG	AG	AA	AA	AA	AA	AA	AA	AA	AG	AA	AG	AA	AA	AA	AA	AA	AA	AA	AA	--	AG	AA
PZA02993.5	AA	AA	AA	AA	AA	AA	AC	CC	AC	AA	AA	CC	AC	AA	AC	AC	AA	AC	AA	AA	AA	AC	AA	AA	AA	CC	AC	AA	AA	AA	AA	AA	AA	AA	AC	AA	AC	AA	AA	AA	AA	AA	AA	AA	AA	AC	AC	AA
PZA03003.10	GG	GG	AG	GG	GG	GG	AG	GG	GG	GG	GG	GG	GG	GG	GG	GG	GG	GG	GG	GG	GG	GG	AG	GG	GG	GG	GG	GG	GG	GG	GG	GG	GG	AG	GG	GG	GG	GG	GG	GG	AG	AG	GG	GG	--	GG	GG	GG
PZA03003.11	AA	AC	CC	AA	AA	AC	AC	AA	CC	AC	CC	AA	AC	CC	AC	AC	AA	AC	CC	CC	CC	AA	CC	CC	CC	AA	CC	AC	AC	AA	AA	AC	CC	AC	CC	AC	AA	AC	AA	AA	CC	CC	AA	AC	--	AC	AC	AC
PZA03005.19	AA	AA	AA	AA	CC	AC	AC	CC	CC	AC	AA	CC	CC	AC	AC	CC	AC	CC	CC	CC	CC	AA	AA	AC	CC	AC	CC	AC	AA	CC	AA	CC	AC	AC	CC	AC	AA	AC	AA	AC	AC	CC	CC	CC	CC	CC	AA	AC
PZA03008.21	AA	AA	AA	AA	AA	AA	AA	AA	AA	AA	AA	AA	AA	AA	AA	AA	AA	AA	AA	AA	AA	AA	AA	AA	AA	AA	AA	AA	AA	AA	AA	AA	AA	AA	AA	AA	AA	AA	AA	AA	AA	AA	AA	AA	AA	AA	AA	AA
PZA03009.5	GG	GG	GG	GG	GG	GG	GG	GG	GG	GG	GG	GG	GG	GG	GG	AG	GG	GG	AA	GG	AG	AG	AG	GG	GG	GG	GG	GG	GG	GG	AG	GG	GG	GG	GG	GG	GG	GG	GG	GG	GG	GG	GG	GG	GG	GG	GG	GG
PZA03009.6	GG	GG	GG	GG	AG	GG	GG	GG	GG	GG	GG	AG	GG	GG	GG	GG	GG	GG	GG	GG	GG	GG	GG	AG	GG	GG	GG	GG	GG	GG	GG	GG	GG	GG	GG	GG	AG	GG	GG	GG	GG	GG	AG	GG	GG	GG	GG	GG
PZA03011.6	AA	AA	AA	AA	AA	AA	AG	AA	AA	AA	AA	AA	AA	AA	AG	AA	AA	AA	AA	AA	AA	AA	AA	AA	AA	AA	AA	AA	AA	AA	AA	AA	AA	AA	AA	AA	AA	AA	AA	AA	AA	AA	AA	AA	AA	AA	AA	AA
PZA03012.10	GG	GG	GG	GG	AG	--	GG	GG	GG	GG	GG	GG	--	GG	GG	GG	GG	GG	GG	GG	GG	GG	AG	GG	GG	GG	--	GG	GG	GG	GG	GG	GG	GG	GG	GG	GG	GG	GG	GG	GG	GG	GG	GG	GG	GG	GG	--
PZA03013.8	GG	GG	GG	GG	GG	GG	GG	GG	GG	GG	GG	GG	GG	GG	GG	GG	GG	GG	GG	GG	AA	GG	AG	GG	GG	GG	GG	GG	GG	GG	GG	GG	GG	GG	GG	GG	GG	GG	GG	GG	GG	GG	GG	GG	GG	GG	GG	GG
PZA03014.9	GG	GG	GG	GG	GG	GG	GG	GG	GG	GG	GG	GG	GG	GG	GG	GG	GG	GG	GG	GG	GG	GG	GG	GG	GG	GG	GG	GG	GG	GG	GG	GG	GG	GG	GG	GG	GG	GG	GG	GG	GG	GG	GG	GG	GG	GG	GG	GG
PZA03027.12	AA	AA	AA	AA	AA	AG	AG	AG	AA	AA	AA	AG	AA	GG	AG	GG	AG	AG	AA	AA	AA	AG	AA	AA	AA	GG	AA	GG	AA	AA	AA	AA	AA	AA	AA	AA	AG	AA	AA	AG	AG	AG	GG	AA	AA	AA	AA	AA
PZA03028.5	GG	GG	GG	GG	GG	GG	GG	AA	GG	GG	AG	GG	AG	GG	GG	GG	GG	GG	AA	GG	GG	GG	GG	GG	GG	GG	GG	GG	GG	GG	GG	GG	AG	GG	GG	GG	GG	GG	GG	GG	GG	GG	GG	GG	GG	GG	GG	GG
PZA03035.5	AG	AA	AG	AA	AA	AG	AA	AA	GG	AA	AA	AG	--	AA	GG	AG	AG	AA	GG	AG	AA	GG	AG	GG	AA	--	AA	AG	AA	AA	AA	AA	AA	AA	AA	AG	AA	AA	AA	AA	AA	AA	AA	AA	AA	AA	AA	AG
PZA03036.23	--	AA	AA	AA	GG	AA	AA	AA	AA	AA	AA	AA	AG	AA	AA	AG	AA	AA	AA	AG	AA	AA	AA	AA	GG	AA	AA	AG	AG	AA	AA	AG	AG	GG	AG	AG	AG	AG	AA	AG	--	AA	AG	AG	GG	AA	AG	AA
PZA03037.2	CC	CC	AC	CC	CC	CC	CC	CC	CC	AC	AC	CC	AC	AA	CC	CC	AA	CC	CC	CC	CC	CC	CC	CC	CC	AA	AA	AC	CC	AC	CC	AC	CC	CC	AC	CC	AC	CC	AA	AC	--	CC	CC	CC	AC	CC	CC	CC
PZA03047.12	GG	GG	GG	GG	GG	GG	AG	GG	GG	GG	AA	GG	GG	GG	AG	GG	AA	GG	GG	GG	GG	GG	AA	AG	GG	AA	GG	AG	AG	GG	AG	AG	GG	AG	AG	AG	GG	GG	AG	GG	GG	AG	GG	AG	--	--	GG	--
PZA03047.22	AG	GG	AG	GG	GG	GG	GG	AA	GG	AG	GG	AG	AG	AA	GG	AA	GG	AG	GG	AG	GG	GG	GG	GG	AA	GG	--	GG	GG	GG	GG	GG	GG	GG	GG	GG	GG	AG	GG	GG	GG	GG	GG	GG	GG	AG	AG	AA
PZA03049.23	AC	CC	CC	CC	CC	CC	CC	CC	CC	CC	CC	CC	AC	CC	AC	AC	CC	AC	AC	AC	AC	CC	AA	CC	CC	AA	AA	AC	CC	CC	CC	CC	CC	CC	AA	AA	CC	AC	CC	AC	AC	AA	CC	CC	AC	AA	CC	CC
PZA03049.24	AA	AA	AA	AA	AA	AA	AA	AA	AA	AA	AA	AA	AA	AA	AA	AA	AA	AA	AC	AA	AA	AA	AA	AA	AA	AA	AA	AA	AA	AA	AA	AA	AA	AA	AA	AA	AA	AC	AA	AA	AA	AA	AA	AA	AA	AA	AA	AA
PZA03050.11	AA	AA	AA	AC	AA	CC	AA	AA	AC	AA	AA	AC	AA	AA	AA	CC	CC	AA	CC	AC	AA	AA	AC	AC	CC	CC	CC	AC	AC	CC	AC	AC	AC	CC	CC	AC	AA	AC	AC	AC	AC	AA	CC	AA	AC	--	AA	AA
PZA03051.3	AA	AA	AA	AA	AA	AC	AA	AA	AC	AA	AA	AA	AC	AA	AC	AA	AA	AA	AC	AA	AA	AA	AA	AA	AA	AA	AA	AA	--	AA	AA	AC	AA	AC	AA	AA	AC	AA	AA	AA	AA	AC	AA	--	AC	AA	AA	AA
PZA03052.15	AA	AA	AA	AA	AA	AA	AA	AA	AA	AA	AA	AA	AA	AA	AA	AA	AA	AA	AA	AA	AA	AA	AA	AA	AA	AA	AA	AA	AA	AA	AA	AA	AA	AA	AA	AA	AA	AA	AA	AA	AA	AA	AA	AA	AA	AA	AA	AA
PZA03057.3	AA	AA	AA	AA	AA	AA	AA	AA	AA	AA	AA	AA	AA	AA	AA	AA	AA	GG	AA	AA	AA	AA	AA	AA	AA	AA	AA	AA	AA	AA	AA	AA	AA	AA	AA	AA	AA	AA	AA	AA	AA	AA	AA	AA	AA	AA	AA	AA
PZA03063.21	AA	AA	AA	AA	AA	AA	AA	AA	AA	AA	GG	AG	GG	GG	AA	AG	AA	AA	AA	GG	AA	AG	AA	AG	AA	GG	AG	AA	AG	AA	AG	AA	AG	AA	AA	AG	AA	AG	AA	AA	AA	AA	AA	AA	AA	AA	AA	GG
PZA03068.11	GG	GG	AG	GG	GG	GG	GG	GG	GG	GG	GG	GG	GG	GG	GG	GG	GG	GG	GG	GG	GG	GG	GG	GG	GG	GG	GG	GG	GG	GG	GG	GG	GG	GG	GG	GG	GG	GG	GG	GG	GG	GG	GG	GG	GG	GG	GG	GG
PZA03069.4	AG	AA	AG	GG	AA	AG	AA	GG	GG	GG	AA	GG	AG	GG	AG	GG	GG	AA	GG	GG	AA	AG	AG	GG	GG	GG	AG	AG	AG	GG	GG	AG	AG	AA	AG	AG	AG	AG	AG	AA	AA	AA	AG	AA	AA	GG	GG	GG
PZA03069.8	AG	GG	AG	AA	GG	AG	GG	AA	GG	AG	AA	AA	AG	AA	AG	AA	AA	AG	AA	AA	GG	AA	AG	AA	AA	AA	AG	AG	AG	AA	AA	AG	AG	GG	AG	AA	AG	AG	AG	GG	GG	GG	AG	GG	GG	AA	AA	AA
PZA03070.9	AC	CC	--	CC	AA	AA	AC	CC	CC	CC	AA	AC	CC	CC	AC	CC	CC	AC	AA	CC	AC	AC	--	AC	CC	CC	AC	AC	AA	CC	AC	AA	AC	AC	AC	AC	AA	AA	CC	AC	AA	--	AC	AA	AA	AC	AA	--
PZA03071.15	AA	AA	CC	AA	CC	AA	AA	CC	AC	AA	AA	AA	AC	AA	AA	AC	AA	AA	AC	AC	AA	AA	CC	AC	CC	AC	CC	AA	AA	AA	AC	AC	AA	AC	AC	AC	CC	AA	AA	AC	AA	AC	AC	AC	--	AC	AA	AA
PZA03073.26	GG	GG	GG	GG	GG	GG	GG	GG	GG	GG	GG	GG	GG	GG	GG	GG	GG	GG	GG	GG	GG	GG	GG	GG	GG	GG	GG	GG	GG	GG	GG	GG	GG	GG	GG	GG	GG	GG	GG	GG	GG	GG	GG	GG	GG	GG	GG	GG
PZA03073.28	GG	GG	GG	GG	GG	GG	GG	--	GG	GG	AA	AG	GG	GG	GG	AG	GG	GG	GG	GG	GG	GG	AG	GG	GG	GG	GG	GG	GG	GG	GG	GG	GG	GG	GG	GG	GG	GG	GG	GG	GG	GG	GG	GG	GG	GG	GG	GG
PZA03074.27	GG	GG	GG	GG	GG	GG	GG	GG	GG	GG	AG	GG	GG	GG	GG	GG	GG	GG	GG	GG	GG	GG	GG	GG	GG	GG	GG	GG	GG	GG	GG	GG	GG	GG	GG	GG	GG	AG	GG	GG	GG	GG	GG	GG	GG	GG	GG	GG
PZA03076.10	GG	GG	GG	GG	AG	GG	--	--	AG	AG	AG	AA	AG	AA	GG	GG	GG	AG	GG	AA	AG	AG	AG	AA	GG	GG	AA	--	AG	GG	AG	AG	--	GG	GG	GG	AG	GG	AG	GG	AA	AG	AG	AG	GG	AG	GG	AG
PZA03077.10	GG	GG	GG	GG	GG	AG	GG	GG	GG	GG	GG	GG	GG	GG	GG	GG	GG	AG	GG	GG	GG	GG	GG	GG	GG	GG	GG	GG	GG	GG	GG	GG	GG	GG	AG	GG	GG	GG	GG	GG	GG	GG	GG	GG	GG	GG	GG	GG
PZA03081.10	GG	GG	GG	GG	GG	AG	GG	AG	GG	GG	AA	GG	GG	GG	GG	AG	GG	AG	GG	AG	GG	GG	GG	GG	GG	GG	GG	GG	GG	GG	GG	GG	GG	AG	GG	GG	GG	GG	GG	GG	GG	GG	GG	AG	GG	GG	GG	GG
PZA03081.9	AA	AA	AC	AA	AC	CC	AC	AC	AA	AA	CC	AA	AC	AA	AC	CC	CC	AC	AA	AC	CC	AA	AC	AC	CC	CC	CC	AC	CC	AC	AC	AC	CC	AC	CC	CC	AA	CC	AC	CC	AC	AC	CC	CC	AA	--	AA	AC
PZA03083.7	AA	AA	AA	AA	AA	AA	AA	AA	AG	AG	AA	GG	AG	GG	AA	AA	AA	AA	GG	AA	AA	AA	AA	AA	AA	AA	AA	AA	AA	AA	AA	AA	AA	AA	AA	AA	AG	AA	AG	AA	AA	AA	AA	AG	AA	AA	AA	AA
PZA03092.7	GG	GG	GG	AA	GG	GG	GG	GG	GG	GG	GG	GG	GG	GG	AG	GG	AG	AG	GG	GG	GG	GG	AG	AG	--	GG	GG	AA	AG	AG	AG	AG	AG	GG	AG	AG	GG	AG	AG	GG	GG	AG	GG	AG	GG	AG	GG	GG
PZA03095.1	AA	AA	AA	AA	AA	AA	AA	AA	AA	AA	AA	AA	AA	AA	AA	AA	AA	AA	AA	AA	AA	AA	AA	AA	AA	AA	AA	AA	AA	AA	AA	AA	AA	AA	AA	AA	AA	AA	AA	AA	AA	AA	AA	AA	AA	AA	AA	AA
PZA03095.2	GG	GG	GG	GG	GG	GG	GG	GG	GG	GG	GG	GG	GG	GG	GG	GG	GG	GG	GG	GG	GG	GG	GG	GG	GG	AA	GG	GG	GG	GG	GG	GG	GG	GG	GG	GG	GG	GG	GG	GG	GG	GG	GG	GG	GG	GG	GG	GG
PZA03095.3	GG	GG	GG	GG	GG	GG	GG	GG	GG	GG	GG	GG	GG	GG	GG	GG	GG	GG	GG	GG	GG	GG	GG	GG	GG	GG	GG	GG	GG	GG	GG	GG	GG	GG	GG	GG	GG	GG	GG	GG	GG	AG	GG	GG	AG	GG	GG	AG
PZA03097.4	GG	GG	GG	GG	GG	GG	GG	GG	GG	GG	GG	GG	GG	GG	GG	GG	GG	GG	GG	GG	GG	GG	GG	GG	GG	GG	GG	GG	GG	GG	AA	GG	GG	GG	GG	GG	GG	GG	GG	GG	GG	GG	GG	GG	GG	GG	GG	GG
PZA03100.4	GG	GG	AG	GG	GG	AG	GG	GG	GG	AG	GG	--	GG	GG	AG	GG	GG	AG	AG	AG	GG	AG	AG	GG	GG	AG	GG	GG	AG	GG	GG	GG	AG	GG	GG	GG	AG	GG	GG	GG	GG	GG	GG	GG	GG	GG	GG	AG
PZA03102.2	GG	GG	GG	GG	GG	GG	AG	GG	GG	GG	GG	AG	GG	GG	AG	GG	AA	GG	AG	AA	GG	GG	GG	GG	GG	GG	GG	GG	GG	GG	GG	GG	GG	GG	GG	GG	GG	GG	GG	GG	GG	GG	GG	AG	GG	GG	GG	GG
PZA03107.1	AA	AA	AA	AA	--	AA	AG	GG	AA	AG	AA	AA	AA	AA	AA	AA	AG	AG	AA	AA	GG	AA	AA	AA	AA	GG	AA	AA	AA	AA	AA	AA	AA	AA	AA	AA	AA	AA	AA	AA	AA	AA	AA	AG	AA	AA	AA	AA
PZA03109.2	GG	GG	AA	GG	GG	GG	GG	GG	AG	GG	GG	GG	GG	GG	GG	GG	GG	GG	AG	AG	GG	GG	GG	GG	GG	GG	--	AA	GG	GG	GG	GG	GG	GG	GG	GG	AG	GG	--	AA	AG	GG	GG	AG	GG	GG	AG	GG
PZA03117.3	AA	AG	AG	AA	AA	AA	GG	AA	AA	AA	AA	AG	AA	AA	AA	GG	AA	AG	AG	AA	GG	AA	AG	GG	AA	GG	AA	AA	AG	AG	AG	AA	AG	AG	AG	GG	GG	AG	GG	AG	AG	AG	AG	AG	AG	AA	AA	AA
PZA03120.1	CC	CC	AA	CC	AC	AC	AA	AA	CC	CC	AA	CC	AC	CC	CC	CC	CC	AC	CC	CC	CC	CC	CC	AC	CC	CC	CC	AC	AA	AA	CC	CC	AC	CC	CC	AC	AA	AA	AC	AC	CC	AC	AC	CC	AC	CC	CC	CC
PZA03120.3	GG	GG	AA	GG	AA	AG	AG	AA	AA	AA	AA	AA	AG	AA	AA	AA	AA	AA	AA	AG	AA	AA	AA	AG	AA	AA	AG	AA	AG	AA	GG	AA	AA	AA	AA	AG	AA	AA	AA	AG	GG	AG	AG	AA	AG	GG	GG	AA
PZA03121.2	AA	AA	AG	AA	AA	AA	AA	AA	AA	GG	GG	AG	AG	AA	AG	AG	AA	AA	AG	AA	AA	AA	AA	AG	AA	AA	AA	AA	AA	GG	AG	AA	AA	AA	AA	AG	AA	AG	AA	AA	AA	AG	AA	AA	AA	AA	AA	AA
PZA03143.4	CC	CC	CC	CC	CC	CC	CC	CC	AC	CC	CC	CC	CC	AC	CC	CC	CC	AC	CC	CC	CC	CC	AC	CC	CC	CC	AC	AC	CC	CC	CC	CC	CC	AC	CC	CC	CC	CC	CC	CC	CC	AC	CC	CC	CC	CC	CC	AA
PZA03146.2	GG	AG	GG	GG	GG	GG	GG	GG	GG	GG	GG	GG	GG	GG	GG	AG	AA	GG	AG	GG	GG	GG	GG	GG	GG	GG	AA	GG	GG	GG	GG	GG	GG	GG	GG	GG	GG	GG	GG	AG	GG	GG	GG	GG	--	GG	GG	--
PZA03152.3	AA	AA	AA	GG	AA	AA	AA	AG	AA	AA	AA	AA	AA	AA	AA	AA	AA	AA	AA	AA	AA	AA	AA	AA	AG	AA	AA	AA	AA	GG	AA	AA	AA	AA	AG	AA	AA	AA	AA	AA	AG	AA	AA	AA	AA	AA	AA	AA
PZA03154.4	AG	AA	AA	AA	AA	AA	AA	AA	AA	AA	AA	AA	AA	AA	AG	AA	AA	AA	GG	AA	AA	AA	GG	AG	AA	AA	AA	AA	GG	AA	GG	AG	AA	AA	AA	AG	AA	AG	AG	AG	AA	AG	AG	GG	AA	AG	AG	AA
PZA03155.3	AA	AA	AA	AA	AA	AA	AG	AA	AA	AA	AA	AA	AA	AA	AA	AA	AA	AG	AA	AA	GG	AA	AA	AA	AA	AA	AA	AA	AG	AA	AG	AA	AA	AA	AG	AA	AA	AA	AA	AA	AA	AA	AA	AA	--	AA	AA	AA
PZA03162.1	AA	AA	AA	AA	AA	AA	AA	AA	AC	AA	AA	AA	AA	AA	AA	AA	AC	AA	AC	AA	AA	AC	AA	AA	AA	AA	AA	AA	AA	AA	AA	AA	AA	AA	AA	AC	AA	AA	AA	AA	AA	AA	AA	AA	AA	AA	AA	AC
PZA03167.5	GG	GG	AG	GG	GG	AG	AG	GG	GG	AG	AG	AG	AG	GG	GG	AG	GG	GG	GG	AG	AG	GG	AG	AG	GG	GG	AA	AA	AA	AA	AA	AA	AG	GG	AG	AG	AG	AG	AG	AG	AG	AG	AA	AA	GG	AG	GG	AA
PZA03168.5	CC	CC	CC	CC	CC	CC	CC	CC	CC	CC	CC	CC	CC	CC	CC	CC	CC	CC	CC	CC	CC	CC	CC	CC	CC	CC	CC	CC	AC	CC	CC	CC	CC	CC	CC	CC	AC	CC	CC	CC	CC	CC	CC	CC	CC	CC	CC	CC
PZA03171.3	AG	GG	AG	GG	GG	GG	GG	AA	GG	AG	GG	GG	AG	AG	AG	AG	GG	GG	GG	AG	GG	AG	AA	AG	GG	GG	GG	GG	GG	GG	AG	GG	GG	GG	AG	GG	AG	AG	GG	AG	AG	GG	GG	GG	GG	AG	GG	GG
PZA03176.4	CC	CC	CC	CC	CC	AC	CC	CC	CC	CC	CC	CC	CC	CC	CC	CC	CC	CC	CC	CC	AA	CC	AC	CC	CC	CC	CC	AC	CC	AC	CC	CC	CC	CC	AA	CC	AC	CC	CC	CC	CC	AA	CC	CC	CC	CC	CC	CC
PZA03178.1	AA	AA	AG	GG	AG	AA	GG	GG	GG	AA	GG	AA	AA	AA	AG	AA	AA	AA	GG	GG	AA	AA	AG	AG	AA	GG	GG	AG	AA	GG	GG	AG	AG	GG	AG	AG	GG	AG	AG	AG	--	AG	AG	AA	--	GG	AA	AA
PZA03182.4	CC	CC	CC	CC	AA	AC	CC	CC	CC	CC	AC	AC	AC	AC	AC	AC	CC	AC	CC	AC	AA	CC	AA	AA	AC	CC	CC	AC	CC	AC	CC	AC	AA	CC	AC	AC	CC	CC	AA	AC	AA	AA	AC	--	AA	AC	CC	AA
PZA03183.3	AA	AA	AG	AG	AG	AG	AA	GG	AA	AA	GG	AG	AG	GG	AG	AG	AA	AG	AG	GG	AA	GG	AG	AG	AG	AA	GG	AA	GG	GG	GG	GG	GG	GG	AG	AA	GG	AG	AG	AG	AA	AG	AG	AA	AG	GG	GG	AG
PZA03188.3	AA	AG	AG	AA	AA	AA	AA	AG	AA	AG	AG	AG	GG	AA	AG	AA	AA	AA	AA	AA	AA	GG	AA	AA	AA	AA	AG	AA	AA	AA	AA	AG	AA	AG	AG	AG	AG	AG	AA	AA	AA	AA	AA	GG	AA	AA	AA	GG
PZA03191.1	GG	GG	AG	AG	GG	GG	GG	GG	GG	GG	GG	GG	GG	GG	GG	GG	GG	AG	AG	GG	AA	GG	AG	GG	AA	GG	AA	AG	GG	GG	GG	AG	AG	GG	GG	AG	GG	GG	AG	GG	GG	--	GG	GG	AA	AA	AG	GG
PZA03191.2	GG	GG	GG	GG	GG	GG	GG	GG	GG	GG	GG	GG	GG	GG	GG	GG	GG	GG	AG	GG	AG	GG	AG	GG	GG	GG	GG	AG	GG	GG	GG	AG	GG	GG	GG	AG	GG	GG	GG	GG	GG	AG	GG	GG	--	GG	GG	GG
PZA03193.2	GG	GG	GG	GG	AG	GG	GG	GG	GG	GG	AG	GG	GG	GG	GG	GG	GG	GG	GG	GG	GG	GG	GG	GG	GG	GG	GG	GG	GG	GG	GG	GG	GG	GG	GG	AG	GG	GG	GG	AG	GG	GG	GG	GG	GG	GG	GG	GG
PZA03194.1	GG	GG	AG	AA	GG	AA	AG	AA	GG	GG	GG	AA	AG	AA	AG	GG	AA	AA	GG	AG	AA	AG	AG	GG	AG	AA	AG	GG	GG	AA	GG	AG	AG	AA	AG	AG	AG	GG	AG	AG	GG	AG	AG	AG	AA	--	GG	AA
PZA03196.1	AA	AA	GG	GG	GG	GG	GG	AA	GG	AG	AA	GG	GG	AG	GG	GG	GG	GG	AA	AG	GG	AA	GG	GG	AA	GG	GG	GG	AG	AA	AG	GG	GG	GG	AG	GG	GG	GG	GG	GG	GG	AG	AA	AG	AA	GG	GG	AG
PZA03202.2	AA	AA	AG	AA	AA	AA	AA	AA	AA	AA	GG	AA	AA	AA	AG	AG	AA	AA	AA	AG	AA	AG	AA	AA	GG	AG	AA	GG	AG	AA	AG	AG	AA	AG	AG	AA	AG	AA	AG	GG	AA	AG	AG	GG	AA	AG	AA	GG
PZA03203.2	GG	GG	AG	GG	GG	GG	AG	GG	GG	AA	GG	GG	GG	GG	AG	GG	GG	AG	GG	GG	GG	GG	AG	GG	GG	GG	GG	AG	GG	AA	GG	GG	GG	GG	GG	GG	GG	GG	GG	GG	GG	GG	GG	AA	AG	GG	GG	GG
PZA03205.1	GG	--	GG	GG	AA	GG	GG	GG	GG	GG	AA	GG	GG	GG	AG	AG	AA	AG	GG	AG	GG	GG	AG	GG	GG	GG	AG	AA	GG	AA	AG	GG	GG	AA	AG	GG	AA	GG	AG	GG	AG	GG	GG	AA	--	GG	GG	GG
PZA03224.1	AG	AA	AG	AA	AA	AA	AA	GG	GG	GG	GG	GG	AG	AG	AG	AA	GG	GG	AA	GG	AG	GG	GG	GG	GG	AA	AG	AA	AG	GG	AG	GG	AG	AG	AA	AG	AA	GG	AG	GG	AA	GG	AG	GG	AA	AG	GG	AG
PZA03226.3	CC	AC	AC	CC	AA	CC	AA	CC	CC	CC	CC	CC	CC	CC	AC	CC	AA	AC	CC	CC	CC	AC	CC	CC	CC	CC	AA	CC	CC	CC	CC	AC	CC	CC	AA	AA	CC	AC	CC	CC	AC	CC	CC	CC	CC	CC	CC	CC
PZA03227.1	CC	CC	AC	CC	AA	AC	AA	AC	AC	CC	AA	CC	AC	AA	AC	AC	AC	CC	CC	AC	CC	CC	CC	AA	AC	AA	AC	CC	AC	AA	CC	AA	AC	AC	AA	AA	AC	CC	AC	AC	AC	AC	CC	AC	AA	CC	CC	AC
PZA03231.1	AA	AA	AA	AA	GG	AA	AA	AG	AG	AA	GG	AA	AA	AA	AA	AA	AA	AG	AA	AG	AA	AA	AG	AA	AA	AA	GG	AG	AG	AA	GG	AG	AA	AG	AG	AG	AA	AA	AA	AG	GG	AG	AA	AA	AA	AA	AA	AA
PZA03235.2	AA	AA	AA	AA	AA	AA	AA	AA	AA	AA	AA	AG	AA	AA	AG	AA	AA	AA	AA	AA	AG	AA	AA	AG	AA	AA	GG	AA	AA	AA	AA	AG	AA	AA	AA	AA	AA	GG	AA	AA	AG	AA	AA	AA	--	AA	AA	AA
PZA03240.4	GG	GG	GG	GG	GG	GG	GG	GG	GG	GG	GG	GG	GG	GG	GG	GG	GG	GG	GG	GG	GG	GG	GG	GG	GG	--	GG	GG	GG	GG	GG	GG	GG	GG	GG	GG	GG	GG	GG	GG	GG	GG	GG	GG	GG	GG	GG	GG
PZA03241.5	GG	GG	GG	GG	GG	GG	GG	GG	GG	GG	GG	GG	GG	GG	GG	GG	GG	GG	GG	GG	GG	GG	GG	GG	GG	GG	GG	GG	GG	GG	GG	GG	GG	GG	GG	GG	GG	GG	GG	GG	GG	GG	GG	GG	GG	GG	GG	GG
PZA03243.2	AG	GG	GG	AG	GG	AA	AG	GG	GG	AG	AA	AG	AG	AA	GG	GG	GG	AG	AG	AA	AA	AG	GG	AG	AG	GG	GG	AG	GG	GG	GG	AG	GG	GG	AG	GG	GG	AG	AG	AG	GG	GG	GG	GG	GG	--	AA	AA
PZA03243.3	AG	AA	AA	AG	AA	GG	AG	AA	AA	GG	GG	AG	GG	GG	AA	AG	AA	AG	AG	GG	GG	GG	AA	GG	AG	AA	AA	AG	AA	GG	AA	GG	AA	AA	AG	AG	AA	AG	AG	AG	GG	AG	AG	AA	AG	GG	GG	GG
PZA03244.1	GG	GG	GG	GG	GG	AA	AA	GG	GG	GG	GG	GG	GG	GG	GG	GG	GG	AG	GG	GG	GG	GG	AG	GG	GG	AA	GG	GG	AG	GG	AG	AG	GG	--	GG	GG	AG	AG	AG	GG	GG	AG	AG	GG	--	AA	GG	GG
PZA03244.3	AA	AA	AA	AA	AA	AA	AA	AA	AA	AA	AA	AA	AA	AA	AA	AA	AA	AA	AA	AA	AA	AA	AA	AA	AA	AA	AA	AA	AA	AA	AA	AA	AA	AA	AA	AA	AA	AA	AA	AA	AA	AG	AA	AA	AA	AA	AA	AA
PZA03244.5	GG	GG	GG	GG	GG	GG	GG	GG	GG	GG	GG	GG	GG	GG	GG	GG	GG	GG	GG	GG	GG	GG	GG	GG	GG	GG	GG	GG	GG	GG	GG	GG	GG	GG	GG	GG	GG	GG	GG	GG	GG	--	GG	GG	GG	GG	GG	GG
PZA03247.2	GG	GG	GG	GG	GG	GG	GG	GG	GG	GG	GG	GG	GG	GG	GG	GG	GG	GG	GG	GG	GG	GG	GG	GG	GG	GG	GG	GG	GG	GG	GG	GG	GG	GG	GG	GG	GG	GG	GG	GG	--	GG	--	GG	GG	--	GG	--
[truncated: 6,496,120 more chars]
