# Supplementary material for: Spatial Structure and Climatic Adaptation in African Maize Revealed by Surveying SNP Diversity in Relation to Global Breeding and Landrace Panels
Source: PLoS One. 2012 Oct 16;7(10):e47832. doi: 10.1371/journal.pone.0047832 (PMC3472975; doi:10.1371/journal.pone.0047832)
Supplement: Table S3 — List of SNPs used in the different analyses. (XLSX) [file pone.0047832.s009.xlsx]

## Sheet: Sheet1
Table S3 List of SNPs used in the different analyses.
Common Africa panel and AP (PZE markers only)											Common Africa panel + AP 10%	Common Africa panel + AP 1%	Common markers African panel and LP	Common markers 3 datasets (African panel+LP+AP)
rs#	alleles	chrom	pos	strand	assembly#	center	protLSID	assayLSID	panel	QCcode	PZE-100000018	PZE-100000018	abph1.22	abph1.22
ss196421913	A/G	0	49668	-	AGPv1	MO/UC_Davis	15K	PZE-100000018	5	NA	PZE-100000356	PZE-101001103	ae1.4	ae1.4
ss196421917	A/G	0	200089	+	AGPv1	MO/UC_Davis	40K	PZE-100000045	5	NA	PZE0003747944	PZE-101019853	ba1.6	ba1.6
ss196421927	A/G	0	752246	-	AGPv1	MO/UC_Davis	40K	PZE-100000158	B	NA	PZE0004094707	PZE-101032956	bt2.5	bt2.5
ss196421826	A/G	0	752689	-	AGPv1	MO/UC_Davis	40K	PZE0000752689	B	DupSet83	PZE-100001736	PZE-101042196	bt2.8	bt2.8
ss196421931	A/T	0	1118450	+	AGPv1	MO/UC_Davis	40K	PZE-100000219	A	NA	PZE0006601999	PZE-101050072	Fea2.5	Fea2.5
ss196421933	A/C	0	1133538	-	AGPv1	MO/UC_Davis	40K	PZE-100000243	A	NA	PZE-100002464	PZE-101058157	pbf1.3	pbf1.3
ss196421937	A/G	0	1244035	-	AGPv1	MO/UC_Davis	40K	PZE-100000258	A	NA	PZE-100003322	PZE-101066317	pbf1.5	pbf1.5
ss196421828	A/G	0	1244182	+	AGPv1	MO/UC_Davis	40K	PZE0001244182	A	DupSet84	PZE-101000256	PZE-101073088	pbf1.6	pbf1.6
ss196421939	A/C	0	1244493	+	AGPv1	MO/UC_Davis	40K	PZE-100000260	A	NA	PZE-101000530	PZE-101078888	pbf1.7	pbf1.7
ss196421943	A/G	0	2331425	-	AGPv1	MO/UC_Davis	40K	PZE-100000356	5	NA	PZE-101001103	PZE-101082480	PZA00003.11	PZA00003.11
ss196421945	A/G	0	2437013	+	AGPv1	MO/UC_Davis	40K	PZE-100000365	A	NA	PZE-101002282	PZE-101086107	PZA00004.2	PZA00004.2
ss196421951	A/G	0	2866196	-	AGPv1	MO/UC_Davis	40K	PZE-100000438	A	NA	PZE-101003785	PZE-101092009	PZA00005.8	PZA00005.8
ss196421953	A/C	0	3008000	+	AGPv1	MO/UC_Davis	40K	PZE-100000447	1	NA	PZE-101005818	PZE-101097136	PZA00017.1	PZA00017.1
ss196421955	A/C	0	3008031	+	AGPv1	MO/UC_Davis	40K	PZE-100000448	1	DupSet140	PZE-101010560	PZE-101101253	PZA00029.11	PZA00029.11
ss196421965	A/G	0	3499470	-	AGPv1	MO/UC_Davis	40K	PZE-100000576	3	NA	PZE-101013646	PZE-101104516	PZA00029.12	PZA00029.12
ss196421832	A/G	0	3536793	-	AGPv1	MO/UC_Davis	15K	PZE0003536793	5	NA	PZE-101015471	PZE-101107568	PZA00043.7	PZA00043.7
ss196421834	A/G	0	3544114	-	AGPv1	MO/UC_Davis	40K	PZE-100000630	1	DupSet141	PZE-101017581	PZE-101111244	PZA00045.1	PZA00045.1
ss196421838	A/C	0	3716573	-	AGPv1	MO/UC_Davis	15K	PZE0003716573	5	NA	PZE-101018453	PZE-101114761	PZA00047.2	PZA00047.2
ss196421967	A/G	0	3745278	+	AGPv1	MO/UC_Davis	15K	PZE-100000965	5	NA	PZE-101019334	PZE-101118582	PZA00049.12	PZA00049.12
ss196421842	A/G	0	3747944	+	AGPv1	MO/UC_Davis	40K	PZE0003747944	B	NA	PZE-101019853	PZE-101122041	PZA00050.9	PZA00050.9
ss196421844	A/G	0	3881162	-	AGPv1	MO/UC_Davis	40K	PZE0003881162	A	NA	PZE-101021930	PZE-101124946	PZA00058.6	PZA00058.6
ss196421969	A/G	0	3883634	-	AGPv1	MO/UC_Davis	40K	PZE-100001123	A	NA	PZE-101024667	PZE-101129085	PZA00065.2	PZA00065.2
ss196421971	A/G	0	4015550	+	AGPv1	MO/UC_Davis	40K	PZE-100001174	A	NA	PZE-101026148	PZE-101133206	PZA00069.4	PZA00069.4
ss196421975	A/G	0	4073767	-	AGPv1	MO/UC_Davis	40K	PZE-100001195	A	NA	PZE-101027351	PZE-101138606	PZA00078.2	PZA00078.2
ss196421977	A/G	0	4074093	+	AGPv1	MO/UC_Davis	40K	PZE-100001199	5	NA	PZE-101028930	PZE-101145625	PZA00084.2	PZA00084.2
ss196421979	A/C	0	4075001	-	AGPv1	MO/UC_Davis	40K	PZE-100001203	A	NA	PZE-101029990	PZE-101154103	PZA00086.8	PZA00086.8
ss196421985	A/G	0	4089865	-	AGPv1	MO/UC_Davis	40K	PZE-100001219	A	NA	PZE-101030300	PZE-101161893	PZA00092.5	PZA00092.5
ss196421989	A/G	0	4093560	-	AGPv1	MO/UC_Davis	40K	PZE-100001246	A	NA	PZE-101031053	PZE-101168907	PZA00093.2	PZA00093.2
ss196421991	A/G	0	4093767	+	AGPv1	MO/UC_Davis	40K	PZE-100001248	A	NA	PZE-101032318	PZE-101174973	PZA00098.14	PZA00098.14
ss196421849	C/G	0	4094707	+	AGPv1	MO/UC_Davis	15K	PZE0004094707	C	NA	PZE-101032956	PZE-101180375	PZA00100.14	PZA00103.20
ss196421993	A/G	0	4095869	+	AGPv1	MO/UC_Davis	40K	PZE-100001263	A	NA	PZE-101033632	PZE-101187014	PZA00103.20	PZA00106.9
ss196421851	A/G	0	4096321	+	AGPv1	MO/UC_Davis	40K	PZE-100001267	A	DupSet144	PZE-101035008	PZE-101192183	PZA00106.9	PZA00108.12
ss196421997	A/G	0	4308718	+	AGPv1	MO/UC_Davis	40K	PZE-100001307	A	NA	PZE-101036338	PZE-101196940	PZA00108.12	PZA00111.4
ss196422001	A/G	0	4402456	+	AGPv1	MO/UC_Davis	15K	PZE-100001338	5	NA	PZE-101037211	PZE-101203040	PZA00111.4	PZA00119.4
ss196421857	A/G	0	4602655	-	AGPv1	MO/UC_Davis	40K	PZE0004602655	A	DupSet154	PZE-101038222	PZE-101210733	PZA00119.4	PZA00131.14
ss196422009	A/G	0	4849654	+	AGPv1	MO/UC_Davis	40K	PZE-100001428	A	NA	PZE-101039024	PZE-101217474	PZA00125.2	PZA00132.18
ss196422011	A/G	0	4852203	-	AGPv1	MO/UC_Davis	15K	PZE-100001441	5	NA	PZE-101039469	PZE-101224997	PZA00131.14	PZA00132.3
ss196421861	A/G	0	5896632	+	AGPv1	MO/UC_Davis	40K	PZE0005896632	A	NA	PZE-101040677	PZE-101237862	PZA00132.18	PZA00153.3
ss196421863	A/T	0	5899860	-	AGPv1	MO/UC_Davis	40K	PZE0005899860	A	DupSet17	PZE-101041854	PZE-101251114	PZA00132.3	PZA00153.6
ss196422019	A/C	0	5901168	-	AGPv1	MO/UC_Davis	40K	PZE-100001736	A	NA	PZE-101042196	PZE-102004688	PZA00153.3	PZA00164.3
ss196421865	C/G	0	6006207	-	AGPv1	MO/UC_Davis	40K	PZE0006006207	A	NA	PZE-101043512	PZE-102028040	PZA00153.6	PZA00166.1
ss196422021	A/G	0	6010067	+	AGPv1	MO/UC_Davis	40K	PZE-100001759	A	NA	PZE-101044115	PZE-102039993	PZA00164.3	PZA00170.1
ss196422023	A/C	0	6167372	-	AGPv1	MO/UC_Davis	40K	PZE-100001836	A	NA	PZE-101044787	PZE-102047723	PZA00166.1	PZA00170.3
ss196421869	A/G	0	6168173	+	AGPv1	MO/UC_Davis	40K	PZE0006168173	A	DupSet18	PZE-101045130	PZE-102055801	PZA00170.1	PZA00182.4
ss196422025	A/C	0	6232400	-	AGPv1	MO/UC_Davis	40K	PZE-100001898	A	NA	PZE-101045481	PZE-102062565	PZA00170.3	PZA00184.4
ss196421871	A/G	0	6234802	+	AGPv1	MO/UC_Davis	40K	PZE0006234802	A	DupSet19	PZE-101046122	PZE-102070420	PZA00182.4	PZA00192.7
ss196421873	A/C	0	6576497	-	AGPv1	MO/UC_Davis	40K	PZE0006576497	A	DupSet36	PZE-101046876	PZE-102075697	PZA00184.4	PZA00200.9
ss196421875	A/G	0	6576742	-	AGPv1	MO/UC_Davis	40K	PZE0006576742	A	DupSet37	PZE-101048542	PZE-102079543	PZA00192.7	PZA00204.1
ss196422029	A/C	0	6576831	+	AGPv1	MO/UC_Davis	40K	PZE-100002066	5	NA	PZE-101049091	PZE-102082593	PZA00200.9	PZA00210.1
ss196421877	A/C	0	6601999	-	AGPv1	MO/UC_Davis	40K	PZE0006601999	A	NA	PZE-101050072	PZE-102085113	PZA00204.1	PZA00216.9
ss196421879	A/G	0	6607533	-	AGPv1	MO/UC_Davis	40K	PZE0006607533	B	NA	PZE-101051764	PZE-102089015	PZA00210.1	PZA00218.1
ss196421883	A/T	0	8211605	+	AGPv1	MO/UC_Davis	15K	PZE0008211605	5	NA	PZE-101052580	PZE-102091072	PZA00216.9	PZA00227.8
ss196422043	A/G	0	8373318	-	AGPv1	MO/UC_Davis	40K	PZE-100002294	B	NA	PZE-101053346	PZE-102093497	PZA00218.1	PZA00235.8
ss196421889	A/G	0	8411093	-	AGPv1	MO/UC_Davis	40K	PZE0008411093	A	DupSet2	PZE-101053648	PZE-102097337	PZA00227.8	PZA00237.7
ss196422047	A/T	0	8489023	+	AGPv1	MO/UC_Davis	40K	PZE-100002316	A	NA	PZE-101053919	PZE-102100718	PZA00235.8	PZA00237.8
ss196422049	A/G	0	8489607	-	AGPv1	MO/UC_Davis	40K	PZE-100002320	A	NA	PZE-101054533	PZE-102102818	PZA00237.7	PZA00240.9
ss196422055	A/G	0	8525857	+	AGPv1	MO/UC_Davis	40K	PZE-100002368	B	NA	PZE-101055190	PZE-102105700	PZA00237.8	PZA00245.14
ss196421891	A/G	0	8527488	-	AGPv1	MO/UC_Davis	40K	PZE0008527488	A	DupSet3	PZE-101055906	PZE-102109004	PZA00240.9	PZA00245.19
ss196422061	C/G	0	8528504	-	AGPv1	MO/UC_Davis	40K	PZE-100002416	5	NA	PZE-101057118	PZE-102112804	PZA00245.14	PZA00250.1
ss196422067	A/C	0	8531463	-	AGPv1	MO/UC_Davis	40K	PZE-100002464	5	NA	PZE-101058157	PZE-102116253	PZA00245.19	PZA00256.16
ss196421893	A/C	0	8531494	+	AGPv1	MO/UC_Davis	40K	PZE0008531494	5	DupSet4	PZE-101058372	PZE-102119420	PZA00250.1	PZA00261.6
ss196422071	A/G	0	8532293	-	AGPv1	MO/UC_Davis	40K	PZE-100002478	A	NA	PZE-101059495	PZE-102122572	PZA00256.16	PZA00294.20
ss196422077	C/G	0	8533724	-	AGPv1	MO/UC_Davis	40K	PZE-100002529	B	NA	PZE-101060303	PZE-102127884	PZA00261.6	PZA00298.5
ss196422079	C/G	0	8533774	-	AGPv1	MO/UC_Davis	40K	PZE-100002530	A	NA	PZE-101062009	PZE-102134800	PZA00294.20	PZA00300.12
ss196422095	A/C	0	11715901	+	AGPv1	MO/UC_Davis	40K	PZE-100002995	A	NA	PZE-101062970	PZE-102145606	PZA00298.5	PZA00300.16
ss196422097	C/G	0	12379308	+	AGPv1	MO/UC_Davis	40K	PZE-100003056	B	NA	PZE-101063539	PZE-102153917	PZA00300.12	PZA00301.3
ss196422109	A/G	0	13594641	+	AGPv1	MO/UC_Davis	40K	PZE-100003218	B	NA	PZE-101064477	PZE-102165688	PZA00300.16	PZA00303.21
ss196422113	A/G	0	13704639	-	AGPv1	MO/UC_Davis	40K	PZE-100003239	A	NA	PZE-101064875	PZE-102176967	PZA00301.3	PZA00318.2
ss196422121	A/T	0	13998415	+	AGPv1	MO/UC_Davis	40K	PZE-100003321	5	NA	PZE-101065552	PZE-102184787	PZA00303.21	PZA00323.3
ss196422123	A/G	0	13998602	+	AGPv1	MO/UC_Davis	40K	PZE-100003322	5	NA	PZE-101066317	PZE-103000307	PZA00318.2	PZA00323.4
ss196422125	A/T	0	14109556	+	AGPv1	MO/UC_Davis	40K	PZE-100003332	5	NA	PZE-101066497	PZE-103017814	PZA00323.3	PZA00342.9
ss196421905	A/G	0	14141993	-	AGPv1	MO/UC_Davis	40K	PZE-100003338	5	DupSet124	PZE-101066925	PZE-103026019	PZA00323.4	PZA00345.15
ss196421907	A/T	0	14208665	-	AGPv1	MO/UC_Davis	40K	PZE0014208665	5	NA	PZE-101067495	PZE-103034431	PZA00335.12	PZA00346.1
ss196421909	A/G	0	14500956	+	AGPv1	MO/UC_Davis	40K	PZE0014500956	A	NA	PZE-101068426	PZE-103039757	PZA00342.9	PZA00346.2
ss196422131	A/G	0	14502360	+	AGPv1	MO/UC_Davis	40K	PZE-100003423	B	NA	PZE-101069059	PZE-103043657	PZA00345.15	PZA00370.1
ss196422137	A/G	0	14606269	+	AGPv1	MO/UC_Davis	40K	PZE-100003441	B	NA	PZE-101070117	PZE-103048161	PZA00346.1	PZA00380.5
ss196421911	A/C	0	14607267	+	AGPv1	MO/UC_Davis	40K	PZE0014607267	A	NA	PZE-101071282	PZE-103052045	PZA00346.2	PZA00381.5
ss196422159	A/G	1	379844	-	AGPv1	MO/UC_Davis	40K	PZE-101000169	A	NA	PZE-101071808	PZE-103055466	PZA00370.1	PZA00391.2
ss196422163	A/G	1	411473	+	AGPv1	MO/UC_Davis	40K	PZE-101000209	A	NA	PZE-101072743	PZE-103058208	PZA00380.5	PZA00393.1
ss196422167	C/G	1	491774	+	AGPv1	MO/UC_Davis	40K	PZE-101000256	5	NA	PZE-101073088	PZE-103061079	PZA00381.5	PZA00409.3
ss196422177	A/C	1	668705	-	AGPv1	MO/UC_Davis	40K	PZE-101000349	A	NA	PZE-101073494	PZE-103064382	PZA00391.2	PZA00417.2
ss196422181	A/G	1	753365	-	AGPv1	MO/UC_Davis	40K	PZE-101000360	B	NA	PZE-101074451	PZE-103067595	PZA00393.1	PZA00417.3
ss196422183	A/C	1	809209	+	AGPv1	MO/UC_Davis	40K	PZE-101000370	A	NA	PZE-101074699	PZE-103071552	PZA00401.6	PZA00419.1
ss196422185	A/C	1	967047	+	AGPv1	MO/UC_Davis	40K	PZE-101000424	A	NA	PZE-101075081	PZE-103074928	PZA00406.1	PZA00422.5
ss196422186	C/G	1	977402	-	AGPv1	MO/UC_Davis	40K	PZE-101000431	A	NA	PZE-101075411	PZE-103078757	PZA00409.3	PZA00422.6
ss196422188	A/C	1	978594	-	AGPv1	MO/UC_Davis	40K	PZE-101000442	A	NA	PZE-101076732	PZE-103082926	PZA00417.2	PZA00423.16
ss196422190	A/G	1	984301	-	AGPv1	MO/UC_Davis	40K	PZE-101000449	A	NA	PZE-101077003	PZE-103087133	PZA00417.3	PZA00424.1
ss196422192	A/G	1	984428	+	AGPv1	MO/UC_Davis	40K	PZE-101000450	A	NA	PZE-101077530	PZE-103091413	PZA00419.1	PZA00459.5
ss196422194	A/G	1	984595	+	AGPv1	MO/UC_Davis	40K	PZE-101000451	5	NA	PZE-101078026	PZE-103095468	PZA00422.5	PZA00462.2
ss196422196	A/G	1	1152633	-	AGPv1	MO/UC_Davis	40K	PZE-101000530	B	NA	PZE-101078888	PZE-103101309	PZA00422.6	PZA00463.3
ss196422198	A/G	1	1190611	+	AGPv1	MO/UC_Davis	40K	PZE-101000557	A	NA	PZE-101079805	PZE-103108797	PZA00423.16	PZA00466.1
ss196422200	A/G	1	1199646	+	AGPv1	MO/UC_Davis	15K	PZE-101000566	2	NA	PZE-101080179	PZE-103117610	PZA00424.1	PZA00471.2
ss196422204	A/G	1	1551981	-	AGPv1	MO/UC_Davis	40K	PZE-101000659	A	NA	PZE-101080366	PZE-103125297	PZA00459.5	PZA00471.3
ss196422208	A/G	1	1553828	-	AGPv1	MO/UC_Davis	40K	PZE-101000673	A	NA	PZE-101080509	PZE-103134876	PZA00462.2	PZA00471.4
ss196422210	A/G	1	1651003	-	AGPv1	MO/UC_Davis	40K	PZE-101000740	B	NA	PZE-101080722	PZE-103142046	PZA00463.3	PZA00477.5
ss196422212	A/G	1	1671465	-	AGPv1	MO/UC_Davis	40K	PZE-101000754	A	NA	PZE-101081177	PZE-103151042	PZA00466.1	PZA00478.7
ss196422218	A/G	1	1746768	-	AGPv1	MO/UC_Davis	40K	PZE-101000788	A	NA	PZE-101081600	PZE-103162736	PZA00471.2	PZA00480.10
ss196422220	A/G	1	1953111	+	AGPv1	MO/UC_Davis	40K	PZE-101001044	A	NA	PZE-101081855	PZE-103175779	PZA00471.3	PZA00481.7
ss196422224	A/G	1	2023602	-	AGPv1	MO/UC_Davis	40K	PZE-101001094	A	NA	PZE-101082210	PZE-103183786	PZA00471.4	PZA00486.2
ss196422226	A/C	1	2024694	-	AGPv1	MO/UC_Davis	40K	PZE-101001103	A	NA	PZE-101082480	PZE-104002900	PZA00477.5	PZA00493.2
ss196422230	A/G	1	2028817	-	AGPv1	MO/UC_Davis	40K	PZE-101001108	A	NA	PZE-101083109	PZE-104012412	PZA00478.7	PZA00495.4
ss196422232	A/G	1	2029068	+	AGPv1	MO/UC_Davis	40K	PZE-101001110	A	NA	PZE-101083643	PZE-104019126	PZA00480.10	PZA00497.1
ss196422234	A/G	1	2029385	+	AGPv1	MO/UC_Davis	40K	PZE-101001114	A	NA	PZE-101083824	PZE-104022543	PZA00481.7	PZA00497.4
ss196422236	A/G	1	2029865	-	AGPv1	MO/UC_Davis	40K	PZE-101001115	A	NA	PZE-101084013	PZE-104027060	PZA00486.2	PZA00504.2
ss196422238	A/G	1	2030413	+	AGPv1	MO/UC_Davis	40K	PZE-101001116	A	NA	PZE-101084523	PZE-104033002	PZA00493.2	PZA00531.1
ss196422242	A/G	1	2291351	+	AGPv1	MO/UC_Davis	40K	PZE-101001280	A	NA	PZE-101084702	PZE-104035883	PZA00495.4	PZA00538.12
ss196422248	A/G	1	2413501	-	AGPv1	MO/UC_Davis	40K	PZE-101001380	A	NA	PZE-101085145	PZE-104039415	PZA00497.1	PZA00545.21
ss196422250	A/G	1	2672461	-	AGPv1	MO/UC_Davis	40K	PZE-101001587	B	NA	PZE-101085273	PZE-104042045	PZA00497.4	PZA00552.4
ss196422252	A/G	1	2868548	+	AGPv1	MO/UC_Davis	40K	PZE-101002081	A	NA	PZE-101085768	PZE-104044277	PZA00504.2	PZA00560.2
ss196422254	A/G	1	3000237	-	AGPv1	MO/UC_Davis	40K	PZE-101002282	5	NA	PZE-101086107	PZE-104047046	PZA00531.1	PZA00562.4
ss196422256	A/C	1	3013483	-	AGPv1	MO/UC_Davis	40K	PZE-101002367	A	NA	PZE-101086795	PZE-104050453	PZA00538.12	PZA00565.3
ss196422258	A/C	1	3201284	+	AGPv1	MO/UC_Davis	40K	PZE-101002887	A	NA	PZE-101087259	PZE-104053074	PZA00545.21	PZA00578.1
ss196422260	A/G	1	3209275	-	AGPv1	MO/UC_Davis	40K	PZE-101002919	A	NA	PZE-101087588	PZE-104056147	PZA00552.4	PZA00587.3
ss196422262	A/G	1	3213525	+	AGPv1	MO/UC_Davis	40K	PZE-101003026	A	NA	PZE-101087901	PZE-104058968	PZA00560.2	PZA00600.11
ss196422264	A/G	1	3215444	-	AGPv1	MO/UC_Davis	40K	PZE-101003031	A	NA	PZE-101088198	PZE-104061910	PZA00562.4	PZA00608.1
ss196422266	A/G	1	3329539	+	AGPv1	MO/UC_Davis	40K	PZE-101003115	A	NA	PZE-101089047	PZE-104064852	PZA00565.3	PZA00614.12
ss196422268	A/G	1	3333291	+	AGPv1	MO/UC_Davis	40K	PZE-101003133	A	NA	PZE-101089855	PZE-104068189	PZA00578.1	PZA00615.3
ss196422270	A/C	1	3334819	+	AGPv1	MO/UC_Davis	40K	PZE-101003135	A	NA	PZE-101090728	PZE-104072760	PZA00587.3	PZA00620.2
ss196422272	A/C	1	3335525	+	AGPv1	MO/UC_Davis	15K	PZE-101003141	5	NA	PZE-101091269	PZE-104077581	PZA00600.11	PZA00621.2
ss196422274	A/G	1	3638400	+	AGPv1	MO/UC_Davis	40K	PZE-101003785	A	NA	PZE-101092009	PZE-104084912	PZA00608.1	PZA00626.3
ss196422276	A/C	1	3715329	+	AGPv1	MO/UC_Davis	40K	PZE-101004328	A	NA	PZE-101092401	PZE-104089913	PZA00614.12	PZA00626.4
ss196422278	A/C	1	3803349	-	AGPv1	MO/UC_Davis	40K	PZE-101004337	A	NA	PZE-101093606	PZE-104097271	PZA00615.3	PZA00654.10
ss196422286	A/C	1	4047538	-	AGPv1	MO/UC_Davis	40K	PZE-101004923	A	NA	PZE-101093952	PZE-104104385	PZA00620.2	PZA00654.12
ss196422288	A/T	1	4123578	-	AGPv1	MO/UC_Davis	40K	PZE-101005008	A	NA	PZE-101094236	PZE-104110698	PZA00621.2	PZA00656.16
ss196422290	A/G	1	4160138	+	AGPv1	MO/UC_Davis	15K	PZE-101005032	5	NA	PZE-101094860	PZE-104116605	PZA00626.3	PZA00656.18
ss196422292	A/G	1	4431142	-	AGPv1	MO/UC_Davis	40K	PZE-101005765	A	NA	PZE-101095285	PZE-104122140	PZA00626.4	PZA00658.19
ss196422294	A/G	1	4431359	-	AGPv1	MO/UC_Davis	40K	PZE-101005766	A	NA	PZE-101095713	PZE-104126891	PZA00641.7	PZA00662.3
ss196422296	A/G	1	4432236	+	AGPv1	MO/UC_Davis	40K	PZE-101005770	B	NA	PZE-101096110	PZE-104130779	PZA00654.10	PZA00665.6
ss196422298	A/G	1	4484343	+	AGPv1	MO/UC_Davis	40K	PZE-101005806	5	NA	PZE-101096533	PZE-104134776	PZA00654.12	PZA00672.8
ss196422300	A/G	1	4484999	-	AGPv1	MO/UC_Davis	40K	PZE-101005818	A	NA	PZE-101097136	PZE-104139162	PZA00656.15	PZA00676.2
ss196422302	A/G	1	4485469	+	AGPv1	MO/UC_Davis	15K	PZE-101005831	5	NA	PZE-101097500	PZE-104146000	PZA00656.16	PZA00680.1
ss196422304	A/G	1	4769249	+	AGPv1	MO/UC_Davis	15K	PZE-101006745	5	NA	PZE-101098216	PZE-104157815	PZA00656.18	PZA00686.8
ss196422312	A/C	1	5513727	-	AGPv1	MO/UC_Davis	40K	PZE-101008685	A	NA	PZE-101098560	PZE-105019543	PZA00658.19	PZA00695.1
ss196422314	A/G	1	5626114	-	AGPv1	MO/UC_Davis	40K	PZE-101009163	A	NA	PZE-101098862	PZE-105032165	PZA00662.3	PZA00698.4
ss196422316	A/G	1	5741967	+	AGPv1	MO/UC_Davis	40K	PZE-101009215	A	NA	PZE-101099335	PZE-105040070	PZA00665.6	PZA00710.1
ss196422320	A/G	1	5768048	-	AGPv1	MO/UC_Davis	40K	PZE-101009312	5	NA	PZE-101099656	PZE-105044555	PZA00672.8	PZA00710.16
ss196422322	A/G	1	5784336	-	AGPv1	MO/UC_Davis	40K	PZE-101009528	A	NA	PZE-101100046	PZE-105048035	PZA00676.2	PZA00712.4
ss196422324	A/G	1	5787930	+	AGPv1	MO/UC_Davis	40K	PZE-101009538	A	NA	PZE-101100568	PZE-105050069	PZA00680.1	PZA00719.1
ss196422328	A/G	1	5936612	-	AGPv1	MO/UC_Davis	40K	PZE-101009670	B	NA	PZE-101101030	PZE-105052833	PZA00686.8	PZA00719.2
ss196422330	A/C	1	6228318	-	AGPv1	MO/UC_Davis	40K	PZE-101010560	A	NA	PZE-101101253	PZE-105056558	PZA00695.1	PZA00720.2
ss196422334	A/G	1	6404614	+	AGPv1	MO/UC_Davis	40K	PZE-101010821	A	NA	PZE-101101518	PZE-105062945	PZA00698.4	PZA00731.6
ss196422336	A/C	1	6498482	+	AGPv1	MO/UC_Davis	40K	PZE-101010917	A	NA	PZE-101101905	PZE-105068275	PZA00710.1	PZA00731.7
ss196422338	A/G	1	6510426	-	AGPv1	MO/UC_Davis	40K	PZE-101011048	A	NA	PZE-101102128	PZE-105072451	PZA00710.16	PZA01240.2
ss196422340	A/G	1	6739903	+	AGPv1	MO/UC_Davis	40K	PZE-101011197	A	NA	PZE-101102330	PZE-105075580	PZA00712.4	PZA01420.1
ss196422342	A/G	1	6744663	+	AGPv1	MO/UC_Davis	40K	PZE-101011230	A	NA	PZE-101102505	PZE-105079037	PZA00719.1	PZA02792.16
ss196422348	A/G	1	7008949	-	AGPv1	MO/UC_Davis	15K	PZE-101011781	5	NA	PZE-101102901	PZE-105082507	PZA00719.2	PZA02824.1
ss196422350	A/G	1	7046380	-	AGPv1	MO/UC_Davis	40K	PZE-101011906	A	NA	PZE-101103377	PZE-105085641	PZA00720.2	PZA02831.5
ss196422352	A/G	1	7310158	+	AGPv1	MO/UC_Davis	40K	PZE-101012517	A	NA	PZE-101103986	PZE-105087795	PZA00731.6	PZA02869.8
ss196422354	A/G	1	7651091	-	AGPv1	MO/UC_Davis	40K	PZE-101013598	A	NA	PZE-101104216	PZE-105090184	PZA00731.7	PZA02878.12
ss196422358	A/G	1	7678165	+	AGPv1	MO/UC_Davis	40K	PZE-101013646	A	NA	PZE-101104516	PZE-105092957	PZA01240.2	PZA02888.3
ss196422360	A/G	1	7787322	-	AGPv1	MO/UC_Davis	40K	PZE-101013713	A	NA	PZE-101104616	PZE-105095211	PZA01420.1	PZA02890.3
ss196422364	A/G	1	7824485	-	AGPv1	MO/UC_Davis	40K	PZE-101013802	A	NA	PZE-101104938	PZE-105099532	PZA02792.16	PZA02890.4
ss196422366	A/G	1	7829072	-	AGPv1	MO/UC_Davis	40K	PZE-101013818	A	NA	PZE-101105392	PZE-105102393	PZA02824.1	PZA02890.5
ss196422368	C/G	1	7960963	+	AGPv1	MO/UC_Davis	40K	PZE-101014003	A	NA	PZE-101105662	PZE-105106570	PZA02831.5	PZA02897.12
ss196422370	A/T	1	7994853	-	AGPv1	MO/UC_Davis	40K	PZE-101014135	A	NA	PZE-101106080	PZE-105112628	PZA02869.8	PZA02906.12
ss196422372	A/G	1	8063131	+	AGPv1	MO/UC_Davis	40K	PZE-101014266	B	NA	PZE-101106230	PZE-105121339	PZA02878.12	PZA02906.7
ss196422376	A/G	1	8430539	+	AGPv1	MO/UC_Davis	15K	PZE-101014824	5	NA	PZE-101106628	PZE-105129359	PZA02888.3	PZA02921.9
ss196422378	A/G	1	8594287	+	AGPv1	MO/UC_Davis	40K	PZE-101015149	A	NA	PZE-101106838	PZE-105136017	PZA02890.3	PZA02939.6
ss196422380	A/G	1	8604738	-	AGPv1	MO/UC_Davis	40K	PZE-101015469	A	NA	PZE-101107138	PZE-105145211	PZA02890.4	PZA02941.3
ss196422382	A/G	1	8605093	+	AGPv1	MO/UC_Davis	40K	PZE-101015471	A	NA	PZE-101107568	PZE-105158672	PZA02890.5	PZA02941.6
ss196422384	A/G	1	8605790	+	AGPv1	MO/UC_Davis	15K	PZE-101015503	5	NA	PZE-101107897	PZE-105177835	PZA02897.12	PZA02948.21
ss196422390	A/G	1	9301468	-	AGPv1	MO/UC_Davis	40K	PZE-101016495	A	NA	PZE-101108171	PZE-106001375	PZA02906.12	PZA02949.22
ss196422392	A/G	1	9301495	+	AGPv1	MO/UC_Davis	40K	PZE-101016496	A	NA	PZE-101108521	PZE-106007780	PZA02906.7	PZA02949.26
ss196422394	A/C	1	9417218	+	AGPv1	MO/UC_Davis	40K	PZE-101016971	A	NA	PZE-101108865	PZE-106010901	PZA02921.9	PZA02955.3
ss196422396	A/C	1	9417272	-	AGPv1	MO/UC_Davis	40K	PZE-101016973	A	NA	PZE-101109096	PZE-106015444	PZA02939.6	PZA02961.1
ss196422398	A/G	1	9544052	+	AGPv1	MO/UC_Davis	40K	PZE-101017187	A	NA	PZE-101109381	PZE-106018353	PZA02941.3	PZA02966.11
ss196422400	A/G	1	9563756	+	AGPv1	MO/UC_Davis	40K	PZE-101017262	A	NA	PZE-101109763	PZE-106021478	PZA02941.6	PZA02982.6
ss196422402	A/G	1	9782709	-	AGPv1	MO/UC_Davis	40K	PZE-101017380	A	NA	PZE-101110108	PZE-106025267	PZA02948.21	PZA02993.5
ss196422406	A/G	1	9929335	+	AGPv1	MO/UC_Davis	40K	PZE-101017487	A	NA	PZE-101110644	PZE-106029023	PZA02949.22	PZA03009.5
ss196422410	A/G	1	9964883	+	AGPv1	MO/UC_Davis	15K	PZE-101017581	5	NA	PZE-101111244	PZE-106032754	PZA02949.26	PZA03009.6
ss196422412	A/G	1	10068897	-	AGPv1	MO/UC_Davis	40K	PZE-101017779	A	NA	PZE-101111491	PZE-106036093	PZA02955.3	PZA03011.6
ss196422414	A/G	1	10333936	+	AGPv1	MO/UC_Davis	40K	PZE-101017823	A	NA	PZE-101111610	PZE-106041148	PZA02961.1	PZA03012.10
ss196422416	A/G	1	10506267	-	AGPv1	MO/UC_Davis	40K	PZE-101018023	5	NA	PZE-101111889	PZE-106047590	PZA02966.11	PZA03013.8
ss196422418	A/G	1	10509784	+	AGPv1	MO/UC_Davis	40K	PZE-101018057	A	NA	PZE-101112306	PZE-106054987	PZA02982.6	PZA03028.5
ss196422422	A/G	1	10513071	-	AGPv1	MO/UC_Davis	40K	PZE-101018160	5	NA	PZE-101112467	PZE-106061713	PZA02988.2	PZA03035.5
ss196422424	A/C	1	10515514	+	AGPv1	MO/UC_Davis	40K	PZE-101018199	B	NA	PZE-101112734	PZE-106067493	PZA02993.5	PZA03047.12
ss196422430	A/G	1	10557939	-	AGPv1	MO/UC_Davis	40K	PZE-101018261	A	NA	PZE-101113263	PZE-106072351	PZA03009.5	PZA03047.22
ss196422432	A/C	1	10561802	+	AGPv1	MO/UC_Davis	40K	PZE-101018356	A	NA	PZE-101113497	PZE-106078684	PZA03009.6	PZA03049.23
ss196422438	A/G	1	10646778	-	AGPv1	MO/UC_Davis	40K	PZE-101018411	A	NA	PZE-101113815	PZE-106083274	PZA03011.6	PZA03052.15
ss196422440	A/C	1	10709606	-	AGPv1	MO/UC_Davis	40K	PZE-101018453	A	NA	PZE-101114761	PZE-106093268	PZA03012.10	PZA03068.11
ss196422442	A/C	1	10792867	-	AGPv1	MO/UC_Davis	40K	PZE-101018516	A	NA	PZE-101115539	PZE-106109081	PZA03013.8	PZA03081.10
ss196422446	A/G	1	10798910	+	AGPv1	MO/UC_Davis	40K	PZE-101018567	A	NA	PZE-101115908	PZE-107000059	PZA03028.5	PZA03083.7
ss196422448	A/C	1	10811821	-	AGPv1	MO/UC_Davis	40K	PZE-101018616	A	NA	PZE-101116337	PZE-107013199	PZA03035.5	PZA03092.7
ss196422450	A/G	1	10816833	+	AGPv1	MO/UC_Davis	40K	PZE-101018668	A	NA	PZE-101116784	PZE-107019133	PZA03047.12	PZA03095.1
ss196422454	A/C	1	10870567	-	AGPv1	MO/UC_Davis	40K	PZE-101018729	B	NA	PZE-101117011	PZE-107024558	PZA03047.22	PZA03095.2
ss196422456	A/G	1	10873619	-	AGPv1	MO/UC_Davis	40K	PZE-101018769	B	NA	PZE-101117218	PZE-107027653	PZA03049.23	PZA03095.3
ss196422458	A/C	1	10877851	-	AGPv1	MO/UC_Davis	40K	PZE-101018818	A	NA	PZE-101117595	PZE-107030674	PZA03051.3	PZA03097.4
ss196422460	A/G	1	10878113	+	AGPv1	MO/UC_Davis	40K	PZE-101018826	A	NA	PZE-101117823	PZE-107033957	PZA03052.15	PZA03102.2
ss196422464	A/C	1	10968137	+	AGPv1	MO/UC_Davis	40K	PZE-101019294	A	NA	PZE-101118027	PZE-107036427	PZA03068.11	PZA03258.2
ss196422466	A/G	1	11083315	+	AGPv1	MO/UC_Davis	40K	PZE-101019334	A	NA	PZE-101118582	PZE-107040339	PZA03081.10	PZA03284.3
ss196422472	A/G	1	11364850	+	AGPv1	MO/UC_Davis	40K	PZE-101019537	A	NA	PZE-101118964	PZE-107043718	PZA03083.7	PZA03290.1
ss196422474	A/G	1	11365110	+	AGPv1	MO/UC_Davis	15K	PZE-101019538	5	NA	PZE-101119317	PZE-107046228	PZA03092.7	PZA03290.2
ss196422476	A/G	1	11372021	-	AGPv1	MO/UC_Davis	40K	PZE-101019557	A	NA	PZE-101119846	PZE-107049894	PZA03095.1	PZA03298.2
ss196422478	A/G	1	11436233	-	AGPv1	MO/UC_Davis	40K	PZE-101019597	A	NA	PZE-101120208	PZE-107053251	PZA03095.2	PZA03311.4
ss196422482	A/G	1	11450471	-	AGPv1	MO/UC_Davis	40K	PZE-101019726	B	NA	PZE-101120379	PZE-107057472	PZA03095.3	PZA03312.1
ss196422484	A/G	1	11450804	+	AGPv1	MO/UC_Davis	40K	PZE-101019727	A	NA	PZE-101120770	PZE-107061073	PZA03097.4	PZA03312.2
ss196422486	A/C	1	11451211	+	AGPv1	MO/UC_Davis	40K	PZE-101019728	A	NA	PZE-101121072	PZE-107068315	PZA03102.2	PZA03316.2
ss196422488	A/G	1	11495343	+	AGPv1	MO/UC_Davis	40K	PZE-101019767	A	NA	PZE-101121403	PZE-107076827	PZA03258.2	PZA03317.1
ss196422490	A/G	1	11509108	-	AGPv1	MO/UC_Davis	40K	PZE-101019781	A	NA	PZE-101121742	PZE-107084458	PZA03284.3	PZA03329.1
ss196422494	A/G	1	11723610	+	AGPv1	MO/UC_Davis	40K	PZE-101019853	A	NA	PZE-101122041	PZE-107093041	PZA03290.1	PZA03335.2
ss196422498	A/G	1	12109561	-	AGPv1	MO/UC_Davis	40K	PZE-101020456	A	NA	PZE-101122482	PZE-107100654	PZA03290.2	PZA03342.2
ss196422500	A/G	1	12208395	-	AGPv1	MO/UC_Davis	15K	PZE-101020844	5	NA	PZE-101122759	PZE-107115427	PZA03298.2	PZA03348.1
ss196422502	A/G	1	12210779	+	AGPv1	MO/UC_Davis	40K	PZE-101020931	A	NA	PZE-101123156	PZE-107130802	PZA03311.4	PZA03767.5
ss196422508	C/G	1	12311775	+	AGPv1	MO/UC_Davis	40K	PZE-101021308	A	NA	PZE-101123479	PZE-108003875	PZA03312.1	PZA03774.1
ss196422510	A/G	1	12322177	-	AGPv1	MO/UC_Davis	40K	PZE-101021455	A	NA	PZE-101123927	PZE-108013807	PZA03312.2	PZA03774.8
ss196422512	A/G	1	12356725	+	AGPv1	MO/UC_Davis	40K	PZE-101021479	A	NA	PZE-101124167	PZE-108020956	PZA03316.2	PZA03775.3
ss196422518	A/G	1	12446683	+	AGPv1	MO/UC_Davis	40K	PZE-101021690	A	NA	PZE-101124392	PZE-108027809	PZA03317.1	PZA03781.3
ss196422520	A/C	1	12457993	+	AGPv1	MO/UC_Davis	40K	PZE-101021745	A	NA	PZE-101124740	PZE-108031355	PZA03329.1	PZA03781.4
ss196422522	A/C	1	12478145	+	AGPv1	MO/UC_Davis	40K	PZE-101021926	A	NA	PZE-101124813	PZE-108034442	PZA03335.2	PZA03781.8
ss196422524	A/G	1	12478938	+	AGPv1	MO/UC_Davis	40K	PZE-101021930	A	NA	PZE-101124946	PZE-108036618	PZA03342.2	PZA03782.1
ss196422526	A/G	1	12481798	+	AGPv1	MO/UC_Davis	40K	PZE-101021985	A	DupSet5	PZE-101125239	PZE-108038941	PZA03348.1	PZA03782.3
ss196422530	A/G	1	12529949	-	AGPv1	MO/UC_Davis	40K	PZE-101021997	B	NA	PZE-101125562	PZE-108041989	PZA03767.5	PZA03786.1
ss196422532	A/G	1	12760059	-	AGPv1	MO/UC_Davis	40K	PZE-101022341	A	NA	PZE-101126221	PZE-108045789	PZA03774.1	PZA03789.1
ss196422540	A/C	1	13497121	-	AGPv1	MO/UC_Davis	15K	PZE-101023271	2	NA	PZE-101126519	PZE-108048378	PZA03774.8	PZA03789.4
ss196422542	A/G	1	13628228	-	AGPv1	MO/UC_Davis	15K	PZE-101023571	2	NA	PZE-101126822	PZE-108050812	PZA03775.3	PZB00041.2
ss196422548	A/G	1	14108017	-	AGPv1	MO/UC_Davis	40K	PZE-101024131	A	NA	PZE-101127101	PZE-108053435	PZA03775.6	PZB00062.7
ss196422552	A/G	1	14461595	-	AGPv1	MO/UC_Davis	40K	PZE-101024424	A	NA	PZE-101127877	PZE-108057498	PZA03781.3	PZB00067.5
ss196422554	A/G	1	14464403	+	AGPv1	MO/UC_Davis	40K	PZE-101024452	A	NA	PZE-101128201	PZE-108060935	PZA03781.4	PZB00081.4
ss196422556	A/G	1	14578683	-	AGPv1	MO/UC_Davis	40K	PZE-101024519	A	NA	PZE-101128455	PZE-108064498	PZA03781.8	PZB00081.7
ss196422560	A/G	1	14747011	-	AGPv1	MO/UC_Davis	40K	PZE-101024667	A	NA	PZE-101129085	PZE-108069003	PZA03782.1	PZB00092.1
ss196422562	A/G	1	14757684	+	AGPv1	MO/UC_Davis	40K	PZE-101024700	A	NA	PZE-101129290	PZE-108073065	PZA03782.3	PZB00145.2
ss196422564	A/G	1	14787068	-	AGPv1	MO/UC_Davis	15K	PZE-101024733	5	NA	PZE-101129564	PZE-108077879	PZA03786.1	PZB00149.2
ss196422566	A/G	1	14792460	+	AGPv1	MO/UC_Davis	40K	PZE-101024779	A	NA	PZE-101130002	PZE-108082808	PZA03789.1	PZB00229.3
ss196422568	A/C	1	14798744	+	AGPv1	MO/UC_Davis	40K	PZE-101024808	A	NA	PZE-101130212	PZE-108089807	PZA03789.4	PZB00232.1
ss196422570	A/C	1	14799230	+	AGPv1	MO/UC_Davis	40K	PZE-101024809	A	NA	PZE-101130533	PZE-108096671	PZB00041.2	PZB00379.3
ss196422572	A/C	1	15018353	+	AGPv1	MO/UC_Davis	40K	PZE-101025101	5	NA	PZE-101130958	PZE-108102932	PZB00062.7	PZB00416.2
ss196422576	A/G	1	15445816	+	AGPv1	MO/UC_Davis	40K	PZE-101025939	5	NA	PZE-101131233	PZE-108112124	PZB00067.5	PZB01109.2
ss196422578	A/G	1	15678970	-	AGPv1	MO/UC_Davis	40K	PZE-101026095	B	NA	PZE-101131919	PZE-108131748	PZB00081.4	PZB01110.1
ss196422580	A/G	1	15679649	-	AGPv1	MO/UC_Davis	40K	PZE-101026096	A	NA	PZE-101132703	PZE-109003647	PZB00081.7	PZB01111.7
ss196422582	A/G	1	15689484	-	AGPv1	MO/UC_Davis	40K	PZE-101026148	A	NA	PZE-101133206	PZE-109012828	PZB00092.1	PZB01112.3
ss196422584	A/G	1	15732375	+	AGPv1	MO/UC_Davis	40K	PZE-101026206	A	NA	PZE-101133944	PZE-109019765	PZB00145.2	PZB01114.1
ss196422586	A/G	1	15734046	+	AGPv1	MO/UC_Davis	40K	PZE-101026218	A	NA	PZE-101134383	PZE-109027642	PZB00149.2	PZB01427.1
ss196422588	A/G	1	15759278	+	AGPv1	MO/UC_Davis	40K	PZE-101026314	A	NA	PZE-101135244	PZE-109031717	PZB00207.3	PZD00003.1
ss196422592	A/G	1	15857859	-	AGPv1	MO/UC_Davis	40K	PZE-101026429	A	NA	PZE-101135510	PZE-109034802	PZB00229.3	PZD00003.3
ss196422598	A/C	1	15941812	+	AGPv1	MO/UC_Davis	15K	PZE-101026621	5	NA	PZE-101136279	PZE-109038023	PZB00232.1	PZD00007.1
ss196422602	A/G	1	16012725	+	AGPv1	MO/UC_Davis	15K	PZE-101026882	5	NA	PZE-101136962	PZE-109040958	PZB00379.3	PZD00008.3
ss196422604	C/G	1	16128901	+	AGPv1	MO/UC_Davis	40K	PZE-101027125	A	NA	PZE-101137539	PZE-109043940	PZB00416.2	PZD00011.3
ss196422606	A/G	1	16152200	+	AGPv1	MO/UC_Davis	40K	PZE-101027158	A	NA	PZE-101137846	PZE-109046923	PZB01109.2	PZD00011.4
ss196422608	A/C	1	16198443	-	AGPv1	MO/UC_Davis	15K	PZE-101027182	5	NA	PZE-101138116	PZE-109050858	PZB01110.1	PZD00014.3
ss196422612	A/G	1	16312502	+	AGPv1	MO/UC_Davis	40K	PZE-101027351	A	NA	PZE-101138606	PZE-109054352	PZB01111.7	PZD00019.1
ss196422614	A/G	1	16313381	+	AGPv1	MO/UC_Davis	40K	PZE-101027362	A	NA	PZE-101139280	PZE-109058612	PZB01112.3	PZD00020.2
ss196422622	A/G	1	16418885	-	AGPv1	MO/UC_Davis	40K	PZE-101027616	A	NA	PZE-101140284	PZE-109063861	PZB01114.1	PZD00020.4
ss196422626	A/G	1	16548140	+	AGPv1	MO/UC_Davis	40K	PZE-101027798	A	NA	PZE-101140690	PZE-109069188	PZB01427.1	PZD00021.2
ss196422628	A/C	1	16551878	-	AGPv1	MO/UC_Davis	40K	PZE-101027807	A	NA	PZE-101140963	PZE-109076615	PZD00003.1	PZD00022.1
ss196422634	A/G	1	16737798	+	AGPv1	MO/UC_Davis	40K	PZE-101028104	A	NA	PZE-101141826	PZE-109082403	PZD00003.3	PZD00043.2
ss196422636	A/G	1	16738215	+	AGPv1	MO/UC_Davis	40K	PZE-101028121	3	NA	PZE-101142556	PZE-109092182	PZD00007.1	PZD00045.3
ss196422642	A/G	1	16751553	+	AGPv1	MO/UC_Davis	40K	PZE-101028242	A	NA	PZE-101143429	PZE-109103089	PZD00008.3	PZD00049.4
ss196422644	C/G	1	16775822	-	AGPv1	MO/UC_Davis	40K	PZE-101028351	A	NA	PZE-101144248	PZE-109115934	PZD00011.3	PZD00052.4
ss196422646	A/C	1	17343607	+	AGPv1	MO/UC_Davis	40K	PZE-101028839	A	NA	PZE-101144895	PZE-110004402	PZD00011.4	PZD00067.3
ss196422650	A/G	1	17427506	+	AGPv1	MO/UC_Davis	40K	PZE-101028930	5	NA	PZE-101145625	PZE-110014038	PZD00014.3	PZD00069.3
ss196422654	A/G	1	17611647	+	AGPv1	MO/UC_Davis	15K	PZE-101029360	2	NA	PZE-101146525	PZE-110017768	PZD00019.1	PZD00069.4
ss196422656	A/G	1	17630098	+	AGPv1	MO/UC_Davis	40K	PZE-101029587	3	NA	PZE-101147225	PZE-110020499	PZD00020.2	PZD00076.1
ss196422658	A/G	1	17649998	+	AGPv1	MO/UC_Davis	40K	PZE-101029648	A	NA	PZE-101148237	PZE-110022958	PZD00020.4	PZD00076.4
ss196422660	A/G	1	17673955	+	AGPv1	MO/UC_Davis	40K	PZE-101029689	A	NA	PZE-101149270	PZE-110025577	PZD00021.2	sh2.6
ss196422662	A/G	1	17682761	+	AGPv1	MO/UC_Davis	40K	PZE-101029707	B	NA	PZE-101149961	PZE-110028432	PZD00022.1	tb1.17
ss196422664	A/G	1	17762830	-	AGPv1	MO/UC_Davis	40K	PZE-101029737	A	NA	PZE-101150294	PZE-110032372	PZD00043.2	tb1.18
ss196422668	A/G	1	17777216	-	AGPv1	MO/UC_Davis	40K	PZE-101029759	A	NA	PZE-101151184	PZE-110035195	PZD00045.3	tb1.5
ss196422670	A/G	1	17785024	-	AGPv1	MO/UC_Davis	40K	PZE-101029820	A	NA	PZE-101152275	PZE-110038638	PZD00049.4	zagl1.1
ss196422672	A/G	1	17893755	-	AGPv1	MO/UC_Davis	15K	PZE-101029977	5	NA	PZE-101153515	PZE-110042018	PZD00052.4
ss196422674	A/G	1	17897289	+	AGPv1	MO/UC_Davis	40K	PZE-101029990	A	NA	PZE-101154103	PZE-110045686	PZD00067.3
ss196422676	A/G	1	17897952	-	AGPv1	MO/UC_Davis	40K	PZE-101029991	A	NA	PZE-101154918	PZE-110049572	PZD00069.3
ss196422682	A/G	1	18124973	-	AGPv1	MO/UC_Davis	40K	PZE-101030211	A	NA	PZE-101155569	PZE-110052364	PZD00069.4
ss196422684	A/G	1	18132338	-	AGPv1	MO/UC_Davis	40K	PZE-101030220	A	NA	PZE-101156159	PZE-110055585	PZD00076.1
ss196422686	A/G	1	18133329	+	AGPv1	MO/UC_Davis	40K	PZE-101030221	A	NA	PZE-101156913	PZE-110059362	PZD00076.4
ss196422688	A/C	1	18135854	+	AGPv1	MO/UC_Davis	40K	PZE-101030251	A	NA	PZE-101158199	PZE-110063987	sh2.6
ss196422690	A/C	1	18136794	-	AGPv1	MO/UC_Davis	40K	PZE-101030258	A	NA	PZE-101159248	PZE-110070495	tb1.17
ss196422692	A/C	1	18136934	-	AGPv1	MO/UC_Davis	40K	PZE-101030261	A	NA	PZE-101160294	PZE-110082994	tb1.18
ss196422694	A/G	1	18137060	-	AGPv1	MO/UC_Davis	40K	PZE-101030263	A	NA	PZE-101160671	PZE-110097661	tb1.5
ss196422696	A/G	1	18141192	-	AGPv1	MO/UC_Davis	40K	PZE-101030280	A	NA	PZE-101161565	PZE-100001297	zagl1.1
ss196422698	A/G	1	18169114	+	AGPv1	MO/UC_Davis	40K	PZE-101030300	A	NA	PZE-101161893
ss196422699	A/G	1	18169686	-	AGPv1	MO/UC_Davis	40K	PZE-101030302	A	NA	PZE-101162447
ss196422701	A/C	1	18551887	+	AGPv1	MO/UC_Davis	40K	PZE-101030429	5	NA	PZE-101163849
ss196422703	A/G	1	18558395	+	AGPv1	MO/UC_Davis	15K	PZE-101030508	5	NA	PZE-101164372
ss196422705	A/C	1	18571309	-	AGPv1	MO/UC_Davis	40K	PZE-101030561	A	NA	PZE-101164873
ss196422707	A/G	1	18686362	+	AGPv1	MO/UC_Davis	40K	PZE-101030616	5	NA	PZE-101165502
ss196422711	A/G	1	18884540	-	AGPv1	MO/UC_Davis	15K	PZE-101030692	2	NA	PZE-101166168
ss196422715	A/C	1	18911849	-	AGPv1	MO/UC_Davis	15K	PZE-101030875	5	NA	PZE-101166525
ss196422717	A/G	1	18913681	+	AGPv1	MO/UC_Davis	40K	PZE-101030925	A	NA	PZE-101167434
ss196422721	A/G	1	19011864	+	AGPv1	MO/UC_Davis	40K	PZE-101031043	A	NA	PZE-101168020
ss196422723	A/C	1	19030220	+	AGPv1	MO/UC_Davis	40K	PZE-101031053	5	NA	PZE-101168907
ss196422725	A/G	1	19031623	-	AGPv1	MO/UC_Davis	40K	PZE-101031077	A	NA	PZE-101169204
ss196422727	C/G	1	19034751	+	AGPv1	MO/UC_Davis	40K	PZE-101031146	B	NA	PZE-101169609
ss196422733	A/T	1	19193326	+	AGPv1	MO/UC_Davis	40K	PZE-101031542	A	NA	PZE-101170408
ss196422735	A/C	1	19235607	-	AGPv1	MO/UC_Davis	40K	PZE-101031636	5	NA	PZE-101171300
ss196422737	C/G	1	19236427	+	AGPv1	MO/UC_Davis	40K	PZE-101031655	A	NA	PZE-101172114
ss196422743	A/G	1	19571759	+	AGPv1	MO/UC_Davis	40K	PZE-101032015	B	NA	PZE-101172458
ss196422749	A/C	1	19630714	+	AGPv1	MO/UC_Davis	40K	PZE-101032246	A	NA	PZE-101172788
ss196422751	A/G	1	19630880	+	AGPv1	MO/UC_Davis	40K	PZE-101032249	A	NA	PZE-101173563
ss196422753	A/G	1	19722724	+	AGPv1	MO/UC_Davis	40K	PZE-101032313	A	NA	PZE-101174451
ss196422755	A/G	1	19723045	+	AGPv1	MO/UC_Davis	40K	PZE-101032318	A	NA	PZE-101174973
ss196422759	A/G	1	19914093	-	AGPv1	MO/UC_Davis	40K	PZE-101032517	A	NA	PZE-101175277
ss196422761	A/G	1	20010635	-	AGPv1	MO/UC_Davis	40K	PZE-101032702	5	NA	PZE-101175643
ss196422763	A/G	1	20010675	+	AGPv1	MO/UC_Davis	40K	PZE-101032703	A	NA	PZE-101176147
ss196422765	A/G	1	20010822	+	AGPv1	MO/UC_Davis	40K	PZE-101032704	A	NA	PZE-101176718
ss196422767	A/G	1	20249887	+	AGPv1	MO/UC_Davis	40K	PZE-101032815	A	NA	PZE-101176905
ss196422769	A/C	1	20255812	+	AGPv1	MO/UC_Davis	40K	PZE-101032822	A	NA	PZE-101177767
ss196422773	A/G	1	20520944	+	AGPv1	MO/UC_Davis	40K	PZE-101032884	A	NA	PZE-101177940
ss196422775	A/G	1	20895797	+	AGPv1	MO/UC_Davis	40K	PZE-101032933	A	NA	PZE-101178625
ss196422777	A/G	1	20903387	+	AGPv1	MO/UC_Davis	40K	PZE-101032948	A	NA	PZE-101179823
ss196422779	A/G	1	20904313	-	AGPv1	MO/UC_Davis	40K	PZE-101032956	A	NA	PZE-101180375
ss196422781	A/G	1	20904406	+	AGPv1	MO/UC_Davis	40K	PZE-101032957	A	NA	PZE-101181142
ss196422783	A/G	1	20980510	-	AGPv1	MO/UC_Davis	40K	PZE-101032973	A	NA	PZE-101181654
ss196422785	A/G	1	20981845	+	AGPv1	MO/UC_Davis	40K	PZE-101032974	A	NA	PZE-101182162
ss196422787	A/C	1	20988130	-	AGPv1	MO/UC_Davis	40K	PZE-101032978	A	NA	PZE-101182691
ss196422789	A/G	1	21062952	-	AGPv1	MO/UC_Davis	40K	PZE-101032991	A	NA	PZE-101183173
ss196422791	A/C	1	21072251	+	AGPv1	MO/UC_Davis	40K	PZE-101033005	A	NA	PZE-101183943
ss196422793	A/G	1	21194279	+	AGPv1	MO/UC_Davis	40K	PZE-101033065	A	NA	PZE-101185109
ss196422795	A/G	1	21347337	-	AGPv1	MO/UC_Davis	40K	PZE-101033119	A	NA	PZE-101185810
ss196422799	A/G	1	21557749	+	AGPv1	MO/UC_Davis	40K	PZE-101033489	B	NA	PZE-101186294
ss196422805	A/G	1	21681278	-	AGPv1	MO/UC_Davis	40K	PZE-101033632	3	NA	PZE-101187014
ss196422807	A/C	1	21700015	+	AGPv1	MO/UC_Davis	40K	PZE-101033801	A	NA	PZE-101187674
ss196422811	A/G	1	21747531	+	AGPv1	MO/UC_Davis	40K	PZE-101034048	A	NA	PZE-101187897
ss196422815	A/G	1	21973327	+	AGPv1	MO/UC_Davis	40K	PZE-101034085	A	NA	PZE-101188031
ss196422817	A/G	1	21973962	+	AGPv1	MO/UC_Davis	40K	PZE-101034091	A	NA	PZE-101188466
ss196422820	A/G	1	21980942	-	AGPv1	MO/UC_Davis	40K	PZE-101034101	A	NA	PZE-101189231
ss196422824	A/C	1	22401252	+	AGPv1	MO/UC_Davis	40K	PZE-101034395	A	NA	PZE-101189602
ss196422826	A/G	1	22408781	+	AGPv1	MO/UC_Davis	40K	PZE-101034427	A	NA	PZE-101189877
ss196422828	A/G	1	22409460	+	AGPv1	MO/UC_Davis	40K	PZE-101034431	A	NA	PZE-101190440
ss196422832	A/G	1	22489222	-	AGPv1	MO/UC_Davis	40K	PZE-101034578	A	NA	PZE-101191080
ss196422834	A/C	1	22671158	-	AGPv1	MO/UC_Davis	40K	PZE-101035008	A	NA	PZE-101192183
ss196422836	A/C	1	22799924	-	AGPv1	MO/UC_Davis	40K	PZE-101035105	A	NA	PZE-101192454
ss196422838	A/C	1	22899641	+	AGPv1	MO/UC_Davis	40K	PZE-101035119	A	NA	PZE-101192715
ss196422840	A/T	1	23090405	-	AGPv1	MO/UC_Davis	15K	PZE-101035341	5	NA	PZE-101193799
ss196422848	A/G	1	23255272	-	AGPv1	MO/UC_Davis	40K	PZE-101035737	A	NA	PZE-101194713
ss196422850	A/T	1	23664721	-	AGPv1	MO/UC_Davis	40K	PZE-101036181	A	NA	PZE-101195059
ss196422852	A/G	1	23665551	+	AGPv1	MO/UC_Davis	40K	PZE-101036205	A	NA	PZE-101195616
ss196422854	A/G	1	23704862	+	AGPv1	MO/UC_Davis	40K	PZE-101036305	A	NA	PZE-101195957
ss196422856	A/G	1	23709490	-	AGPv1	MO/UC_Davis	40K	PZE-101036310	A	NA	PZE-101196337
ss196422858	A/G	1	23710198	+	AGPv1	MO/UC_Davis	40K	PZE-101036318	A	NA	PZE-101196582
ss196422860	A/G	1	23712551	+	AGPv1	MO/UC_Davis	40K	PZE-101036338	A	NA	PZE-101196940
ss196422864	A/G	1	23974306	-	AGPv1	MO/UC_Davis	40K	PZE-101036423	A	NA	PZE-101197699
ss196422868	A/G	1	24060201	+	AGPv1	MO/UC_Davis	40K	PZE-101036609	A	NA	PZE-101198252
ss196422870	A/G	1	24146356	+	AGPv1	MO/UC_Davis	40K	PZE-101036683	A	NA	PZE-101198659
ss196422872	A/C	1	24288478	-	AGPv1	MO/UC_Davis	40K	PZE-101036799	2	NA	PZE-101198848
ss196422874	A/C	1	24297953	-	AGPv1	MO/UC_Davis	40K	PZE-101036862	A	NA	PZE-101199017
ss196422876	A/G	1	24298010	+	AGPv1	MO/UC_Davis	40K	PZE-101036864	A	NA	PZE-101199742
ss196422878	A/G	1	24390484	-	AGPv1	MO/UC_Davis	15K	PZE-101036991	5	NA	PZE-101200480
ss196422882	A/C	1	24503109	-	AGPv1	MO/UC_Davis	40K	PZE-101037142	A	NA	PZE-101201243
ss196422884	A/G	1	24602193	+	AGPv1	MO/UC_Davis	40K	PZE-101037191	A	NA	PZE-101201781
ss196422886	A/G	1	24604971	+	AGPv1	MO/UC_Davis	40K	PZE-101037211	A	NA	PZE-101203040
ss196422888	A/G	1	24678841	+	AGPv1	MO/UC_Davis	15K	PZE-101037244	5	NA	PZE-101203731
ss196422890	A/G	1	24680111	-	AGPv1	MO/UC_Davis	15K	PZE-101037265	5	NA	PZE-101204975
ss196422894	A/G	1	24826453	+	AGPv1	MO/UC_Davis	40K	PZE-101037602	A	NA	PZE-101205573
ss196422898	C/G	1	25025437	+	AGPv1	MO/UC_Davis	40K	PZE-101037751	A	NA	PZE-101206027
ss196422900	A/C	1	25190733	-	AGPv1	MO/UC_Davis	40K	PZE-101037854	A	NA	PZE-101206599
ss196422904	A/G	1	25332362	+	AGPv1	MO/UC_Davis	40K	PZE-101037997	B	DupSet6	PZE-101207166
ss196422906	A/C	1	25333322	+	AGPv1	MO/UC_Davis	40K	PZE-101038026	A	NA	PZE-101208157
ss196422908	A/G	1	25465986	+	AGPv1	MO/UC_Davis	40K	PZE-101038058	A	NA	PZE-101209039
ss196422910	A/C	1	25471225	-	AGPv1	MO/UC_Davis	40K	PZE-101038176	A	NA	PZE-101210110
ss196422912	A/G	1	25472704	-	AGPv1	MO/UC_Davis	40K	PZE-101038222	A	NA	PZE-101210733
ss196422914	A/G	1	25472971	-	AGPv1	MO/UC_Davis	15K	PZE-101038228	5	NA	PZE-101211331
ss196422916	A/C	1	25475568	-	AGPv1	MO/UC_Davis	40K	PZE-101038250	A	NA	PZE-101212714
ss196422918	A/G	1	25481383	-	AGPv1	MO/UC_Davis	40K	PZE-101038253	A	NA	PZE-101213356
ss196422920	A/G	1	25481739	+	AGPv1	MO/UC_Davis	40K	PZE-101038258	A	NA	PZE-101213738
ss196422924	A/G	1	25494471	+	AGPv1	MO/UC_Davis	40K	PZE-101038315	A	NA	PZE-101214344
ss196422928	A/C	1	25584504	-	AGPv1	MO/UC_Davis	40K	PZE-101038501	A	NA	PZE-101215024
ss196422930	A/G	1	25584732	-	AGPv1	MO/UC_Davis	40K	PZE-101038503	A	NA	PZE-101215382
ss196422934	A/C	1	25716679	-	AGPv1	MO/UC_Davis	40K	PZE-101038611	A	NA	PZE-101215804
ss196422942	A/G	1	25959244	-	AGPv1	MO/UC_Davis	40K	PZE-101038989	A	NA	PZE-101216533
ss196422944	A/G	1	25965240	+	AGPv1	MO/UC_Davis	40K	PZE-101039024	B	NA	PZE-101217474
ss196422948	A/C	1	26447854	+	AGPv1	MO/UC_Davis	40K	PZE-101039198	A	NA	PZE-101218801
ss196422950	A/C	1	26447913	+	AGPv1	MO/UC_Davis	40K	PZE-101039199	A	NA	PZE-101219180
ss196422952	A/G	1	26448329	+	AGPv1	MO/UC_Davis	40K	PZE-101039207	A	NA	PZE-101219633
ss196422954	A/G	1	26620843	+	AGPv1	MO/UC_Davis	40K	PZE-101039301	A	NA	PZE-101220014
ss196422956	A/G	1	26679192	+	AGPv1	MO/UC_Davis	40K	PZE-101039351	A	NA	PZE-101221171
ss196422960	A/G	1	26682925	-	AGPv1	MO/UC_Davis	40K	PZE-101039371	A	NA	PZE-101221687
ss196422962	A/C	1	26788426	-	AGPv1	MO/UC_Davis	40K	PZE-101039400	B	NA	PZE-101222337
ss196422966	A/G	1	26797032	+	AGPv1	MO/UC_Davis	40K	PZE-101039440	A	NA	PZE-101222690
ss196422968	A/G	1	26799225	-	AGPv1	MO/UC_Davis	40K	PZE-101039466	B	NA	PZE-101223466
ss196422970	A/G	1	26800486	+	AGPv1	MO/UC_Davis	40K	PZE-101039469	A	NA	PZE-101224997
ss196422972	A/G	1	27020214	+	AGPv1	MO/UC_Davis	40K	PZE-101039624	A	NA	PZE-101225664
ss196422976	A/G	1	27021961	-	AGPv1	MO/UC_Davis	40K	PZE-101039648	A	NA	PZE-101226633
ss196422978	A/G	1	27053605	-	AGPv1	MO/UC_Davis	40K	PZE-101039655	A	NA	PZE-101227291
ss196422982	A/G	1	27190243	-	AGPv1	MO/UC_Davis	40K	PZE-101039769	A	NA	PZE-101228783
ss196422990	A/G	1	27482191	+	AGPv1	MO/UC_Davis	40K	PZE-101040594	A	NA	PZE-101229904
ss196422992	A/G	1	27499483	+	AGPv1	MO/UC_Davis	40K	PZE-101040601	A	NA	PZE-101231883
ss196422994	A/C	1	27500053	+	AGPv1	MO/UC_Davis	40K	PZE-101040607	A	NA	PZE-101233249
ss196422996	A/G	1	27504974	+	AGPv1	MO/UC_Davis	40K	PZE-101040619	A	NA	PZE-101233950
ss196422998	A/C	1	27508600	-	AGPv1	MO/UC_Davis	40K	PZE-101040641	A	NA	PZE-101235865
ss196423000	A/G	1	27607789	+	AGPv1	MO/UC_Davis	40K	PZE-101040677	A	NA	PZE-101237862
ss196423004	A/G	1	27657680	+	AGPv1	MO/UC_Davis	40K	PZE-101040783	A	NA	PZE-101239112
ss196423008	A/G	1	27660158	+	AGPv1	MO/UC_Davis	40K	PZE-101040838	A	NA	PZE-101240535
ss196423012	A/G	1	27752467	-	AGPv1	MO/UC_Davis	40K	PZE-101041070	A	NA	PZE-101241854
ss196423014	A/C	1	27880987	-	AGPv1	MO/UC_Davis	40K	PZE-101041088	A	NA	PZE-101242964
ss196423016	A/G	1	27908989	-	AGPv1	MO/UC_Davis	40K	PZE-101041178	A	NA	PZE-101244043
ss196423018	A/G	1	28085303	-	AGPv1	MO/UC_Davis	40K	PZE-101041380	A	NA	PZE-101245575
ss196423020	A/G	1	28522109	-	AGPv1	MO/UC_Davis	40K	PZE-101041588	A	NA	PZE-101246581
ss196423022	A/C	1	28526827	-	AGPv1	MO/UC_Davis	40K	PZE-101041602	A	NA	PZE-101248473
ss196423024	A/G	1	28634381	+	AGPv1	MO/UC_Davis	40K	PZE-101041837	A	NA	PZE-101249550
ss196423026	A/G	1	28701888	-	AGPv1	MO/UC_Davis	40K	PZE-101041854	A	NA	PZE-101251114
ss196423030	A/G	1	28719384	-	AGPv1	MO/UC_Davis	40K	PZE-101041995	A	NA	PZE-101252072
ss196423032	A/G	1	28720057	+	AGPv1	MO/UC_Davis	40K	PZE-101042009	A	NA	PZE-101253504
ss196423036	A/C	1	28737820	-	AGPv1	MO/UC_Davis	40K	PZE-101042039	A	NA	PZE-101255595
ss196423038	A/G	1	28738308	+	AGPv1	MO/UC_Davis	40K	PZE-101042040	A	NA	PZE-101256317
ss196423040	A/G	1	28741222	-	AGPv1	MO/UC_Davis	40K	PZE-101042041	A	NA	PZE-101257104
ss196423042	A/C	1	28746198	+	AGPv1	MO/UC_Davis	15K	PZE-101042048	5	NA	PZE-101257312
ss196423044	A/C	1	28747701	+	AGPv1	MO/UC_Davis	40K	PZE-101042060	A	NA	PZE-102000079
ss196423046	A/G	1	28871295	+	AGPv1	MO/UC_Davis	40K	PZE-101042156	B	NA	PZE-102000441
ss196423048	A/G	1	28901394	-	AGPv1	MO/UC_Davis	40K	PZE-101042195	A	NA	PZE-102000848
ss196423050	A/G	1	28901463	-	AGPv1	MO/UC_Davis	40K	PZE-101042196	A	NA	PZE-102004688
ss196423052	A/G	1	28906803	+	AGPv1	MO/UC_Davis	40K	PZE-101042212	5	NA	PZE-102007348
ss196423054	A/G	1	29032547	+	AGPv1	MO/UC_Davis	40K	PZE-101042341	A	NA	PZE-102011551
ss196423056	A/G	1	29069044	+	AGPv1	MO/UC_Davis	40K	PZE-101042424	A	NA	PZE-102014236
ss196423058	A/G	1	29460214	+	AGPv1	MO/UC_Davis	40K	PZE-101043094	A	NA	PZE-102016761
ss196423060	A/G	1	29460799	-	AGPv1	MO/UC_Davis	40K	PZE-101043096	B	NA	PZE-102017798
ss196423062	A/C	1	29505827	-	AGPv1	MO/UC_Davis	40K	PZE-101043180	B	NA	PZE-102018303
ss196423064	A/C	1	29508874	-	AGPv1	MO/UC_Davis	40K	PZE-101043186	A	NA	PZE-102019344
ss196423066	A/G	1	29509339	+	AGPv1	MO/UC_Davis	40K	PZE-101043189	A	NA	PZE-102021627
ss196423074	A/G	1	29650395	-	AGPv1	MO/UC_Davis	40K	PZE-101043507	A	NA	PZE-102025684
ss196423076	A/C	1	29651635	+	AGPv1	MO/UC_Davis	40K	PZE-101043512	A	NA	PZE-102028040
ss196423080	A/C	1	29786665	-	AGPv1	MO/UC_Davis	40K	PZE-101043600	A	NA	PZE-102029713
ss196423082	A/C	1	29788924	+	AGPv1	MO/UC_Davis	40K	PZE-101043604	B	NA	PZE-102031002
ss196423084	A/C	1	29799415	+	AGPv1	MO/UC_Davis	40K	PZE-101043656	A	NA	PZE-102032550
ss196423086	A/G	1	29847364	-	AGPv1	MO/UC_Davis	40K	PZE-101043669	A	NA	PZE-102033966
ss196423088	A/G	1	29847385	-	AGPv1	MO/UC_Davis	40K	PZE-101043670	A	NA	PZE-102036053
ss196423092	A/G	1	29862559	-	AGPv1	MO/UC_Davis	15K	PZE-101043674	2	NA	PZE-102037401
ss196423094	A/C	1	29889332	-	AGPv1	MO/UC_Davis	40K	PZE-101043682	A	NA	PZE-102038543
ss196423096	A/C	1	29889645	-	AGPv1	MO/UC_Davis	40K	PZE-101043685	A	NA	PZE-102039173
ss196423098	A/G	1	30077671	+	AGPv1	MO/UC_Davis	15K	PZE-101044002	5	NA	PZE-102039623
ss196423102	A/C	1	30265687	+	AGPv1	MO/UC_Davis	15K	PZE-101044115	2	NA	PZE-102039993
ss196423104	A/G	1	30328482	+	AGPv1	MO/UC_Davis	40K	PZE-101044313	A	NA	PZE-102041487
ss196423106	A/C	1	30341961	+	AGPv1	MO/UC_Davis	15K	PZE-101044448	5	NA	PZE-102042270
ss196423108	A/G	1	30349427	-	AGPv1	MO/UC_Davis	15K	PZE-101044520	5	NA	PZE-102043443
ss196423110	A/G	1	30485789	-	AGPv1	MO/UC_Davis	15K	PZE-101044585	5	NA	PZE-102044908
ss196423112	A/G	1	30617814	-	AGPv1	MO/UC_Davis	40K	PZE-101044686	A	NA	PZE-102045516
ss196423116	A/G	1	30620779	-	AGPv1	MO/UC_Davis	15K	PZE-101044715	5	NA	PZE-102046584
ss196423120	A/G	1	30678695	-	AGPv1	MO/UC_Davis	40K	PZE-101044748	B	NA	PZE-102046995
ss196423122	A/G	1	30721103	-	AGPv1	MO/UC_Davis	40K	PZE-101044770	A	NA	PZE-102047225
ss196423124	A/G	1	30727739	-	AGPv1	MO/UC_Davis	40K	PZE-101044778	A	NA	PZE-102047597
ss196423126	A/G	1	30728729	-	AGPv1	MO/UC_Davis	15K	PZE-101044787	5	NA	PZE-102047723
ss196423128	A/C	1	30732561	+	AGPv1	MO/UC_Davis	40K	PZE-101044879	A	NA	PZE-102047894
ss196423130	A/C	1	30734280	-	AGPv1	MO/UC_Davis	40K	PZE-101044926	A	NA	PZE-102048870
ss196423132	A/G	1	30811365	-	AGPv1	MO/UC_Davis	40K	PZE-101045001	A	NA	PZE-102049489
ss196423134	A/G	1	30812525	-	AGPv1	MO/UC_Davis	40K	PZE-101045009	A	NA	PZE-102050764
ss196423136	A/G	1	30854604	-	AGPv1	MO/UC_Davis	40K	PZE-101045021	A	NA	PZE-102051853
ss196423138	A/C	1	30872713	-	AGPv1	MO/UC_Davis	40K	PZE-101045061	A	NA	PZE-102052716
ss196423140	A/C	1	30937482	-	AGPv1	MO/UC_Davis	40K	PZE-101045064	A	NA	PZE-102053562
ss196423142	A/G	1	30938946	+	AGPv1	MO/UC_Davis	40K	PZE-101045068	A	NA	PZE-102054452
ss196423144	A/C	1	30939222	-	AGPv1	MO/UC_Davis	40K	PZE-101045070	A	NA	PZE-102055426
ss196423153	A/C	1	31140698	-	AGPv1	MO/UC_Davis	40K	PZE-101045130	A	NA	PZE-102055801
ss196423155	A/G	1	31141448	-	AGPv1	MO/UC_Davis	40K	PZE-101045145	A	NA	PZE-102056303
ss196423157	A/C	1	31141702	-	AGPv1	MO/UC_Davis	40K	PZE-101045153	A	NA	PZE-102056669
ss196423159	A/C	1	31145487	+	AGPv1	MO/UC_Davis	40K	PZE-101045197	A	NA	PZE-102057200
ss196423161	A/G	1	31145890	-	AGPv1	MO/UC_Davis	40K	PZE-101045203	A	NA	PZE-102058084
ss196423163	C/G	1	31146116	-	AGPv1	MO/UC_Davis	40K	PZE-101045204	A	NA	PZE-102058916
ss196423165	A/G	1	31255716	+	AGPv1	MO/UC_Davis	40K	PZE-101045249	A	NA	PZE-102059739
ss196423167	A/G	1	31292103	-	AGPv1	MO/UC_Davis	40K	PZE-101045301	A	NA	PZE-102060376
ss196423169	A/G	1	31299477	+	AGPv1	MO/UC_Davis	40K	PZE-101045386	B	NA	PZE-102061067
ss196423171	A/G	1	31429277	+	AGPv1	MO/UC_Davis	40K	PZE-101045444	A	NA	PZE-102061615
ss196423177	A/G	1	31534829	+	AGPv1	MO/UC_Davis	40K	PZE-101045481	A	NA	PZE-102062565
ss196423179	A/C	1	31551107	+	AGPv1	MO/UC_Davis	40K	PZE-101045505	5	NA	PZE-102063039
ss196423181	A/G	1	31584762	+	AGPv1	MO/UC_Davis	40K	PZE-101045519	B	NA	PZE-102064002
ss196423183	A/G	1	31631509	-	AGPv1	MO/UC_Davis	40K	PZE-101045549	A	NA	PZE-102065225
ss196423185	A/G	1	31711747	-	AGPv1	MO/UC_Davis	40K	PZE-101045606	A	NA	PZE-102065871
ss196423191	A/G	1	31925022	+	AGPv1	MO/UC_Davis	40K	PZE-101046045	A	NA	PZE-102067217
ss196423193	A/G	1	31928997	+	AGPv1	MO/UC_Davis	40K	PZE-101046057	A	NA	PZE-102067906
ss196423195	A/C	1	31940230	-	AGPv1	MO/UC_Davis	40K	PZE-101046080	A	NA	PZE-102068532
ss196423197	A/C	1	32021938	+	AGPv1	MO/UC_Davis	40K	PZE-101046116	B	NA	PZE-102068883
ss196423199	A/G	1	32022261	-	AGPv1	MO/UC_Davis	40K	PZE-101046118	A	NA	PZE-102069429
ss196423201	A/C	1	32022510	+	AGPv1	MO/UC_Davis	40K	PZE-101046122	A	NA	PZE-102070420
ss196423203	A/G	1	32025118	+	AGPv1	MO/UC_Davis	40K	PZE-101046128	A	NA	PZE-102070740
ss196423205	A/G	1	32025664	+	AGPv1	MO/UC_Davis	40K	PZE-101046132	A	NA	PZE-102071022
ss196423207	A/C	1	32043923	+	AGPv1	MO/UC_Davis	40K	PZE-101046161	A	NA	PZE-102071375
ss196423209	A/C	1	32048507	-	AGPv1	MO/UC_Davis	40K	PZE-101046194	A	NA	PZE-102072361
ss196423211	A/C	1	32203753	+	AGPv1	MO/UC_Davis	40K	PZE-101046735	5	NA	PZE-102072724
ss196423213	A/G	1	32206162	+	AGPv1	MO/UC_Davis	40K	PZE-101046755	A	NA	PZE-102072947
ss196423215	A/C	1	32246761	+	AGPv1	MO/UC_Davis	40K	PZE-101046835	B	NA	PZE-102073763
ss196423217	A/G	1	32248904	-	AGPv1	MO/UC_Davis	40K	PZE-101046844	B	NA	PZE-102074320
ss196423219	A/G	1	32254592	-	AGPv1	MO/UC_Davis	40K	PZE-101046858	B	NA	PZE-102075382
ss196423223	A/G	1	32276332	+	AGPv1	MO/UC_Davis	40K	PZE-101046876	A	NA	PZE-102075697
ss196423225	A/G	1	32282560	+	AGPv1	MO/UC_Davis	40K	PZE-101046931	A	NA	PZE-102075989
ss196423227	A/G	1	32374090	-	AGPv1	MO/UC_Davis	40K	PZE-101046967	A	NA	PZE-102076300
ss196423229	A/C	1	32643205	+	AGPv1	MO/UC_Davis	40K	PZE-101047239	A	NA	PZE-102076684
ss196423231	A/G	1	32825829	+	AGPv1	MO/UC_Davis	40K	PZE-101047349	5	NA	PZE-102076990
ss196423233	A/G	1	32830220	-	AGPv1	MO/UC_Davis	40K	PZE-101047390	B	NA	PZE-102077341
ss196423237	A/G	1	32943391	+	AGPv1	MO/UC_Davis	40K	PZE-101047611	5	NA	PZE-102077626
ss196423241	A/G	1	33070861	-	AGPv1	MO/UC_Davis	40K	PZE-101047696	A	NA	PZE-102078126
ss196423243	A/G	1	33195348	-	AGPv1	MO/UC_Davis	40K	PZE-101047925	A	NA	PZE-102078879
ss196423247	A/G	1	33338952	-	AGPv1	MO/UC_Davis	40K	PZE-101048164	B	NA	PZE-102079156
ss196423249	A/G	1	33454781	-	AGPv1	MO/UC_Davis	40K	PZE-101048542	5	NA	PZE-102079543
ss196423253	A/G	1	33488557	-	AGPv1	MO/UC_Davis	15K	PZE-101048608	2	NA	PZE-102079828
ss196423257	A/G	1	33494463	-	AGPv1	MO/UC_Davis	40K	PZE-101048629	A	NA	PZE-102080019
ss196423259	A/C	1	33531654	-	AGPv1	MO/UC_Davis	40K	PZE-101048744	B	NA	PZE-102080312
ss196423263	A/C	1	33598272	-	AGPv1	MO/UC_Davis	40K	PZE-101048807	A	NA	PZE-102080613
ss196423265	A/G	1	33702581	-	AGPv1	MO/UC_Davis	40K	PZE-101048857	A	NA	PZE-102080894
ss196423267	A/G	1	33744391	+	AGPv1	MO/UC_Davis	40K	PZE-101048890	A	NA	PZE-102081100
ss196423269	A/G	1	33744488	+	AGPv1	MO/UC_Davis	40K	PZE-101048892	A	NA	PZE-102081487
ss196423273	A/G	1	33799431	-	AGPv1	MO/UC_Davis	15K	PZE-101049017	4	NA	PZE-102081959
ss196423275	A/G	1	33871734	+	AGPv1	MO/UC_Davis	40K	PZE-101049044	B	NA	PZE-102082297
ss196423277	A/G	1	33896592	-	AGPv1	MO/UC_Davis	40K	PZE-101049091	A	NA	PZE-102082593
ss196423279	A/G	1	33903217	+	AGPv1	MO/UC_Davis	40K	PZE-101049120	A	NA	PZE-102082767
ss196423282	A/G	1	33904055	+	AGPv1	MO/UC_Davis	40K	PZE-101049125	B	NA	PZE-102082915
ss196423286	A/G	1	34028762	+	AGPv1	MO/UC_Davis	40K	PZE-101049395	A	NA	PZE-102083209
ss196423288	A/C	1	34040766	+	AGPv1	MO/UC_Davis	40K	PZE-101049396	A	NA	PZE-102083355
ss196423290	A/G	1	34169244	+	AGPv1	MO/UC_Davis	40K	PZE-101049401	A	NA	PZE-102083675
ss196423292	A/G	1	34274084	-	AGPv1	MO/UC_Davis	40K	PZE-101049539	A	NA	PZE-102083996
ss196423294	A/C	1	34326561	-	AGPv1	MO/UC_Davis	40K	PZE-101049608	A	NA	PZE-102084315
ss196423300	A/G	1	34710619	+	AGPv1	MO/UC_Davis	40K	PZE-101049995	A	NA	PZE-102084543
ss196423302	A/G	1	34714527	-	AGPv1	MO/UC_Davis	40K	PZE-101050010	A	NA	PZE-102084750
ss196423304	A/C	1	34861751	-	AGPv1	MO/UC_Davis	40K	PZE-101050072	A	NA	PZE-102085113
ss196423306	A/C	1	34861800	+	AGPv1	MO/UC_Davis	40K	PZE-101050073	5	NA	PZE-102085751
ss196423308	A/G	1	34861952	+	AGPv1	MO/UC_Davis	40K	PZE-101050075	B	NA	PZE-102086278
ss196423312	A/G	1	34947326	+	AGPv1	MO/UC_Davis	40K	PZE-101050207	A	NA	PZE-102086532
ss196423314	A/C	1	34987555	+	AGPv1	MO/UC_Davis	15K	PZE-101050289	2	NA	PZE-102086964
ss196423318	A/C	1	34991052	+	AGPv1	MO/UC_Davis	15K	PZE-101050299	2	NA	PZE-102087116
ss196423320	A/C	1	35012414	-	AGPv1	MO/UC_Davis	40K	PZE-101050621	5	NA	PZE-102087571
ss196423326	A/G	1	35606270	-	AGPv1	MO/UC_Davis	40K	PZE-101051346	A	NA	PZE-102087827
ss196423328	A/G	1	35779808	+	AGPv1	MO/UC_Davis	40K	PZE-101051588	A	NA	PZE-102088291
ss196423333	A/G	1	35801982	+	AGPv1	MO/UC_Davis	40K	PZE-101051733	A	NA	PZE-102088558
ss196423335	A/C	1	35802815	+	AGPv1	MO/UC_Davis	40K	PZE-101051764	A	NA	PZE-102089015
ss196423343	A/G	1	35968634	-	AGPv1	MO/UC_Davis	40K	PZE-101051938	A	NA	PZE-102089165
ss196423345	A/G	1	35969394	+	AGPv1	MO/UC_Davis	40K	PZE-101051939	A	NA	PZE-102089548
ss196423347	A/G	1	35989246	-	AGPv1	MO/UC_Davis	40K	PZE-101052000	A	NA	PZE-102089790
ss196423349	A/G	1	35991637	-	AGPv1	MO/UC_Davis	40K	PZE-101052003	B	NA	PZE-102090056
ss196423351	A/G	1	36015044	+	AGPv1	MO/UC_Davis	15K	PZE-101052027	5	NA	PZE-102090181
ss196423353	A/C	1	36198350	+	AGPv1	MO/UC_Davis	40K	PZE-101052155	A	NA	PZE-102090329
ss196423355	A/G	1	36258823	-	AGPv1	MO/UC_Davis	40K	PZE-101052221	A	NA	PZE-102090548
ss196423357	A/C	1	36263061	+	AGPv1	MO/UC_Davis	40K	PZE-101052294	B	NA	PZE-102090799
ss196423361	A/C	1	36543754	+	AGPv1	MO/UC_Davis	40K	PZE-101052571	A	NA	PZE-102090914
ss196423363	A/G	1	36545922	+	AGPv1	MO/UC_Davis	40K	PZE-101052580	A	NA	PZE-102091072
ss196423365	A/C	1	36549273	-	AGPv1	MO/UC_Davis	40K	PZE-101052583	A	NA	PZE-102091326
ss196423367	A/C	1	36558011	-	AGPv1	MO/UC_Davis	40K	PZE-101052634	A	NA	PZE-102091650
ss196423369	A/C	1	36558291	+	AGPv1	MO/UC_Davis	40K	PZE-101052635	A	NA	PZE-102091873
ss196423371	A/G	1	36620318	+	AGPv1	MO/UC_Davis	40K	PZE-101052652	A	NA	PZE-102092050
ss196423373	A/G	1	36633239	-	AGPv1	MO/UC_Davis	40K	PZE-101052660	A	NA	PZE-102092255
ss196423375	A/C	1	36865944	-	AGPv1	MO/UC_Davis	40K	PZE-101052733	A	NA	PZE-102092483
ss196423380	A/G	1	36982789	-	AGPv1	MO/UC_Davis	15K	PZE-101053027	5	NA	PZE-102092721
ss196423386	A/G	1	36983852	+	AGPv1	MO/UC_Davis	40K	PZE-101053053	5	NA	PZE-102092978
ss196423388	A/C	1	37189890	+	AGPv1	MO/UC_Davis	40K	PZE-101053184	B	NA	PZE-102093255
ss196423394	A/G	1	37218251	+	AGPv1	MO/UC_Davis	40K	PZE-101053346	A	NA	PZE-102093497
ss196423396	A/C	1	37272214	+	AGPv1	MO/UC_Davis	40K	PZE-101053360	A	NA	PZE-102093679
ss196423398	A/C	1	37283025	-	AGPv1	MO/UC_Davis	40K	PZE-101053410	A	NA	PZE-102093964
ss196423400	A/G	1	37285212	+	AGPv1	MO/UC_Davis	40K	PZE-101053413	A	NA	PZE-102094253
ss196423402	A/G	1	37368805	+	AGPv1	MO/UC_Davis	40K	PZE-101053418	B	NA	PZE-102094667
ss196423404	A/G	1	37371473	-	AGPv1	MO/UC_Davis	40K	PZE-101053438	A	NA	PZE-102095151
ss196423406	A/T	1	37371717	-	AGPv1	MO/UC_Davis	40K	PZE-101053445	A	NA	PZE-102095556
ss196423408	C/G	1	37452484	+	AGPv1	MO/UC_Davis	40K	PZE-101053504	A	NA	PZE-102096199
ss196423410	A/G	1	37477043	-	AGPv1	MO/UC_Davis	40K	PZE-101053510	A	NA	PZE-102096597
ss196423412	A/C	1	37773531	-	AGPv1	MO/UC_Davis	40K	PZE-101053646	A	NA	PZE-102097087
ss196423414	A/G	1	37773640	+	AGPv1	MO/UC_Davis	40K	PZE-101053648	A	NA	PZE-102097337
ss196423416	A/G	1	37776127	-	AGPv1	MO/UC_Davis	40K	PZE-101053657	A	NA	PZE-102097831
ss196423418	A/G	1	37809818	-	AGPv1	MO/UC_Davis	40K	PZE-101053675	A	NA	PZE-102097907
ss196423420	A/G	1	37817989	-	AGPv1	MO/UC_Davis	40K	PZE-101053696	A	NA	PZE-102098100
ss196423422	A/G	1	37818479	+	AGPv1	MO/UC_Davis	40K	PZE-101053708	A	NA	PZE-102098721
ss196423424	A/G	1	37890480	-	AGPv1	MO/UC_Davis	40K	PZE-101053715	A	NA	PZE-102098903
ss196423432	A/G	1	38062580	+	AGPv1	MO/UC_Davis	40K	PZE-101053810	A	NA	PZE-102099320
ss196423434	A/G	1	38068988	-	AGPv1	MO/UC_Davis	40K	PZE-101053822	A	NA	PZE-102099787
ss196423436	A/G	1	38182048	+	AGPv1	MO/UC_Davis	40K	PZE-101053897	A	NA	PZE-102100053
ss196423438	A/C	1	38187293	+	AGPv1	MO/UC_Davis	40K	PZE-101053899	A	NA	PZE-102100397
ss196423440	A/G	1	38189850	+	AGPv1	MO/UC_Davis	40K	PZE-101053919	A	NA	PZE-102100718
ss196423442	A/G	1	38190308	+	AGPv1	MO/UC_Davis	40K	PZE-101053934	A	NA	PZE-102100891
ss196423444	A/G	1	38192383	+	AGPv1	MO/UC_Davis	15K	PZE-101053938	2	NA	PZE-102101101
ss196423446	A/C	1	38245186	-	AGPv1	MO/UC_Davis	40K	PZE-101053954	A	NA	PZE-102101243
ss196423456	A/G	1	38606466	+	AGPv1	MO/UC_Davis	40K	PZE-101054340	5	NA	PZE-102101535
ss196423458	A/G	1	38607592	-	AGPv1	MO/UC_Davis	40K	PZE-101054366	B	NA	PZE-102101675
ss196423460	A/G	1	38608135	+	AGPv1	MO/UC_Davis	40K	PZE-101054371	A	NA	PZE-102101838
ss196423464	A/G	1	38675689	-	AGPv1	MO/UC_Davis	40K	PZE-101054452	A	NA	PZE-102102011
ss196423466	A/C	1	38691208	+	AGPv1	MO/UC_Davis	40K	PZE-101054457	A	NA	PZE-102102237
ss196423470	A/G	1	38791701	-	AGPv1	MO/UC_Davis	40K	PZE-101054527	A	NA	PZE-102102670
ss196423472	A/G	1	38792772	+	AGPv1	MO/UC_Davis	40K	PZE-101054533	A	NA	PZE-102102818
ss196423474	A/G	1	38797033	+	AGPv1	MO/UC_Davis	40K	PZE-101054561	A	NA	PZE-102103145
ss196423476	A/G	1	38797240	-	AGPv1	MO/UC_Davis	40K	PZE-101054564	A	NA	PZE-102103482
ss196423478	A/G	1	38799851	+	AGPv1	MO/UC_Davis	40K	PZE-101054604	A	NA	PZE-102103926
ss196423480	A/G	1	38858184	-	AGPv1	MO/UC_Davis	40K	PZE-101054617	B	NA	PZE-102104151
ss196423482	A/G	1	38865737	-	AGPv1	MO/UC_Davis	40K	PZE-101054644	A	NA	PZE-102104354
ss196423484	A/C	1	38916230	-	AGPv1	MO/UC_Davis	40K	PZE-101054650	5	NA	PZE-102104581
ss196423486	A/G	1	38918770	+	AGPv1	MO/UC_Davis	40K	PZE-101054681	A	NA	PZE-102104772
ss196423490	A/G	1	39124067	+	AGPv1	MO/UC_Davis	40K	PZE-101055086	A	NA	PZE-102105057
ss196423492	A/G	1	39134497	-	AGPv1	MO/UC_Davis	40K	PZE-101055099	A	NA	PZE-102105436
ss196423496	A/G	1	39182909	+	AGPv1	MO/UC_Davis	40K	PZE-101055190	A	NA	PZE-102105700
ss196423498	A/G	1	39186141	+	AGPv1	MO/UC_Davis	40K	PZE-101055223	A	NA	PZE-102105894
ss196423500	A/C	1	39208909	-	AGPv1	MO/UC_Davis	40K	PZE-101055259	A	NA	PZE-102106131
ss196423502	A/G	1	39208985	+	AGPv1	MO/UC_Davis	40K	PZE-101055260	A	NA	PZE-102106397
ss196423506	A/G	1	39211773	+	AGPv1	MO/UC_Davis	40K	PZE-101055327	A	NA	PZE-102106631
ss196423510	A/G	1	39324797	+	AGPv1	MO/UC_Davis	40K	PZE-101055565	A	NA	PZE-102107034
ss196423512	A/C	1	39670816	+	AGPv1	MO/UC_Davis	40K	PZE-101055712	A	NA	PZE-102107516
ss196423514	C/G	1	39801085	+	AGPv1	MO/UC_Davis	40K	PZE-101055749	B	NA	PZE-102107923
ss196423516	A/G	1	39811798	-	AGPv1	MO/UC_Davis	40K	PZE-101055771	A	NA	PZE-102108114
ss196423518	A/G	1	39812502	-	AGPv1	MO/UC_Davis	15K	PZE-101055774	5	NA	PZE-102108725
ss196423524	A/C	1	39864678	+	AGPv1	MO/UC_Davis	40K	PZE-101055906	A	NA	PZE-102109004
ss196423528	A/G	1	39923034	+	AGPv1	MO/UC_Davis	40K	PZE-101056000	B	NA	PZE-102109325
ss196423530	A/G	1	39923161	+	AGPv1	MO/UC_Davis	40K	PZE-101056007	A	NA	PZE-102109933
ss196423534	A/G	1	39969378	-	AGPv1	MO/UC_Davis	40K	PZE-101056102	A	NA	PZE-102110255
ss196423536	A/G	1	39971441	+	AGPv1	MO/UC_Davis	40K	PZE-101056156	A	NA	PZE-102110622
ss196423538	A/G	1	40507586	+	AGPv1	MO/UC_Davis	40K	PZE-101056681	A	NA	PZE-102111018
ss196423542	A/G	1	40509609	+	AGPv1	MO/UC_Davis	40K	PZE-101056687	A	NA	PZE-102111317
ss196423544	A/G	1	40587631	+	AGPv1	MO/UC_Davis	15K	PZE-101056856	2	NA	PZE-102111672
ss196423546	A/G	1	40664480	-	AGPv1	MO/UC_Davis	40K	PZE-101056999	A	NA	PZE-102112103
ss196423548	A/C	1	40664501	-	AGPv1	MO/UC_Davis	40K	PZE-101057000	A	NA	PZE-102112453
ss196423552	A/C	1	40725454	-	AGPv1	MO/UC_Davis	15K	PZE-101057118	2	NA	PZE-102112804
ss196423554	A/C	1	40877516	-	AGPv1	MO/UC_Davis	40K	PZE-101057141	B	NA	PZE-102112936
ss196423558	A/C	1	40881727	+	AGPv1	MO/UC_Davis	40K	PZE-101057190	5	NA	PZE-102113046
ss196423560	A/G	1	40940775	+	AGPv1	MO/UC_Davis	15K	PZE-101057232	2	NA	PZE-102113229
ss196423562	A/G	1	40954453	+	AGPv1	MO/UC_Davis	40K	PZE-101057252	A	NA	PZE-102113722
ss196423564	A/C	1	41345954	+	AGPv1	MO/UC_Davis	40K	PZE-101057532	A	NA	PZE-102114042
ss196423568	A/G	1	41505476	-	AGPv1	MO/UC_Davis	40K	PZE-101057783	A	NA	PZE-102114289
ss196423572	A/C	1	41556610	+	AGPv1	MO/UC_Davis	15K	PZE-101057910	3	NA	PZE-102114638
ss196423578	A/G	1	41564045	-	AGPv1	MO/UC_Davis	15K	PZE-101057994	5	NA	PZE-102115555
ss196423582	A/G	1	42014611	+	AGPv1	MO/UC_Davis	15K	PZE-101058154	2	NA	PZE-102116009
ss196423584	A/G	1	42015595	-	AGPv1	MO/UC_Davis	15K	PZE-101058157	5	NA	PZE-102116253
ss196423586	A/G	1	42120829	+	AGPv1	MO/UC_Davis	40K	PZE-101058205	A	NA	PZE-102116663
ss196423588	A/G	1	42127714	+	AGPv1	MO/UC_Davis	15K	PZE-101058210	2	NA	PZE-102116824
ss196423590	A/G	1	42176851	-	AGPv1	MO/UC_Davis	40K	PZE-101058273	A	NA	PZE-102117062
ss196423594	A/G	1	42177034	-	AGPv1	MO/UC_Davis	40K	PZE-101058277	A	NA	PZE-102117310
ss196423596	A/G	1	42177687	+	AGPv1	MO/UC_Davis	40K	PZE-101058290	A	NA	PZE-102117667
ss196423598	A/C	1	42179003	-	AGPv1	MO/UC_Davis	40K	PZE-101058310	A	NA	PZE-102117987
ss196423600	A/G	1	42179843	+	AGPv1	MO/UC_Davis	40K	PZE-101058312	A	NA	PZE-102118382
ss196423602	A/G	1	42182148	+	AGPv1	MO/UC_Davis	15K	PZE-101058322	2	NA	PZE-102118720
ss196423604	A/G	1	42182929	-	AGPv1	MO/UC_Davis	40K	PZE-101058333	A	NA	PZE-102118979
ss196423606	A/G	1	42285630	+	AGPv1	MO/UC_Davis	40K	PZE-101058372	A	NA	PZE-102119420
ss196423608	A/G	1	42506831	+	AGPv1	MO/UC_Davis	40K	PZE-101058496	2	NA	PZE-102119687
ss196423610	A/G	1	42636399	-	AGPv1	MO/UC_Davis	15K	PZE-101058520	5	NA	PZE-102120014
ss196423612	A/G	1	42940222	+	AGPv1	MO/UC_Davis	40K	PZE-101058806	A	NA	PZE-102120381
ss196423616	A/C	1	43008794	-	AGPv1	MO/UC_Davis	40K	PZE-101058897	A	NA	PZE-102120732
ss196423618	A/G	1	43113807	-	AGPv1	MO/UC_Davis	15K	PZE-101059068	2	NA	PZE-102121093
ss196423620	A/G	1	43116380	-	AGPv1	MO/UC_Davis	15K	PZE-101059072	2	NA	PZE-102121313
ss196423624	A/G	1	43273312	+	AGPv1	MO/UC_Davis	15K	PZE-101059211	5	NA	PZE-102121387
ss196423626	A/C	1	43298187	+	AGPv1	MO/UC_Davis	40K	PZE-101059325	A	NA	PZE-102121756
ss196423628	A/G	1	43392982	-	AGPv1	MO/UC_Davis	40K	PZE-101059434	5	NA	PZE-102122100
ss196423630	A/G	1	43518671	+	AGPv1	MO/UC_Davis	15K	PZE-101059495	2	NA	PZE-102122572
ss196423632	A/G	1	43844536	-	AGPv1	MO/UC_Davis	40K	PZE-101059783	A	NA	PZE-102123052
ss196423634	A/G	1	43844708	+	AGPv1	MO/UC_Davis	40K	PZE-101059784	A	NA	PZE-102123525
ss196423636	A/C	1	43849953	-	AGPv1	MO/UC_Davis	40K	PZE-101059816	A	NA	PZE-102123738
ss196423638	A/G	1	44133190	-	AGPv1	MO/UC_Davis	15K	PZE-101060218	2	NA	PZE-102123966
ss196423640	A/G	1	44133873	-	AGPv1	MO/UC_Davis	15K	PZE-101060224	2	NA	PZE-102124314
ss196423642	A/C	1	44145580	-	AGPv1	MO/UC_Davis	15K	PZE-101060251	5	NA	PZE-102124845
ss196423644	A/G	1	44145786	-	AGPv1	MO/UC_Davis	40K	PZE-101060254	5	NA	PZE-102126077
ss196423646	A/G	1	44192914	+	AGPv1	MO/UC_Davis	15K	PZE-101060288	5	NA	PZE-102126683
ss196423648	A/C	1	44193080	-	AGPv1	MO/UC_Davis	15K	PZE-101060289	2	NA	PZE-102127234
ss196423650	A/G	1	44194450	+	AGPv1	MO/UC_Davis	15K	PZE-101060303	5	NA	PZE-102127884
ss196423652	C/G	1	44317856	-	AGPv1	MO/UC_Davis	40K	PZE-101060335	5	NA	PZE-102129268
ss196423656	A/G	1	44533435	+	AGPv1	MO/UC_Davis	40K	PZE-101060785	A	NA	PZE-102129720
ss196423658	A/G	1	44535266	-	AGPv1	MO/UC_Davis	40K	PZE-101060788	A	NA	PZE-102130219
ss196423660	A/G	1	44702274	+	AGPv1	MO/UC_Davis	40K	PZE-101060841	A	NA	PZE-102130853
ss196423668	A/C	1	45118307	+	AGPv1	MO/UC_Davis	40K	PZE-101061035	A	NA	PZE-102131289
ss196423674	A/T	1	45263168	+	AGPv1	MO/UC_Davis	40K	PZE-101061168	A	NA	PZE-102131797
ss196423676	A/C	1	45277012	-	AGPv1	MO/UC_Davis	40K	PZE-101061225	A	NA	PZE-102132131
ss196423684	A/G	1	45597728	-	AGPv1	MO/UC_Davis	15K	PZE-101061832	3	NA	PZE-102132752
ss196423686	A/C	1	45673196	+	AGPv1	MO/UC_Davis	15K	PZE-101061930	2	NA	PZE-102133825
ss196423690	A/C	1	45758115	+	AGPv1	MO/UC_Davis	40K	PZE-101062009	A	NA	PZE-102134800
ss196423692	A/G	1	45866015	-	AGPv1	MO/UC_Davis	15K	PZE-101062072	5	NA	PZE-102136175
ss196423694	A/G	1	45868080	+	AGPv1	MO/UC_Davis	15K	PZE-101062090	2	NA	PZE-102137574
ss196423696	A/G	1	45902470	-	AGPv1	MO/UC_Davis	40K	PZE-101062213	A	NA	PZE-102138113
ss196423698	A/G	1	45911801	-	AGPv1	MO/UC_Davis	15K	PZE-101062246	5	NA	PZE-102139754
ss196423700	A/G	1	46044743	-	AGPv1	MO/UC_Davis	15K	PZE-101062331	5	NA	PZE-102141303
ss196423702	A/G	1	46074164	+	AGPv1	MO/UC_Davis	40K	PZE-101062642	A	NA	PZE-102142214
ss196423704	A/G	1	46245994	+	AGPv1	MO/UC_Davis	40K	PZE-101062737	A	NA	PZE-102143579
ss196423706	A/G	1	46247896	+	AGPv1	MO/UC_Davis	40K	PZE-101062764	A	NA	PZE-102144076
ss196423710	A/G	1	46270854	+	AGPv1	MO/UC_Davis	15K	PZE-101062857	3	NA	PZE-102144728
ss196423712	A/C	1	46517898	+	AGPv1	MO/UC_Davis	15K	PZE-101062970	2	NA	PZE-102145606
ss196423714	A/G	1	46521380	-	AGPv1	MO/UC_Davis	40K	PZE-101063002	A	NA	PZE-102146884
ss196423716	A/G	1	46524023	+	AGPv1	MO/UC_Davis	40K	PZE-101063036	A	NA	PZE-102148135
ss196423718	A/G	1	46526151	+	AGPv1	MO/UC_Davis	40K	PZE-101063074	B	NA	PZE-102148604
ss196423720	A/C	1	46529615	+	AGPv1	MO/UC_Davis	40K	PZE-101063113	A	NA	PZE-102149479
ss196423722	A/G	1	46675300	-	AGPv1	MO/UC_Davis	40K	PZE-101063225	A	NA	PZE-102149923
ss196423728	A/G	1	46712519	+	AGPv1	MO/UC_Davis	15K	PZE-101063282	5	NA	PZE-102150975
ss196423730	A/C	1	46759309	+	AGPv1	MO/UC_Davis	15K	PZE-101063328	5	NA	PZE-102152004
ss196423732	A/G	1	46809522	-	AGPv1	MO/UC_Davis	40K	PZE-101063406	A	NA	PZE-102153048
ss196423734	A/C	1	46815825	+	AGPv1	MO/UC_Davis	40K	PZE-101063527	A	NA	PZE-102153564
ss196423736	A/G	1	46816516	-	AGPv1	MO/UC_Davis	40K	PZE-101063539	A	NA	PZE-102153917
ss196423738	A/G	1	46970398	-	AGPv1	MO/UC_Davis	40K	PZE-101063665	5	NA	PZE-102154186
ss196423740	C/G	1	47461667	-	AGPv1	MO/UC_Davis	40K	PZE-101064187	A	NA	PZE-102155352
ss196423742	A/G	1	47585162	-	AGPv1	MO/UC_Davis	40K	PZE-101064305	A	NA	PZE-102156631
ss196423744	A/G	1	47596654	-	AGPv1	MO/UC_Davis	40K	PZE-101064331	A	NA	PZE-102157405
ss196423746	A/C	1	47597149	+	AGPv1	MO/UC_Davis	15K	PZE-101064334	5	NA	PZE-102159254
ss196423748	A/G	1	47603756	+	AGPv1	MO/UC_Davis	15K	PZE-101064370	2	NA	PZE-102160379
ss196423750	A/G	1	47604963	+	AGPv1	MO/UC_Davis	15K	PZE-101064372	2	NA	PZE-102161535
ss196423754	A/G	1	47633400	+	AGPv1	MO/UC_Davis	40K	PZE-101064448	A	NA	PZE-102163217
ss196423760	A/C	1	47635025	-	AGPv1	MO/UC_Davis	40K	PZE-101064466	A	NA	PZE-102164813
ss196423762	A/C	1	47636096	+	AGPv1	MO/UC_Davis	40K	PZE-101064477	A	NA	PZE-102165688
ss196423766	A/C	1	47723143	+	AGPv1	MO/UC_Davis	15K	PZE-101064527	2	NA	PZE-102166618
ss196423768	A/G	1	47728632	-	AGPv1	MO/UC_Davis	15K	PZE-101064616	5	NA	PZE-102167923
ss196423770	A/G	1	47728791	+	AGPv1	MO/UC_Davis	15K	PZE-101064619	5	NA	PZE-102169450
ss196423772	A/G	1	47830176	-	AGPv1	MO/UC_Davis	40K	PZE-101064634	3	NA	PZE-102170912
ss196423774	A/G	1	47887325	+	AGPv1	MO/UC_Davis	40K	PZE-101064724	A	NA	PZE-102172043
ss196423776	A/G	1	47968677	+	AGPv1	MO/UC_Davis	40K	PZE-101064766	B	NA	PZE-102173755
ss196423778	A/C	1	47972370	+	AGPv1	MO/UC_Davis	40K	PZE-101064790	A	NA	PZE-102175198
ss196423780	A/G	1	48019398	+	AGPv1	MO/UC_Davis	15K	PZE-101064805	5	NA	PZE-102175605
ss196423782	A/C	1	48047451	+	AGPv1	MO/UC_Davis	40K	PZE-101064865	A	NA	PZE-102176298
ss196423784	A/G	1	48103182	+	AGPv1	MO/UC_Davis	40K	PZE-101064875	A	NA	PZE-102176967
ss196423786	A/G	1	48112792	+	AGPv1	MO/UC_Davis	40K	PZE-101064883	A	NA	PZE-102177216
ss196423788	A/G	1	48113168	-	AGPv1	MO/UC_Davis	40K	PZE-101064893	A	NA	PZE-102178232
ss196423790	A/G	1	48414120	+	AGPv1	MO/UC_Davis	40K	PZE-101064994	A	NA	PZE-102178641
ss196423792	A/G	1	48544117	-	AGPv1	MO/UC_Davis	40K	PZE-101065040	A	NA	PZE-102180154
ss196423794	A/G	1	48628959	-	AGPv1	MO/UC_Davis	15K	PZE-101065086	5	NA	PZE-102181292
ss196423796	A/G	1	48651747	-	AGPv1	MO/UC_Davis	15K	PZE-101065129	2	NA	PZE-102181987
ss196423798	A/G	1	48655411	-	AGPv1	MO/UC_Davis	40K	PZE-101065132	A	NA	PZE-102182682
ss196423800	A/G	1	48660973	-	AGPv1	MO/UC_Davis	15K	PZE-101065183	5	NA	PZE-102183284
ss196423802	A/C	1	48671297	-	AGPv1	MO/UC_Davis	40K	PZE-101065262	3	NA	PZE-102184262
ss196423804	A/C	1	48774853	-	AGPv1	MO/UC_Davis	15K	PZE-101065552	5	NA	PZE-102184787
ss196423810	A/G	1	48783485	+	AGPv1	MO/UC_Davis	40K	PZE-101065651	A	NA	PZE-102185460
ss196423814	A/C	1	48808269	+	AGPv1	MO/UC_Davis	40K	PZE-101065728	A	NA	PZE-102186160
ss196423816	A/G	1	48812512	+	AGPv1	MO/UC_Davis	40K	PZE-101065758	A	NA	PZE-102186688
ss196423818	A/G	1	48813170	-	AGPv1	MO/UC_Davis	40K	PZE-101065761	A	NA	PZE-102187332
ss196423822	A/G	1	49317036	+	AGPv1	MO/UC_Davis	40K	PZE-101066134	A	NA	PZE-102189370
ss196423824	A/C	1	49399087	+	AGPv1	MO/UC_Davis	15K	PZE-101066217	5	NA	PZE-102191341
ss196423826	A/G	1	49514680	-	AGPv1	MO/UC_Davis	40K	PZE-101066271	A	NA	PZE-102192657
ss196423828	A/G	1	49515045	+	AGPv1	MO/UC_Davis	40K	PZE-101066275	A	NA	PZE-102193171
ss196423830	A/G	1	49515795	+	AGPv1	MO/UC_Davis	40K	PZE-101066291	A	NA	PZE-102194180
ss196423832	A/C	1	49534270	+	AGPv1	MO/UC_Davis	40K	PZE-101066317	A	NA	PZE-103000307
ss196423834	A/C	1	49661255	+	AGPv1	MO/UC_Davis	40K	PZE-101066347	A	NA	PZE-103000926
ss196423836	A/G	1	49676660	-	AGPv1	MO/UC_Davis	40K	PZE-101066357	A	NA	PZE-103003216
ss196423838	A/C	1	49717780	-	AGPv1	MO/UC_Davis	40K	PZE-101066379	A	NA	PZE-103006731
ss196423840	A/C	1	49827350	+	AGPv1	MO/UC_Davis	40K	PZE-101066401	A	NA	PZE-103009842
ss196423844	A/G	1	49829128	+	AGPv1	MO/UC_Davis	40K	PZE-101066403	B	NA	PZE-103011754
ss196423846	A/G	1	49840247	+	AGPv1	MO/UC_Davis	40K	PZE-101066420	A	NA	PZE-103013405
ss196423848	A/G	1	49844143	-	AGPv1	MO/UC_Davis	40K	PZE-101066462	B	NA	PZE-103014967
ss196423852	A/G	1	49876245	+	AGPv1	MO/UC_Davis	40K	PZE-101066477	A	NA	PZE-103015901
ss196423854	A/G	1	49877174	+	AGPv1	MO/UC_Davis	40K	PZE-101066486	A	NA	PZE-103017404
ss196423856	A/C	1	49883304	-	AGPv1	MO/UC_Davis	40K	PZE-101066497	A	NA	PZE-103017814
ss196423858	A/G	1	49885799	+	AGPv1	MO/UC_Davis	40K	PZE-101066505	B	NA	PZE-103019119
ss196423862	A/C	1	49915469	-	AGPv1	MO/UC_Davis	40K	PZE-101066537	A	NA	PZE-103020017
ss196423864	A/C	1	50046112	-	AGPv1	MO/UC_Davis	40K	PZE-101066560	B	NA	PZE-103021006
ss196423866	A/G	1	50078691	-	AGPv1	MO/UC_Davis	40K	PZE-101066588	A	NA	PZE-103021381
ss196423870	A/G	1	50204258	+	AGPv1	MO/UC_Davis	40K	PZE-101066687	A	NA	PZE-103022322
ss196423876	A/G	1	50521082	-	AGPv1	MO/UC_Davis	15K	PZE-101066827	5	NA	PZE-103023322
ss196423878	A/G	1	50523919	+	AGPv1	MO/UC_Davis	40K	PZE-101066885	A	NA	PZE-103024784
ss196423880	A/G	1	50538911	-	AGPv1	MO/UC_Davis	40K	PZE-101066898	A	NA	PZE-103025333
ss196423882	A/G	1	50539319	+	AGPv1	MO/UC_Davis	40K	PZE-101066907	A	NA	PZE-103025710
ss196423884	A/G	1	50540247	-	AGPv1	MO/UC_Davis	40K	PZE-101066925	A	NA	PZE-103026019
ss196423886	A/C	1	50731736	-	AGPv1	MO/UC_Davis	40K	PZE-101066968	A	NA	PZE-103026913
ss196423888	A/C	1	50731829	+	AGPv1	MO/UC_Davis	40K	PZE-101066969	A	NA	PZE-103028591
ss196423889	A/G	1	50732412	-	AGPv1	MO/UC_Davis	40K	PZE-101066970	B	NA	PZE-103029097
ss196423891	A/G	1	50746829	-	AGPv1	MO/UC_Davis	40K	PZE-101066977	B	NA	PZE-103030646
ss196423893	A/C	1	50768902	+	AGPv1	MO/UC_Davis	40K	PZE-101067021	A	NA	PZE-103031363
ss196423897	A/G	1	50809259	-	AGPv1	MO/UC_Davis	40K	PZE-101067088	5	NA	PZE-103031718
ss196423899	A/C	1	50814030	+	AGPv1	MO/UC_Davis	40K	PZE-101067102	A	NA	PZE-103032131
ss196423901	A/C	1	51026549	+	AGPv1	MO/UC_Davis	15K	PZE-101067271	2	NA	PZE-103032592
ss196423903	A/C	1	51113821	+	AGPv1	MO/UC_Davis	40K	PZE-101067487	A	NA	PZE-103033843
ss196423905	A/G	1	51117428	+	AGPv1	MO/UC_Davis	40K	PZE-101067495	B	NA	PZE-103034431
ss196423907	A/C	1	51147589	+	AGPv1	MO/UC_Davis	40K	PZE-101067576	A	NA	PZE-103034545
ss196423911	A/G	1	51298008	+	AGPv1	MO/UC_Davis	40K	PZE-101067639	A	NA	PZE-103035210
ss196423915	A/G	1	51439445	-	AGPv1	MO/UC_Davis	40K	PZE-101067788	A	NA	PZE-103035609
ss196423919	A/G	1	51514960	-	AGPv1	MO/UC_Davis	40K	PZE-101067972	A	NA	PZE-103035852
ss196423921	A/C	1	51515138	-	AGPv1	MO/UC_Davis	40K	PZE-101067978	A	NA	PZE-103036305
ss196423923	A/C	1	51516370	-	AGPv1	MO/UC_Davis	40K	PZE-101067998	5	NA	PZE-103036876
ss196423929	A/G	1	51576433	+	AGPv1	MO/UC_Davis	40K	PZE-101068238	B	NA	PZE-103037289
ss196423931	A/C	1	51577097	-	AGPv1	MO/UC_Davis	40K	PZE-101068242	A	NA	PZE-103038002
ss196423933	A/C	1	51577402	+	AGPv1	MO/UC_Davis	40K	PZE-101068261	B	NA	PZE-103038528
ss196423935	A/G	1	51838891	-	AGPv1	MO/UC_Davis	40K	PZE-101068426	B	NA	PZE-103039757
ss196423937	A/G	1	52024345	+	AGPv1	MO/UC_Davis	40K	PZE-101068578	A	NA	PZE-103040656
ss196423939	A/G	1	52166901	+	AGPv1	MO/UC_Davis	40K	PZE-101068676	A	NA	PZE-103041054
ss196423941	A/G	1	52168327	+	AGPv1	MO/UC_Davis	40K	PZE-101068682	5	NA	PZE-103041398
ss196423943	A/C	1	52172671	+	AGPv1	MO/UC_Davis	15K	PZE-101068696	5	NA	PZE-103041712
ss196423949	A/G	1	52177430	-	AGPv1	MO/UC_Davis	40K	PZE-101068745	B	NA	PZE-103042027
ss196423951	A/C	1	52180820	+	AGPv1	MO/UC_Davis	40K	PZE-101068816	B	NA	PZE-103042202
ss196423953	A/G	1	52185780	-	AGPv1	MO/UC_Davis	40K	PZE-101068888	A	NA	PZE-103042540
ss196423955	A/C	1	52186016	+	AGPv1	MO/UC_Davis	40K	PZE-101068891	5	NA	PZE-103042957
ss196423957	A/G	1	52247071	-	AGPv1	MO/UC_Davis	40K	PZE-101069006	A	NA	PZE-103043270
ss196423959	A/C	1	52249252	+	AGPv1	MO/UC_Davis	40K	PZE-101069059	A	NA	PZE-103043657
ss196423963	A/C	1	52340934	-	AGPv1	MO/UC_Davis	40K	PZE-101069140	A	NA	PZE-103044147
ss196423969	A/G	1	52433419	-	AGPv1	MO/UC_Davis	40K	PZE-101069206	A	NA	PZE-103044592
ss196423971	A/G	1	52466030	+	AGPv1	MO/UC_Davis	40K	PZE-101069270	A	NA	PZE-103044725
ss196423973	A/G	1	52527680	+	AGPv1	MO/UC_Davis	40K	PZE-101069294	A	NA	PZE-103045058
ss196423975	A/G	1	52532057	-	AGPv1	MO/UC_Davis	40K	PZE-101069307	A	NA	PZE-103045745
ss196423977	A/G	1	52627065	+	AGPv1	MO/UC_Davis	40K	PZE-101069343	A	NA	PZE-103046325
ss196423979	A/C	1	52712929	-	AGPv1	MO/UC_Davis	40K	PZE-101069709	B	NA	PZE-103046841
ss196423981	A/C	1	52723527	-	AGPv1	MO/UC_Davis	40K	PZE-101069763	B	NA	PZE-103047266
ss196423985	A/T	1	52855077	-	AGPv1	MO/UC_Davis	40K	PZE-101069879	B	NA	PZE-103047743
ss196423987	A/G	1	53011540	+	AGPv1	MO/UC_Davis	40K	PZE-101070117	A	NA	PZE-103048161
ss196423989	A/G	1	53241410	+	AGPv1	MO/UC_Davis	40K	PZE-101070341	A	NA	PZE-103048421
ss196423991	A/G	1	53245390	+	AGPv1	MO/UC_Davis	40K	PZE-101070408	A	NA	PZE-103048874
ss196423993	A/C	1	53429030	+	AGPv1	MO/UC_Davis	15K	PZE-101070701	5	NA	PZE-103049101
ss196423995	A/C	1	53501491	+	AGPv1	MO/UC_Davis	40K	PZE-101070781	A	NA	PZE-103049551
ss196424004	A/G	1	53509826	+	AGPv1	MO/UC_Davis	40K	PZE-101070910	A	NA	PZE-103049753
ss196424006	A/G	1	53512181	+	AGPv1	MO/UC_Davis	40K	PZE-101070948	5	NA	PZE-103050166
ss196424011	A/G	1	53710170	-	AGPv1	MO/UC_Davis	40K	PZE-101071115	A	NA	PZE-103050268
ss196424013	A/G	1	53717960	-	AGPv1	MO/UC_Davis	40K	PZE-101071162	A	NA	PZE-103050856
ss196424017	A/G	1	53750599	+	AGPv1	MO/UC_Davis	40K	PZE-101071273	B	NA	PZE-103051547
ss196424021	A/G	1	53753292	-	AGPv1	MO/UC_Davis	40K	PZE-101071282	A	NA	PZE-103052045
ss196424023	A/G	1	53753713	-	AGPv1	MO/UC_Davis	40K	PZE-101071285	B	NA	PZE-103052411
ss196424025	A/G	1	53770327	+	AGPv1	MO/UC_Davis	40K	PZE-101071289	A	NA	PZE-103052891
ss196424027	A/G	1	53880575	+	AGPv1	MO/UC_Davis	40K	PZE-101071350	A	NA	PZE-103053192
ss196424029	A/C	1	53903515	-	AGPv1	MO/UC_Davis	40K	PZE-101071373	A	NA	PZE-103053772
ss196424031	A/G	1	54232005	+	AGPv1	MO/UC_Davis	40K	PZE-101071564	A	NA	PZE-103053922
ss196424033	A/G	1	54288887	-	AGPv1	MO/UC_Davis	40K	PZE-101071660	A	NA	PZE-103054538
ss196424035	A/G	1	54289218	-	AGPv1	MO/UC_Davis	40K	PZE-101071663	A	NA	PZE-103054576
ss196424037	A/G	1	54291278	-	AGPv1	MO/UC_Davis	40K	PZE-101071675	A	NA	PZE-103054855
ss196424047	A/G	1	54387840	-	AGPv1	MO/UC_Davis	40K	PZE-101071795	B	NA	PZE-103055127
ss196424049	A/C	1	54388527	+	AGPv1	MO/UC_Davis	40K	PZE-101071808	A	NA	PZE-103055466
ss196424051	A/G	1	54390317	+	AGPv1	MO/UC_Davis	40K	PZE-101071843	A	NA	PZE-103055650
ss196424055	A/G	1	54453133	+	AGPv1	MO/UC_Davis	40K	PZE-101071897	5	NA	PZE-103055905
ss196424059	A/C	1	54572035	-	AGPv1	MO/UC_Davis	40K	PZE-101071912	B	NA	PZE-103056324
ss196424063	A/G	1	54702266	-	AGPv1	MO/UC_Davis	40K	PZE-101072147	A	NA	PZE-103056692
ss196424065	A/G	1	54706633	-	AGPv1	MO/UC_Davis	40K	PZE-101072150	A	NA	PZE-103056930
ss196424067	A/C	1	54831269	-	AGPv1	MO/UC_Davis	40K	PZE-101072206	5	NA	PZE-103057184
ss196424069	A/G	1	54833396	+	AGPv1	MO/UC_Davis	40K	PZE-101072224	A	NA	PZE-103057263
ss196424071	A/C	1	54838675	+	AGPv1	MO/UC_Davis	40K	PZE-101072259	B	NA	PZE-103057469
ss196424075	A/T	1	55253640	-	AGPv1	MO/UC_Davis	40K	PZE-101072655	A	NA	PZE-103057721
ss196424077	A/G	1	55484657	-	AGPv1	MO/UC_Davis	40K	PZE-101072743	A	NA	PZE-103058208
ss196424079	A/G	1	55484899	+	AGPv1	MO/UC_Davis	40K	PZE-101072744	A	NA	PZE-103058599
ss196424081	A/G	1	55484937	-	AGPv1	MO/UC_Davis	15K	PZE-101072745	5	NA	PZE-103058869
ss196424083	A/G	1	55489499	+	AGPv1	MO/UC_Davis	40K	PZE-101072751	A	NA	PZE-103059216
ss196424087	A/G	1	55557131	+	AGPv1	MO/UC_Davis	40K	PZE-101072822	B	NA	PZE-103059419
ss196424089	A/G	1	55600152	-	AGPv1	MO/UC_Davis	40K	PZE-101072844	A	NA	PZE-103059711
ss196424091	A/G	1	55601826	+	AGPv1	MO/UC_Davis	40K	PZE-101072856	A	NA	PZE-103059858
ss196424093	A/G	1	55602483	-	AGPv1	MO/UC_Davis	15K	PZE-101072870	5	NA	PZE-103060226
ss196424097	A/G	1	55678113	+	AGPv1	MO/UC_Davis	40K	PZE-101073032	A	NA	PZE-103060718
ss196424099	A/G	1	55859423	-	AGPv1	MO/UC_Davis	40K	PZE-101073078	A	NA	PZE-103060947
ss196424101	A/G	1	55862026	-	AGPv1	MO/UC_Davis	40K	PZE-101073088	A	NA	PZE-103061079
ss196424103	A/G	1	56174316	+	AGPv1	MO/UC_Davis	40K	PZE-101073230	A	NA	PZE-103061413
ss196424105	A/G	1	56174388	+	AGPv1	MO/UC_Davis	40K	PZE-101073233	A	NA	PZE-103061916
ss196424107	A/C	1	56176142	+	AGPv1	MO/UC_Davis	40K	PZE-101073248	B	NA	PZE-103062374
ss196424109	A/G	1	56176799	+	AGPv1	MO/UC_Davis	40K	PZE-101073264	A	NA	PZE-103062794
ss196424111	A/C	1	56260000	+	AGPv1	MO/UC_Davis	40K	PZE-101073380	A	NA	PZE-103063035
ss196424113	A/G	1	56261493	+	AGPv1	MO/UC_Davis	40K	PZE-101073428	5	NA	PZE-103063301
ss196424115	A/G	1	56323589	+	AGPv1	MO/UC_Davis	40K	PZE-101073491	A	NA	PZE-103063494
ss196424117	A/C	1	56323691	-	AGPv1	MO/UC_Davis	40K	PZE-101073492	A	NA	PZE-103063925
ss196424119	A/G	1	56323912	+	AGPv1	MO/UC_Davis	40K	PZE-101073493	A	NA	PZE-103064149
ss196424121	A/G	1	56324892	-	AGPv1	MO/UC_Davis	40K	PZE-101073494	A	NA	PZE-103064382
ss196424123	A/G	1	56325328	+	AGPv1	MO/UC_Davis	40K	PZE-101073495	A	NA	PZE-103064628
ss196424125	A/G	1	56407927	+	AGPv1	MO/UC_Davis	40K	PZE-101073593	A	NA	PZE-103064816
ss196424127	A/G	1	56544032	-	AGPv1	MO/UC_Davis	40K	PZE-101073696	A	NA	PZE-103065029
ss196424129	A/C	1	56663536	+	AGPv1	MO/UC_Davis	40K	PZE-101073762	B	NA	PZE-103065242
ss196424131	A/C	1	56776065	-	AGPv1	MO/UC_Davis	40K	PZE-101074011	A	NA	PZE-103065379
ss196424133	A/C	1	56846312	+	AGPv1	MO/UC_Davis	40K	PZE-101074049	A	NA	PZE-103065661
ss196424137	A/G	1	56856968	+	AGPv1	MO/UC_Davis	15K	PZE-101074076	5	NA	PZE-103066341
ss196424141	A/G	1	56995225	-	AGPv1	MO/UC_Davis	40K	PZE-101074193	A	NA	PZE-103066744
ss196424151	A/G	1	57382264	+	AGPv1	MO/UC_Davis	40K	PZE-101074428	B	NA	PZE-103067166
ss196424154	A/G	1	57387896	+	AGPv1	MO/UC_Davis	40K	PZE-101074451	A	NA	PZE-103067595
ss196424156	A/G	1	57436679	+	AGPv1	MO/UC_Davis	40K	PZE-101074461	A	NA	PZE-103067745
ss196424158	A/G	1	57443206	+	AGPv1	MO/UC_Davis	15K	PZE-101074489	5	NA	PZE-103067992
ss196424160	A/C	1	57561014	-	AGPv1	MO/UC_Davis	40K	PZE-101074529	A	NA	PZE-103068211
ss196424162	A/G	1	57574612	+	AGPv1	MO/UC_Davis	40K	PZE-101074541	A	NA	PZE-103068422
ss196424164	A/C	1	57583162	-	AGPv1	MO/UC_Davis	40K	PZE-101074547	A	NA	PZE-103069212
ss196424166	A/T	1	57639878	+	AGPv1	MO/UC_Davis	40K	PZE-101074562	A	NA	PZE-103069555
ss196424170	A/T	1	57905900	-	AGPv1	MO/UC_Davis	40K	PZE-101074610	A	NA	PZE-103070275
ss196424172	A/G	1	57925625	+	AGPv1	MO/UC_Davis	40K	PZE-101074618	A	NA	PZE-103070880
ss196424174	A/G	1	57957479	-	AGPv1	MO/UC_Davis	40K	PZE-101074651	5	NA	PZE-103071251
ss196424180	A/G	1	58119044	+	AGPv1	MO/UC_Davis	40K	PZE-101074699	A	NA	PZE-103071552
ss196424184	A/G	1	58288920	-	AGPv1	MO/UC_Davis	15K	PZE-101074736	3	NA	PZE-103071874
ss196424186	A/C	1	58360919	-	AGPv1	MO/UC_Davis	40K	PZE-101074779	A	NA	PZE-103072414
ss196424188	A/G	1	58429079	+	AGPv1	MO/UC_Davis	40K	PZE-101074821	A	NA	PZE-103072631
ss196424190	A/G	1	58432587	-	AGPv1	MO/UC_Davis	40K	PZE-101074835	A	NA	PZE-103072908
ss196424192	A/C	1	58433625	-	AGPv1	MO/UC_Davis	40K	PZE-101074852	A	NA	PZE-103073174
ss196424194	A/G	1	58513296	+	AGPv1	MO/UC_Davis	40K	PZE-101074929	A	NA	PZE-103073639
ss196424198	A/C	1	58522204	+	AGPv1	MO/UC_Davis	40K	PZE-101074977	A	NA	PZE-103073883
ss196424200	A/G	1	58524415	+	AGPv1	MO/UC_Davis	40K	PZE-101074998	A	NA	PZE-103074266
ss196424202	A/C	1	58539791	-	AGPv1	MO/UC_Davis	40K	PZE-101075062	A	NA	PZE-103074558
ss196424204	A/G	1	58568645	-	AGPv1	MO/UC_Davis	40K	PZE-101075081	A	NA	PZE-103074928
ss196424206	A/G	1	58569086	-	AGPv1	MO/UC_Davis	40K	PZE-101075097	B	NA	PZE-103075213
ss196424213	A/G	1	58629637	+	AGPv1	MO/UC_Davis	40K	PZE-101075177	A	NA	PZE-103075495
ss196424219	A/C	1	58711277	+	AGPv1	MO/UC_Davis	15K	PZE-101075295	5	NA	PZE-103075826
ss196424221	A/G	1	58755246	+	AGPv1	MO/UC_Davis	40K	PZE-101075328	B	NA	PZE-103076204
ss196424223	A/C	1	58756169	-	AGPv1	MO/UC_Davis	40K	PZE-101075333	A	NA	PZE-103076543
ss196424227	A/G	1	58758296	+	AGPv1	MO/UC_Davis	40K	PZE-101075340	A	NA	PZE-103076950
ss196424229	A/G	1	58763263	+	AGPv1	MO/UC_Davis	40K	PZE-101075378	A	NA	PZE-103077366
ss196424231	A/C	1	58763305	-	AGPv1	MO/UC_Davis	40K	PZE-101075379	A	NA	PZE-103077751
ss196424233	A/G	1	58764710	-	AGPv1	MO/UC_Davis	40K	PZE-101075396	A	NA	PZE-103078504
ss196424235	A/G	1	58787183	+	AGPv1	MO/UC_Davis	15K	PZE-101075411	2	NA	PZE-103078757
ss196424241	A/C	1	59135956	-	AGPv1	MO/UC_Davis	40K	PZE-101075523	A	NA	PZE-103079311
ss196424243	A/G	1	59246276	+	AGPv1	MO/UC_Davis	40K	PZE-101075629	5	NA	PZE-103079770
ss196424247	A/G	1	59527958	-	AGPv1	MO/UC_Davis	40K	PZE-101075778	B	NA	PZE-103080244
ss196424249	A/G	1	59532525	+	AGPv1	MO/UC_Davis	40K	PZE-101075790	A	NA	PZE-103080529
ss196424251	A/G	1	59573812	+	AGPv1	MO/UC_Davis	40K	PZE-101075843	B	NA	PZE-103080929
ss196424253	A/G	1	59573844	+	AGPv1	MO/UC_Davis	15K	PZE-101075844	5	NA	PZE-103081232
ss196424259	A/G	1	60016207	+	AGPv1	MO/UC_Davis	40K	PZE-101076213	A	NA	PZE-103081772
ss196424264	A/C	1	60326762	+	AGPv1	MO/UC_Davis	40K	PZE-101076600	A	NA	PZE-103082064
ss196424266	A/G	1	60326783	-	AGPv1	MO/UC_Davis	40K	PZE-101076601	B	NA	PZE-103082556
ss196424272	A/G	1	60766559	-	AGPv1	MO/UC_Davis	40K	PZE-101076732	5	NA	PZE-103082926
ss196424274	A/G	1	60766644	+	AGPv1	MO/UC_Davis	40K	PZE-101076734	5	NA	PZE-103083369
ss196424278	A/G	1	60895895	-	AGPv1	MO/UC_Davis	40K	PZE-101076878	A	NA	PZE-103083722
ss196424280	A/G	1	60896998	+	AGPv1	MO/UC_Davis	40K	PZE-101076881	A	NA	PZE-103084229
ss196424282	A/G	1	60897674	+	AGPv1	MO/UC_Davis	40K	PZE-101076890	A	NA	PZE-103084557
ss196424284	A/G	1	60928073	-	AGPv1	MO/UC_Davis	40K	PZE-101076915	A	NA	PZE-103084891
ss196424286	A/G	1	60932644	-	AGPv1	MO/UC_Davis	40K	PZE-101076940	A	NA	PZE-103085239
ss196424288	A/G	1	60932669	-	AGPv1	MO/UC_Davis	40K	PZE-101076941	A	NA	PZE-103085583
ss196424290	A/G	1	60934504	+	AGPv1	MO/UC_Davis	40K	PZE-101076946	A	NA	PZE-103086395
ss196424296	A/C	1	61103482	+	AGPv1	MO/UC_Davis	40K	PZE-101076999	A	NA	PZE-103086887
ss196424298	A/G	1	61104033	+	AGPv1	MO/UC_Davis	15K	PZE-101077003	2	NA	PZE-103087133
ss196424302	A/G	1	61107594	-	AGPv1	MO/UC_Davis	40K	PZE-101077008	A	NA	PZE-103087189
ss196424304	A/G	1	61116956	+	AGPv1	MO/UC_Davis	40K	PZE-101077013	A	NA	PZE-103087649
ss196424307	A/G	1	61117224	-	AGPv1	MO/UC_Davis	40K	PZE-101077016	A	NA	PZE-103088123
ss196424309	A/C	1	61309053	+	AGPv1	MO/UC_Davis	15K	PZE-101077213	5	NA	PZE-103088482
ss196424315	A/G	1	61515776	-	AGPv1	MO/UC_Davis	40K	PZE-101077314	A	NA	PZE-103089337
ss196424318	A/G	1	61683130	-	AGPv1	MO/UC_Davis	40K	PZE-101077385	A	NA	PZE-103089763
ss196424320	A/G	1	61685344	+	AGPv1	MO/UC_Davis	40K	PZE-101077388	A	NA	PZE-103090094
ss196424322	A/G	1	61686674	-	AGPv1	MO/UC_Davis	15K	PZE-101077413	2	NA	PZE-103090944
ss196424326	A/G	1	61693888	-	AGPv1	MO/UC_Davis	40K	PZE-101077491	A	NA	PZE-103091138
ss196424328	A/G	1	61731014	-	AGPv1	MO/UC_Davis	40K	PZE-101077530	A	NA	PZE-103091413
ss196424330	A/C	1	61758401	-	AGPv1	MO/UC_Davis	40K	PZE-101077537	A	NA	PZE-103091655
ss196424332	A/G	1	61970713	-	AGPv1	MO/UC_Davis	40K	PZE-101077670	A	NA	PZE-103091926
ss196424334	A/G	1	62004310	+	AGPv1	MO/UC_Davis	40K	PZE-101077708	B	NA	PZE-103092432
ss196424339	A/G	1	62007860	+	AGPv1	MO/UC_Davis	40K	PZE-101077713	A	NA	PZE-103092682
ss196424343	A/G	1	62247827	-	AGPv1	MO/UC_Davis	40K	PZE-101077866	A	NA	PZE-103093027
ss196424345	A/G	1	62247906	-	AGPv1	MO/UC_Davis	40K	PZE-101077867	B	NA	PZE-103093392
ss196424347	A/G	1	62286795	+	AGPv1	MO/UC_Davis	40K	PZE-101077878	A	NA	PZE-103094141
ss196424349	A/G	1	62320337	-	AGPv1	MO/UC_Davis	40K	PZE-101077918	A	NA	PZE-103094616
ss196424351	A/G	1	62322011	+	AGPv1	MO/UC_Davis	40K	PZE-101077919	A	NA	PZE-103094979
ss196424356	A/G	1	62393770	-	AGPv1	MO/UC_Davis	40K	PZE-101078026	5	NA	PZE-103095468
ss196424358	A/G	1	62490492	+	AGPv1	MO/UC_Davis	40K	PZE-101078074	5	NA	PZE-103095938
ss196424360	A/C	1	62550266	+	AGPv1	MO/UC_Davis	40K	PZE-101078239	B	NA	PZE-103096408
ss196424364	A/G	1	63057560	+	AGPv1	MO/UC_Davis	40K	PZE-101078631	A	NA	PZE-103096734
ss196424366	A/G	1	63061629	+	AGPv1	MO/UC_Davis	40K	PZE-101078656	A	NA	PZE-103097004
ss196424368	A/C	1	63063546	+	AGPv1	MO/UC_Davis	40K	PZE-101078676	A	NA	PZE-103097579
ss196424372	A/G	1	63065697	+	AGPv1	MO/UC_Davis	40K	PZE-101078684	2	NA	PZE-103098234
ss196424374	A/G	1	63119903	+	AGPv1	MO/UC_Davis	40K	PZE-101078713	A	NA	PZE-103098659
ss196424376	A/G	1	63124070	-	AGPv1	MO/UC_Davis	40K	PZE-101078745	A	NA	PZE-103099960
ss196424378	A/G	1	63124535	+	AGPv1	MO/UC_Davis	40K	PZE-101078752	B	NA	PZE-103100545
ss196424380	A/C	1	63227822	-	AGPv1	MO/UC_Davis	40K	PZE-101078888	5	NA	PZE-103101309
ss196424382	A/G	1	63230705	+	AGPv1	MO/UC_Davis	15K	PZE-101078905	5	NA	PZE-103102354
ss196424384	A/G	1	63231294	-	AGPv1	MO/UC_Davis	15K	PZE-101078906	5	NA	PZE-103102712
ss196424388	A/G	1	63376228	+	AGPv1	MO/UC_Davis	40K	PZE-101078991	A	NA	PZE-103102880
ss196424390	A/G	1	63376295	-	AGPv1	MO/UC_Davis	40K	PZE-101078992	A	NA	PZE-103103537
ss196424396	A/G	1	63562215	+	AGPv1	MO/UC_Davis	40K	PZE-101079122	A	NA	PZE-103104368
ss196424402	A/C	1	63606381	-	AGPv1	MO/UC_Davis	40K	PZE-101079205	A	NA	PZE-103106108
ss196424406	A/G	1	63916385	-	AGPv1	MO/UC_Davis	40K	PZE-101079397	A	NA	PZE-103106983
ss196424408	A/T	1	64008246	-	AGPv1	MO/UC_Davis	40K	PZE-101079485	A	NA	PZE-103107540
ss196424413	A/G	1	64398409	+	AGPv1	MO/UC_Davis	40K	PZE-101079797	A	NA	PZE-103107953
ss196424415	A/G	1	64400620	+	AGPv1	MO/UC_Davis	40K	PZE-101079805	5	NA	PZE-103108797
ss196424417	A/G	1	64402721	+	AGPv1	MO/UC_Davis	40K	PZE-101079806	B	NA	PZE-103109694
ss196424419	A/G	1	64403249	+	AGPv1	MO/UC_Davis	15K	PZE-101079808	2	NA	PZE-103110416
ss196424421	A/G	1	64405126	-	AGPv1	MO/UC_Davis	40K	PZE-101079825	A	NA	PZE-103110997
ss196424423	A/G	1	64405240	+	AGPv1	MO/UC_Davis	40K	PZE-101079826	A	NA	PZE-103111300
ss196424425	A/G	1	64434619	+	AGPv1	MO/UC_Davis	40K	PZE-101079834	A	NA	PZE-103112242
ss196424427	A/G	1	64514147	+	AGPv1	MO/UC_Davis	40K	PZE-101079844	A	NA	PZE-103113284
ss196424429	A/G	1	64562261	+	AGPv1	MO/UC_Davis	40K	PZE-101079876	A	NA	PZE-103114788
ss196424433	A/C	1	64619702	-	AGPv1	MO/UC_Davis	40K	PZE-101079903	A	NA	PZE-103115210
ss196424435	A/G	1	64623249	+	AGPv1	MO/UC_Davis	15K	PZE-101079935	5	NA	PZE-103115657
ss196424437	A/G	1	64811826	-	AGPv1	MO/UC_Davis	40K	PZE-101080179	B	NA	PZE-103117610
ss196424449	A/G	1	64962420	+	AGPv1	MO/UC_Davis	40K	PZE-101080259	A	NA	PZE-103118428
ss196424451	A/G	1	64987518	+	AGPv1	MO/UC_Davis	40K	PZE-101080272	A	NA	PZE-103119085
ss196424453	A/C	1	64993178	+	AGPv1	MO/UC_Davis	40K	PZE-101080306	A	NA	PZE-103119721
ss196424455	A/G	1	64993797	-	AGPv1	MO/UC_Davis	40K	PZE-101080314	A	NA	PZE-103120714
ss196424457	A/G	1	64994084	+	AGPv1	MO/UC_Davis	40K	PZE-101080319	A	NA	PZE-103121606
ss196424459	A/G	1	64994242	+	AGPv1	MO/UC_Davis	40K	PZE-101080322	A	NA	PZE-103122966
ss196424461	A/G	1	65058389	+	AGPv1	MO/UC_Davis	40K	PZE-101080333	A	NA	PZE-103123538
ss196424463	A/G	1	65059491	-	AGPv1	MO/UC_Davis	40K	PZE-101080334	B	NA	PZE-103123992
ss196424465	A/G	1	65068531	-	AGPv1	MO/UC_Davis	40K	PZE-101080365	5	NA	PZE-103125025
ss196424467	A/G	1	65068557	-	AGPv1	MO/UC_Davis	40K	PZE-101080366	5	NA	PZE-103125297
ss196424471	A/G	1	65108102	+	AGPv1	MO/UC_Davis	40K	PZE-101080376	A	NA	PZE-103125763
ss196424475	A/G	1	65108259	+	AGPv1	MO/UC_Davis	40K	PZE-101080378	B	NA	PZE-103126371
ss196424477	A/C	1	65108287	-	AGPv1	MO/UC_Davis	40K	PZE-101080379	A	NA	PZE-103127446
ss196424479	A/G	1	65109245	-	AGPv1	MO/UC_Davis	40K	PZE-101080389	A	NA	PZE-103128464
ss196424481	A/C	1	65109289	+	AGPv1	MO/UC_Davis	40K	PZE-101080390	A	NA	PZE-103129425
ss196424489	A/G	1	65116121	-	AGPv1	MO/UC_Davis	40K	PZE-101080419	A	NA	PZE-103130978
ss196424499	A/G	1	65242588	+	AGPv1	MO/UC_Davis	40K	PZE-101080466	A	NA	PZE-103132222
ss196424501	A/C	1	65242867	+	AGPv1	MO/UC_Davis	40K	PZE-101080470	A	NA	PZE-103132648
ss196424505	A/G	1	65311437	+	AGPv1	MO/UC_Davis	40K	PZE-101080483	B	NA	PZE-103133859
ss196424509	A/G	1	65381888	-	AGPv1	MO/UC_Davis	40K	PZE-101080509	B	NA	PZE-103134876
ss196424511	A/G	1	65382540	-	AGPv1	MO/UC_Davis	40K	PZE-101080514	A	NA	PZE-103135784
ss196424513	A/G	1	65383111	+	AGPv1	MO/UC_Davis	40K	PZE-101080531	A	NA	PZE-103136668
ss196424515	A/G	1	65471304	+	AGPv1	MO/UC_Davis	40K	PZE-101080594	A	NA	PZE-103136867
ss196424517	A/G	1	65487516	+	AGPv1	MO/UC_Davis	15K	PZE-101080600	5	NA	PZE-103137014
ss196424519	A/C	1	65488779	+	AGPv1	MO/UC_Davis	40K	PZE-101080614	B	NA	PZE-103137807
ss196424521	A/G	1	65488979	+	AGPv1	MO/UC_Davis	40K	PZE-101080617	A	NA	PZE-103138441
ss196424524	A/G	1	65508200	-	AGPv1	MO/UC_Davis	40K	PZE-101080622	B	NA	PZE-103139226
ss196424530	A/C	1	65644973	+	AGPv1	MO/UC_Davis	40K	PZE-101080672	A	NA	PZE-103140670
ss196424534	A/G	1	65682892	+	AGPv1	MO/UC_Davis	40K	PZE-101080712	B	NA	PZE-103141268
ss196424536	A/G	1	65686388	+	AGPv1	MO/UC_Davis	40K	PZE-101080722	A	NA	PZE-103142046
ss196424538	A/G	1	65688070	-	AGPv1	MO/UC_Davis	40K	PZE-101080725	A	NA	PZE-103142634
ss196424540	A/C	1	65757499	+	AGPv1	MO/UC_Davis	40K	PZE-101080756	A	NA	PZE-103143078
ss196424542	A/G	1	65770599	+	AGPv1	MO/UC_Davis	40K	PZE-101080824	A	NA	PZE-103144158
ss196424544	A/C	1	65825338	+	AGPv1	MO/UC_Davis	40K	PZE-101080848	B	NA	PZE-103145210
ss196424546	A/G	1	65825880	-	AGPv1	MO/UC_Davis	40K	PZE-101080857	A	NA	PZE-103147126
ss196424548	A/G	1	65948646	+	AGPv1	MO/UC_Davis	40K	PZE-101080941	A	NA	PZE-103147662
ss196424550	A/G	1	65948724	-	AGPv1	MO/UC_Davis	40K	PZE-101080942	A	NA	PZE-103148913
ss196424552	A/G	1	66027960	+	AGPv1	MO/UC_Davis	40K	PZE-101080993	A	NA	PZE-103149505
ss196424554	A/G	1	66284871	-	AGPv1	MO/UC_Davis	40K	PZE-101081131	A	NA	PZE-103150048
ss196424556	A/G	1	66291945	-	AGPv1	MO/UC_Davis	40K	PZE-101081177	A	NA	PZE-103151042
ss196424558	A/G	1	66292039	+	AGPv1	MO/UC_Davis	40K	PZE-101081178	A	NA	PZE-103152229
ss196424562	A/C	1	66420382	-	AGPv1	MO/UC_Davis	40K	PZE-101081269	A	NA	PZE-103154125
ss196424568	A/C	1	66722619	-	AGPv1	MO/UC_Davis	40K	PZE-101081454	A	NA	PZE-103154589
ss196424570	A/G	1	66737379	+	AGPv1	MO/UC_Davis	40K	PZE-101081483	A	NA	PZE-103155389
ss196424572	A/G	1	66737403	+	AGPv1	MO/UC_Davis	40K	PZE-101081484	B	NA	PZE-103156306
ss196424576	A/G	1	66913968	+	AGPv1	MO/UC_Davis	40K	PZE-101081548	A	NA	PZE-103157797
ss196424578	A/G	1	66931554	-	AGPv1	MO/UC_Davis	15K	PZE-101081565	5	NA	PZE-103159262
ss196424580	A/C	1	66932515	-	AGPv1	MO/UC_Davis	40K	PZE-101081568	A	NA	PZE-103160673
ss196424582	A/C	1	67060113	-	AGPv1	MO/UC_Davis	40K	PZE-101081596	A	NA	PZE-103162358
ss196424584	A/G	1	67060736	-	AGPv1	MO/UC_Davis	40K	PZE-101081600	A	NA	PZE-103162736
ss196424586	A/G	1	67061449	+	AGPv1	MO/UC_Davis	40K	PZE-101081602	A	NA	PZE-103163623
ss196424588	A/G	1	67093782	+	AGPv1	MO/UC_Davis	40K	PZE-101081610	A	NA	PZE-103164978
ss196424590	A/G	1	67099930	+	AGPv1	MO/UC_Davis	15K	PZE-101081634	5	NA	PZE-103166554
ss196424592	A/G	1	67184596	-	AGPv1	MO/UC_Davis	40K	PZE-101081679	A	NA	PZE-103167613
ss196424594	A/G	1	67201083	+	AGPv1	MO/UC_Davis	40K	PZE-101081700	A	NA	PZE-103169726
ss196424596	A/G	1	67432593	-	AGPv1	MO/UC_Davis	40K	PZE-101081804	A	NA	PZE-103171398
ss196424598	A/C	1	67467778	-	AGPv1	MO/UC_Davis	40K	PZE-101081841	B	NA	PZE-103172593
ss196424600	A/G	1	67467837	-	AGPv1	MO/UC_Davis	40K	PZE-101081843	A	NA	PZE-103173858
ss196424602	A/C	1	67467925	-	AGPv1	MO/UC_Davis	40K	PZE-101081844	A	NA	PZE-103174982
ss196424604	A/G	1	67468451	-	AGPv1	MO/UC_Davis	40K	PZE-101081855	A	NA	PZE-103175779
ss196424606	A/G	1	67468475	-	AGPv1	MO/UC_Davis	40K	PZE-101081856	A	NA	PZE-103176772
ss196424608	A/G	1	67468852	+	AGPv1	MO/UC_Davis	40K	PZE-101081862	A	NA	PZE-103177734
ss196424612	C/G	1	67578737	-	AGPv1	MO/UC_Davis	40K	PZE-101081882	A	NA	PZE-103178060
ss196424614	A/C	1	67762682	-	AGPv1	MO/UC_Davis	15K	PZE-101081934	5	NA	PZE-103179333
ss196424616	A/G	1	67763592	+	AGPv1	MO/UC_Davis	40K	PZE-101081951	A	NA	PZE-103180497
ss196424618	A/G	1	67763699	+	AGPv1	MO/UC_Davis	40K	PZE-101081952	A	NA	PZE-103181174
ss196424620	A/G	1	67780866	-	AGPv1	MO/UC_Davis	40K	PZE-101081959	A	NA	PZE-103182291
ss196424622	A/G	1	67781358	+	AGPv1	MO/UC_Davis	40K	PZE-101081964	B	NA	PZE-103183069
ss196424624	A/C	1	67945120	-	AGPv1	MO/UC_Davis	40K	PZE-101082165	B	NA	PZE-103183550
ss196424626	A/C	1	67987455	-	AGPv1	MO/UC_Davis	15K	PZE-101082210	5	NA	PZE-103183786
ss196424628	A/G	1	68053952	+	AGPv1	MO/UC_Davis	40K	PZE-101082224	A	NA	PZE-103184380
ss196424630	A/G	1	68054200	-	AGPv1	MO/UC_Davis	40K	PZE-101082227	A	NA	PZE-103185302
ss196424632	A/G	1	68057834	-	AGPv1	MO/UC_Davis	40K	PZE-101082238	B	NA	PZE-103186101
ss196424634	A/G	1	68221851	-	AGPv1	MO/UC_Davis	40K	PZE-101082298	B	NA	PZE-103186544
ss196424636	A/G	1	68244391	-	AGPv1	MO/UC_Davis	40K	PZE-101082329	A	NA	PZE-103186909
ss196424644	A/G	1	68320823	+	AGPv1	MO/UC_Davis	40K	PZE-101082375	A	NA	PZE-103187229
ss196424646	A/G	1	68320898	+	AGPv1	MO/UC_Davis	40K	PZE-101082376	A	NA	PZE-104000024
ss196424648	A/G	1	68322325	+	AGPv1	MO/UC_Davis	40K	PZE-101082380	A	NA	PZE-104000245
ss196424650	A/T	1	68405988	-	AGPv1	MO/UC_Davis	40K	PZE-101082408	B	NA	PZE-104001238
ss196424652	A/G	1	68561916	-	AGPv1	MO/UC_Davis	40K	PZE-101082480	A	NA	PZE-104002900
ss196424654	A/G	1	68614305	+	AGPv1	MO/UC_Davis	40K	PZE-101082523	A	NA	PZE-104004048
ss196424659	A/G	1	68700473	+	AGPv1	MO/UC_Davis	40K	PZE-101082552	A	NA	PZE-104005298
ss196424663	A/G	1	68903372	-	AGPv1	MO/UC_Davis	40K	PZE-101082768	A	NA	PZE-104005561
ss196424665	A/G	1	68984992	+	AGPv1	MO/UC_Davis	40K	PZE-101082812	5	NA	PZE-104006244
ss196424667	A/G	1	69271066	-	AGPv1	MO/UC_Davis	15K	PZE-101082904	2	NA	PZE-104009393
ss196424669	A/G	1	69364350	+	AGPv1	MO/UC_Davis	40K	PZE-101082928	B	NA	PZE-104009802
ss196424673	A/G	1	69427728	-	AGPv1	MO/UC_Davis	40K	PZE-101083000	A	NA	PZE-104010327
ss196424675	A/G	1	69563116	-	AGPv1	MO/UC_Davis	15K	PZE-101083051	5	NA	PZE-104010709
ss196424679	A/G	1	69572223	+	AGPv1	MO/UC_Davis	40K	PZE-101083100	A	NA	PZE-104011271
ss196424685	A/G	1	69573479	-	AGPv1	MO/UC_Davis	40K	PZE-101083109	5	NA	PZE-104012412
ss196424693	A/G	1	69804565	-	AGPv1	MO/UC_Davis	40K	PZE-101083295	A	NA	PZE-104013159
ss196424697	A/G	1	69872866	-	AGPv1	MO/UC_Davis	40K	PZE-101083407	A	NA	PZE-104013895
ss196424701	A/C	1	69898446	-	AGPv1	MO/UC_Davis	15K	PZE-101083417	5	NA	PZE-104014765
ss196424705	A/G	1	69910939	-	AGPv1	MO/UC_Davis	40K	PZE-101083422	A	NA	PZE-104015435
ss196424707	A/G	1	69911007	-	AGPv1	MO/UC_Davis	40K	PZE-101083423	B	NA	PZE-104016022
ss196424709	A/G	1	69911170	+	AGPv1	MO/UC_Davis	15K	PZE-101083426	5	NA	PZE-104016428
ss196424711	A/G	1	69991362	+	AGPv1	MO/UC_Davis	15K	PZE-101083533	2	NA	PZE-104017105
ss196424715	A/G	1	70049469	-	AGPv1	MO/UC_Davis	40K	PZE-101083578	A	NA	PZE-104018363
ss196424717	A/G	1	70052129	+	AGPv1	MO/UC_Davis	40K	PZE-101083582	A	NA	PZE-104018939
ss196424719	A/G	1	70174077	+	AGPv1	MO/UC_Davis	40K	PZE-101083643	A	NA	PZE-104019126
ss196424721	A/G	1	70442418	+	AGPv1	MO/UC_Davis	40K	PZE-101083742	B	NA	PZE-104019470
ss196424723	A/G	1	70444994	-	AGPv1	MO/UC_Davis	40K	PZE-101083745	B	NA	PZE-104020148
ss196424725	A/G	1	70445244	+	AGPv1	MO/UC_Davis	40K	PZE-101083749	5	NA	PZE-104020883
ss196424727	A/G	1	70445363	+	AGPv1	MO/UC_Davis	40K	PZE-101083751	B	NA	PZE-104021133
ss196424729	A/G	1	70445479	+	AGPv1	MO/UC_Davis	40K	PZE-101083752	B	NA	PZE-104021381
ss196424731	A/G	1	70445651	+	AGPv1	MO/UC_Davis	40K	PZE-101083753	B	NA	PZE-104021562
ss196424733	A/G	1	70446327	+	AGPv1	MO/UC_Davis	40K	PZE-101083767	A	NA	PZE-104021774
ss196424735	A/G	1	70469065	+	AGPv1	MO/UC_Davis	40K	PZE-101083786	5	NA	PZE-104022139
ss196424737	A/G	1	70469389	+	AGPv1	MO/UC_Davis	40K	PZE-101083788	A	NA	PZE-104022366
ss196424741	A/T	1	70838772	-	AGPv1	MO/UC_Davis	40K	PZE-101083824	A	NA	PZE-104022543
ss196424743	A/G	1	70838815	+	AGPv1	MO/UC_Davis	40K	PZE-101083825	A	NA	PZE-104022620
ss196424749	A/C	1	70897935	+	AGPv1	MO/UC_Davis	40K	PZE-101083876	A	NA	PZE-104022896
ss196424751	A/G	1	70907701	-	AGPv1	MO/UC_Davis	40K	PZE-101083913	A	NA	PZE-104023684
ss196424753	A/G	1	70907773	+	AGPv1	MO/UC_Davis	15K	PZE-101083914	5	NA	PZE-104023999
ss196424756	C/G	1	70909037	+	AGPv1	MO/UC_Davis	40K	PZE-101083942	A	NA	PZE-104024609
ss196424758	A/C	1	70909687	+	AGPv1	MO/UC_Davis	40K	PZE-101083950	A	NA	PZE-104024989
ss196424760	A/G	1	70912776	+	AGPv1	MO/UC_Davis	40K	PZE-101083961	A	NA	PZE-104025517
ss196424762	C/G	1	70932623	+	AGPv1	MO/UC_Davis	40K	PZE-101083968	2	NA	PZE-104025834
ss196424766	A/G	1	70933245	+	AGPv1	MO/UC_Davis	40K	PZE-101083984	A	NA	PZE-104026198
ss196424768	A/G	1	71013684	-	AGPv1	MO/UC_Davis	40K	PZE-101084013	A	NA	PZE-104027060
ss196424770	A/G	1	71015028	+	AGPv1	MO/UC_Davis	40K	PZE-101084026	A	NA	PZE-104027630
ss196424772	A/G	1	71022950	+	AGPv1	MO/UC_Davis	40K	PZE-101084038	A	NA	PZE-104028332
ss196424774	A/G	1	71026401	-	AGPv1	MO/UC_Davis	40K	PZE-101084058	A	NA	PZE-104029141
ss196424778	A/C	1	71186228	+	AGPv1	MO/UC_Davis	40K	PZE-101084096	A	NA	PZE-104029735
ss196424780	A/G	1	71187410	-	AGPv1	MO/UC_Davis	40K	PZE-101084124	A	NA	PZE-104030601
ss196424782	A/G	1	71456061	-	AGPv1	MO/UC_Davis	40K	PZE-101084186	A	NA	PZE-104031423
ss196424788	A/C	1	71658102	+	AGPv1	MO/UC_Davis	40K	PZE-101084361	B	NA	PZE-104031738
ss196424790	A/G	1	71680462	-	AGPv1	MO/UC_Davis	15K	PZE-101084367	5	NA	PZE-104032365
ss196424795	A/G	1	72049567	+	AGPv1	MO/UC_Davis	40K	PZE-101084477	5	NA	PZE-104032699
ss196424797	A/C	1	72079281	-	AGPv1	MO/UC_Davis	40K	PZE-101084523	A	NA	PZE-104033002
ss196424801	A/G	1	72079347	-	AGPv1	MO/UC_Davis	40K	PZE-101084525	A	NA	PZE-104033207
ss196424803	A/G	1	72183479	-	AGPv1	MO/UC_Davis	40K	PZE-101084593	A	NA	PZE-104033664
ss196424805	A/G	1	72186550	-	AGPv1	MO/UC_Davis	40K	PZE-101084617	B	NA	PZE-104034112
ss196424809	A/G	1	72195451	+	AGPv1	MO/UC_Davis	40K	PZE-101084671	A	NA	PZE-104034525
ss196424811	A/G	1	72245755	+	AGPv1	MO/UC_Davis	40K	PZE-101084674	A	NA	PZE-104034737
ss196424813	A/G	1	72245883	-	AGPv1	MO/UC_Davis	40K	PZE-101084676	A	NA	PZE-104035091
ss196424815	A/C	1	72247543	+	AGPv1	MO/UC_Davis	40K	PZE-101084685	A	NA	PZE-104035220
ss196424817	A/G	1	72248005	-	AGPv1	MO/UC_Davis	40K	PZE-101084695	A	NA	PZE-104035386
ss196424819	A/G	1	72249099	-	AGPv1	MO/UC_Davis	40K	PZE-101084701	A	NA	PZE-104035620
ss196424821	A/G	1	72249120	+	AGPv1	MO/UC_Davis	40K	PZE-101084702	A	NA	PZE-104035883
ss196424825	A/G	1	72583084	-	AGPv1	MO/UC_Davis	40K	PZE-101084850	A	NA	PZE-104036126
ss196424827	A/G	1	72809948	+	AGPv1	MO/UC_Davis	40K	PZE-101084888	A	NA	PZE-104036194
ss196424829	A/C	1	72812351	+	AGPv1	MO/UC_Davis	40K	PZE-101084898	5	NA	PZE-104036633
ss196424833	A/C	1	72894704	-	AGPv1	MO/UC_Davis	40K	PZE-101085005	A	NA	PZE-104036949
ss196424835	A/G	1	72936537	+	AGPv1	MO/UC_Davis	40K	PZE-101085026	A	NA	PZE-104037280
ss196424837	A/C	1	73063949	-	AGPv1	MO/UC_Davis	40K	PZE-101085066	A	NA	PZE-104037851
ss196424839	A/C	1	73078739	-	AGPv1	MO/UC_Davis	40K	PZE-101085077	A	NA	PZE-104038281
ss196424841	C/G	1	73112638	-	AGPv1	MO/UC_Davis	40K	PZE-101085101	B	NA	PZE-104038584
ss196424843	A/C	1	73267471	-	AGPv1	MO/UC_Davis	40K	PZE-101085136	A	NA	PZE-104038769
ss196424845	A/G	1	73273384	-	AGPv1	MO/UC_Davis	40K	PZE-101085145	A	NA	PZE-104039415
ss196424847	A/G	1	73274024	+	AGPv1	MO/UC_Davis	40K	PZE-101085146	A	NA	PZE-104039626
ss196424849	A/C	1	73274886	+	AGPv1	MO/UC_Davis	40K	PZE-101085148	A	NA	PZE-104040086
ss196424851	A/G	1	73332720	-	AGPv1	MO/UC_Davis	40K	PZE-101085181	A	NA	PZE-104040263
ss196424853	A/C	1	73340721	-	AGPv1	MO/UC_Davis	40K	PZE-101085194	5	NA	PZE-104040445
ss196424855	A/G	1	73456376	+	AGPv1	MO/UC_Davis	40K	PZE-101085246	A	NA	PZE-104040670
ss196424857	A/G	1	73457238	+	AGPv1	MO/UC_Davis	40K	PZE-101085247	A	NA	PZE-104040780
ss196424859	A/G	1	73481662	-	AGPv1	MO/UC_Davis	40K	PZE-101085265	A	NA	PZE-104041162
ss196424862	A/C	1	73482555	-	AGPv1	MO/UC_Davis	40K	PZE-101085267	A	NA	PZE-104041508
ss196424864	A/G	1	73482958	-	AGPv1	MO/UC_Davis	40K	PZE-101085272	A	NA	PZE-104041815
ss196424866	A/G	1	73483079	+	AGPv1	MO/UC_Davis	40K	PZE-101085273	A	NA	PZE-104042045
ss196424868	A/G	1	73556291	-	AGPv1	MO/UC_Davis	40K	PZE-101085328	A	NA	PZE-104042166
ss196424870	A/G	1	73562525	-	AGPv1	MO/UC_Davis	40K	PZE-101085336	A	NA	PZE-104042331
ss196424874	A/G	1	73623254	+	AGPv1	MO/UC_Davis	15K	PZE-101085381	2	NA	PZE-104042596
ss196424882	A/C	1	73920600	+	AGPv1	MO/UC_Davis	40K	PZE-101085472	A	NA	PZE-104042804
ss196424884	A/C	1	73999548	-	AGPv1	MO/UC_Davis	40K	PZE-101085525	B	NA	PZE-104043066
ss196424886	A/G	1	73999597	-	AGPv1	MO/UC_Davis	40K	PZE-101085526	A	NA	PZE-104043442
ss196424888	A/C	1	74007188	-	AGPv1	MO/UC_Davis	40K	PZE-101085546	A	NA	PZE-104043636
ss196424890	A/G	1	74007951	-	AGPv1	MO/UC_Davis	15K	PZE-101085552	5	NA	PZE-104043955
ss196424892	A/G	1	74241834	-	AGPv1	MO/UC_Davis	40K	PZE-101085668	A	NA	PZE-104044154
ss196424896	A/C	1	74442121	-	AGPv1	MO/UC_Davis	40K	PZE-101085768	A	NA	PZE-104044277
ss196424898	A/G	1	74443320	+	AGPv1	MO/UC_Davis	40K	PZE-101085770	A	NA	PZE-104044399
ss196424900	A/G	1	74443409	-	AGPv1	MO/UC_Davis	40K	PZE-101085771	A	NA	PZE-104044496
ss196424908	A/G	1	74588631	-	AGPv1	MO/UC_Davis	40K	PZE-101085882	5	NA	PZE-104044991
ss196424910	A/C	1	74725923	-	AGPv1	MO/UC_Davis	40K	PZE-101085909	B	NA	PZE-104045413
ss196424912	A/G	1	74726140	-	AGPv1	MO/UC_Davis	15K	PZE-101085910	5	NA	PZE-104045616
ss196424914	A/C	1	74726278	-	AGPv1	MO/UC_Davis	15K	PZE-101085916	5	NA	PZE-104045794
ss196424916	A/C	1	74726301	-	AGPv1	MO/UC_Davis	40K	PZE-101085917	A	NA	PZE-104046073
ss196424918	A/G	1	74783747	+	AGPv1	MO/UC_Davis	15K	PZE-101085947	2	NA	PZE-104046516
ss196424920	A/G	1	74787184	-	AGPv1	MO/UC_Davis	40K	PZE-101086015	A	NA	PZE-104046886
ss196424924	A/G	1	74843427	+	AGPv1	MO/UC_Davis	40K	PZE-101086107	B	NA	PZE-104047046
ss196424930	A/G	1	75123918	-	AGPv1	MO/UC_Davis	40K	PZE-101086195	A	NA	PZE-104047435
ss196424932	A/G	1	75125564	-	AGPv1	MO/UC_Davis	40K	PZE-101086197	A	NA	PZE-104047856
ss196424940	A/G	1	75430500	-	AGPv1	MO/UC_Davis	40K	PZE-101086419	A	NA	PZE-104048274
ss196424942	A/C	1	75544054	-	AGPv1	MO/UC_Davis	15K	PZE-101086467	2	NA	PZE-104048478
ss196424944	A/G	1	75651236	-	AGPv1	MO/UC_Davis	40K	PZE-101086501	B	NA	PZE-104049074
ss196424948	A/C	1	75660366	+	AGPv1	MO/UC_Davis	40K	PZE-101086524	A	NA	PZE-104049502
ss196424950	A/G	1	75682997	-	AGPv1	MO/UC_Davis	40K	PZE-101086586	A	NA	PZE-104049724
ss196424952	A/G	1	75693162	-	AGPv1	MO/UC_Davis	40K	PZE-101086591	B	NA	PZE-104049909
ss196424954	A/G	1	75703197	+	AGPv1	MO/UC_Davis	40K	PZE-101086606	A	NA	PZE-104050148
ss196424960	A/G	1	75966512	-	AGPv1	MO/UC_Davis	15K	PZE-101086795	5	NA	PZE-104050453
ss196424964	A/G	1	75970655	-	AGPv1	MO/UC_Davis	40K	PZE-101086823	A	NA	PZE-104050626
ss196424966	A/G	1	76061606	+	AGPv1	MO/UC_Davis	40K	PZE-101086985	A	NA	PZE-104050909
ss196424968	A/G	1	76095527	+	AGPv1	MO/UC_Davis	40K	PZE-101087051	B	NA	PZE-104051049
ss196424970	A/G	1	76294774	-	AGPv1	MO/UC_Davis	40K	PZE-101087151	A	NA	PZE-104051262
ss196424972	A/G	1	76295130	+	AGPv1	MO/UC_Davis	40K	PZE-101087156	A	NA	PZE-104051475
ss196424974	A/C	1	76297866	+	AGPv1	MO/UC_Davis	40K	PZE-101087190	A	NA	PZE-104051716
ss196424980	A/C	1	76338520	-	AGPv1	MO/UC_Davis	40K	PZE-101087212	A	NA	PZE-104052129
ss196424982	A/G	1	76369783	-	AGPv1	MO/UC_Davis	40K	PZE-101087242	A	NA	PZE-104052430
ss196424984	A/G	1	76374902	-	AGPv1	MO/UC_Davis	40K	PZE-101087257	A	NA	PZE-104052775
ss196424986	A/C	1	76377621	+	AGPv1	MO/UC_Davis	40K	PZE-101087259	A	NA	PZE-104053074
ss196424988	A/G	1	76383779	-	AGPv1	MO/UC_Davis	40K	PZE-101087264	A	NA	PZE-104053550
ss196424992	A/G	1	76659770	+	AGPv1	MO/UC_Davis	40K	PZE-101087340	A	NA	PZE-104053646
ss196424994	A/C	1	76735178	-	AGPv1	MO/UC_Davis	40K	PZE-101087422	5	NA	PZE-104053991
ss196424996	C/G	1	76773291	+	AGPv1	MO/UC_Davis	40K	PZE-101087431	A	NA	PZE-104054635
ss196424998	A/G	1	76774712	-	AGPv1	MO/UC_Davis	40K	PZE-101087443	A	NA	PZE-104054858
ss196425002	A/G	1	76873568	+	AGPv1	MO/UC_Davis	40K	PZE-101087503	5	NA	PZE-104055161
ss196425004	A/G	1	76874697	-	AGPv1	MO/UC_Davis	15K	PZE-101087504	2	NA	PZE-104055527
ss196425006	A/C	1	76953163	+	AGPv1	MO/UC_Davis	40K	PZE-101087539	B	NA	PZE-104055766
ss196425014	A/C	1	77015400	-	AGPv1	MO/UC_Davis	40K	PZE-101087587	A	NA	PZE-104055886
ss196425016	A/G	1	77015470	+	AGPv1	MO/UC_Davis	40K	PZE-101087588	B	NA	PZE-104056147
ss196425018	A/C	1	77089940	-	AGPv1	MO/UC_Davis	40K	PZE-101087614	A	NA	PZE-104056726
ss196425020	A/G	1	77138252	+	AGPv1	MO/UC_Davis	40K	PZE-101087626	A	NA	PZE-104057075
ss196425022	A/G	1	77172785	+	AGPv1	MO/UC_Davis	40K	PZE-101087637	3	NA	PZE-104057338
ss196425024	A/G	1	77173026	-	AGPv1	MO/UC_Davis	40K	PZE-101087640	A	NA	PZE-104057477
ss196425026	A/G	1	77453410	-	AGPv1	MO/UC_Davis	40K	PZE-101087732	A	NA	PZE-104057816
ss196425028	A/C	1	77501847	+	AGPv1	MO/UC_Davis	40K	PZE-101087758	A	NA	PZE-104058092
ss196425030	A/G	1	77501984	-	AGPv1	MO/UC_Davis	40K	PZE-101087759	A	NA	PZE-104058351
ss196425032	A/G	1	77524775	+	AGPv1	MO/UC_Davis	40K	PZE-101087776	B	NA	PZE-104058585
ss196425036	A/G	1	77791893	-	AGPv1	MO/UC_Davis	40K	PZE-101087816	A	NA	PZE-104058782
ss196425038	A/C	1	78035902	+	AGPv1	MO/UC_Davis	40K	PZE-101087901	A	NA	PZE-104058968
ss196425040	A/C	1	78038826	+	AGPv1	MO/UC_Davis	40K	PZE-101087906	A	NA	PZE-104059124
ss196425042	A/C	1	78060875	+	AGPv1	MO/UC_Davis	40K	PZE-101087935	A	NA	PZE-104059500
ss196425044	A/C	1	78145766	+	AGPv1	MO/UC_Davis	40K	PZE-101087969	A	NA	PZE-104059711
ss196425046	A/G	1	78237190	-	AGPv1	MO/UC_Davis	40K	PZE-101088004	A	NA	PZE-104059984
ss196425050	A/G	1	78241395	+	AGPv1	MO/UC_Davis	40K	PZE-101088013	A	NA	PZE-104060324
ss196425054	A/C	1	78501902	+	AGPv1	MO/UC_Davis	40K	PZE-101088153	A	NA	PZE-104060528
ss196425056	A/G	1	78502786	-	AGPv1	MO/UC_Davis	40K	PZE-101088154	A	NA	PZE-104060687
ss196425058	A/C	1	78509484	+	AGPv1	MO/UC_Davis	40K	PZE-101088158	A	NA	PZE-104061056
ss196425062	A/G	1	78516395	+	AGPv1	MO/UC_Davis	15K	PZE-101088165	2	NA	PZE-104061366
ss196425064	A/G	1	78529165	-	AGPv1	MO/UC_Davis	15K	PZE-101088198	2	NA	PZE-104061910
ss196425068	A/C	1	78784067	+	AGPv1	MO/UC_Davis	40K	PZE-101088333	A	NA	PZE-104062277
ss196425070	A/C	1	78785209	-	AGPv1	MO/UC_Davis	40K	PZE-101088337	A	NA	PZE-104062593
ss196425072	A/G	1	78842065	+	AGPv1	MO/UC_Davis	40K	PZE-101088395	A	NA	PZE-104063000
ss196425074	A/G	1	78849945	-	AGPv1	MO/UC_Davis	40K	PZE-101088417	A	NA	PZE-104063230
ss196425078	A/G	1	78976556	-	AGPv1	MO/UC_Davis	40K	PZE-101088597	5	NA	PZE-104063871
ss196425080	A/C	1	79107478	+	AGPv1	MO/UC_Davis	40K	PZE-101088646	A	NA	PZE-104064132
ss196425082	A/G	1	79218967	+	AGPv1	MO/UC_Davis	40K	PZE-101088689	A	NA	PZE-104064266
ss196425084	A/G	1	79338612	+	AGPv1	MO/UC_Davis	40K	PZE-101088878	B	NA	PZE-104064627
ss196425086	A/G	1	79467065	+	AGPv1	MO/UC_Davis	40K	PZE-101089042	A	NA	PZE-104064751
ss196425088	A/G	1	79484987	-	AGPv1	MO/UC_Davis	40K	PZE-101089047	A	NA	PZE-104064852
ss196425090	A/C	1	79485008	+	AGPv1	MO/UC_Davis	40K	PZE-101089048	A	NA	PZE-104065155
ss196425092	A/G	1	79650665	-	AGPv1	MO/UC_Davis	15K	PZE-101089110	5	NA	PZE-104065486
ss196425094	A/G	1	79651203	+	AGPv1	MO/UC_Davis	40K	PZE-101089121	B	NA	PZE-104065799
ss196425096	A/T	1	79705191	-	AGPv1	MO/UC_Davis	40K	PZE-101089182	A	NA	PZE-104066238
ss196425099	A/G	1	79709732	-	AGPv1	MO/UC_Davis	15K	PZE-101089322	5	NA	PZE-104066588
ss196425101	A/C	1	79738735	+	AGPv1	MO/UC_Davis	40K	PZE-101089347	A	NA	PZE-104066876
ss196425103	A/C	1	79750481	-	AGPv1	MO/UC_Davis	40K	PZE-101089397	A	NA	PZE-104067231
ss196425105	A/G	1	79863420	+	AGPv1	MO/UC_Davis	15K	PZE-101089457	5	NA	PZE-104067443
ss196425111	A/G	1	79996111	+	AGPv1	MO/UC_Davis	15K	PZE-101089645	2	NA	PZE-104067836
ss196425119	A/G	1	80303484	-	AGPv1	MO/UC_Davis	40K	PZE-101089855	A	NA	PZE-104068189
ss196425121	A/C	1	80336455	-	AGPv1	MO/UC_Davis	40K	PZE-101089901	A	NA	PZE-104068545
ss196425125	A/T	1	80563237	-	AGPv1	MO/UC_Davis	40K	PZE-101090113	B	NA	PZE-104068824
ss196425127	A/G	1	80757998	-	AGPv1	MO/UC_Davis	40K	PZE-101090321	A	NA	PZE-104069158
ss196425131	A/G	1	80803737	-	AGPv1	MO/UC_Davis	40K	PZE-101090347	A	NA	PZE-104069344
ss196425133	A/G	1	80804459	-	AGPv1	MO/UC_Davis	40K	PZE-101090349	A	NA	PZE-104069548
ss196425135	A/G	1	80806529	+	AGPv1	MO/UC_Davis	40K	PZE-101090371	A	NA	PZE-104070013
ss196425137	A/G	1	80905706	-	AGPv1	MO/UC_Davis	40K	PZE-101090488	B	NA	PZE-104070836
ss196425139	A/C	1	80950113	+	AGPv1	MO/UC_Davis	15K	PZE-101090535	2	NA	PZE-104071507
ss196425143	A/G	1	81293555	-	AGPv1	MO/UC_Davis	40K	PZE-101090700	A	NA	PZE-104072063
ss196425145	A/G	1	81360247	-	AGPv1	MO/UC_Davis	40K	PZE-101090728	A	NA	PZE-104072760
ss196425147	A/C	1	81360577	-	AGPv1	MO/UC_Davis	40K	PZE-101090729	A	NA	PZE-104073340
ss196425149	A/G	1	81363589	+	AGPv1	MO/UC_Davis	40K	PZE-101090734	A	NA	PZE-104073632
ss196425151	A/G	1	81383033	+	AGPv1	MO/UC_Davis	15K	PZE-101090748	5	NA	PZE-104074915
ss196425157	A/G	1	81485612	+	AGPv1	MO/UC_Davis	40K	PZE-101090870	A	NA	PZE-104075190
ss196425159	A/C	1	81580191	-	AGPv1	MO/UC_Davis	40K	PZE-101090891	A	NA	PZE-104075486
ss196425161	A/G	1	81726343	+	AGPv1	MO/UC_Davis	40K	PZE-101091089	A	NA	PZE-104075867
ss196425163	A/G	1	81726463	-	AGPv1	MO/UC_Davis	40K	PZE-101091092	B	NA	PZE-104076276
ss196425165	A/G	1	81728545	-	AGPv1	MO/UC_Davis	40K	PZE-101091094	A	NA	PZE-104076507
ss196425167	A/G	1	81729072	+	AGPv1	MO/UC_Davis	40K	PZE-101091104	A	NA	PZE-104076833
ss196425169	A/C	1	81962182	+	AGPv1	MO/UC_Davis	40K	PZE-101091269	A	NA	PZE-104077581
ss196425177	A/C	1	82308472	-	AGPv1	MO/UC_Davis	40K	PZE-101091468	A	NA	PZE-104078170
ss196425179	A/G	1	82351660	+	AGPv1	MO/UC_Davis	40K	PZE-101091520	5	NA	PZE-104078977
ss196425181	A/G	1	82426715	+	AGPv1	MO/UC_Davis	40K	PZE-101091532	B	NA	PZE-104079748
ss196425183	A/C	1	82427007	+	AGPv1	MO/UC_Davis	40K	PZE-101091535	A	NA	PZE-104080388
ss196425186	A/G	1	82427963	+	AGPv1	MO/UC_Davis	40K	PZE-101091544	A	NA	PZE-104081298
ss196425188	A/G	1	82610520	+	AGPv1	MO/UC_Davis	40K	PZE-101091668	A	NA	PZE-104082101
ss196425192	A/G	1	82662018	+	AGPv1	MO/UC_Davis	40K	PZE-101091687	A	NA	PZE-104083434
ss196425194	A/G	1	82662696	+	AGPv1	MO/UC_Davis	40K	PZE-101091689	A	NA	PZE-104083827
ss196425202	A/G	1	83127958	-	AGPv1	MO/UC_Davis	40K	PZE-101091849	A	NA	PZE-104084579
ss196425209	A/G	1	83214923	+	AGPv1	MO/UC_Davis	40K	PZE-101092009	A	NA	PZE-104084912
ss196425211	A/G	1	83216021	+	AGPv1	MO/UC_Davis	40K	PZE-101092015	A	NA	PZE-104085526
ss196425213	A/G	1	83217845	+	AGPv1	MO/UC_Davis	40K	PZE-101092020	B	NA	PZE-104086374
ss196425215	A/C	1	83318196	+	AGPv1	MO/UC_Davis	40K	PZE-101092082	A	NA	PZE-104086845
ss196425217	A/C	1	83320623	+	AGPv1	MO/UC_Davis	40K	PZE-101092089	A	NA	PZE-104087287
ss196425219	A/C	1	83323091	-	AGPv1	MO/UC_Davis	40K	PZE-101092091	A	NA	PZE-104087737
ss196425221	A/G	1	83348177	+	AGPv1	MO/UC_Davis	40K	PZE-101092130	A	NA	PZE-104088242
ss196425229	A/G	1	83465129	+	AGPv1	MO/UC_Davis	15K	PZE-101092274	5	NA	PZE-104088871
ss196425232	A/G	1	83524457	-	AGPv1	MO/UC_Davis	40K	PZE-101092309	A	NA	PZE-104089424
ss196425234	A/G	1	83525655	+	AGPv1	MO/UC_Davis	40K	PZE-101092338	A	NA	PZE-104089679
ss196425236	A/G	1	83544055	-	AGPv1	MO/UC_Davis	40K	PZE-101092401	5	NA	PZE-104089913
ss196425238	A/C	1	83544182	+	AGPv1	MO/UC_Davis	40K	PZE-101092403	A	NA	PZE-104090383
ss196425240	A/G	1	83704617	-	AGPv1	MO/UC_Davis	40K	PZE-101092483	A	NA	PZE-104092149
ss196425256	A/G	1	84326904	-	AGPv1	MO/UC_Davis	15K	PZE-101092995	5	NA	PZE-104092595
ss196425262	A/G	1	84489452	-	AGPv1	MO/UC_Davis	40K	PZE-101093040	A	NA	PZE-104092890
ss196425275	A/G	1	84762534	+	AGPv1	MO/UC_Davis	40K	PZE-101093330	A	NA	PZE-104093186
ss196425277	A/C	1	84766902	-	AGPv1	MO/UC_Davis	40K	PZE-101093374	A	NA	PZE-104093644
ss196425282	A/G	1	85280984	+	AGPv1	MO/UC_Davis	40K	PZE-101093577	5	NA	PZE-104094288
ss196425285	A/C	1	85357503	+	AGPv1	MO/UC_Davis	40K	PZE-101093600	A	NA	PZE-104095248
ss196425287	A/G	1	85357727	-	AGPv1	MO/UC_Davis	40K	PZE-101093602	A	NA	PZE-104096024
ss196425291	A/G	1	85361602	+	AGPv1	MO/UC_Davis	40K	PZE-101093606	A	NA	PZE-104097271
ss196425293	A/C	1	85365147	+	AGPv1	MO/UC_Davis	15K	PZE-101093610	2	NA	PZE-104097897
ss196425295	A/G	1	85374439	+	AGPv1	MO/UC_Davis	40K	PZE-101093639	B	NA	PZE-104098756
ss196425298	A/C	1	85375811	+	AGPv1	MO/UC_Davis	40K	PZE-101093652	A	NA	PZE-104099233
ss196425300	A/G	1	85376634	-	AGPv1	MO/UC_Davis	40K	PZE-101093667	A	NA	PZE-104099606
ss196425306	A/C	1	85611775	-	AGPv1	MO/UC_Davis	40K	PZE-101093764	A	NA	PZE-104099942
ss196425308	C/G	1	85717587	+	AGPv1	MO/UC_Davis	40K	PZE-101093782	A	NA	PZE-104101376
ss196425314	A/C	1	85930307	+	AGPv1	MO/UC_Davis	40K	PZE-101093863	A	NA	PZE-104102175
ss196425316	A/G	1	85972291	+	AGPv1	MO/UC_Davis	40K	PZE-101093920	A	NA	PZE-104103091
ss196425318	A/G	1	86065123	+	AGPv1	MO/UC_Davis	40K	PZE-101093951	A	NA	PZE-104103558
ss196425321	A/C	1	86065186	+	AGPv1	MO/UC_Davis	40K	PZE-101093952	A	NA	PZE-104104385
ss196425323	A/C	1	86326021	+	AGPv1	MO/UC_Davis	40K	PZE-101094004	A	NA	PZE-104104938
ss196425327	A/G	1	86365213	+	AGPv1	MO/UC_Davis	40K	PZE-101094046	A	NA	PZE-104105843
ss196425331	A/C	1	86365798	+	AGPv1	MO/UC_Davis	40K	PZE-101094074	A	NA	PZE-104106157
ss196425333	A/G	1	86365869	-	AGPv1	MO/UC_Davis	40K	PZE-101094075	A	NA	PZE-104106634
ss196425335	A/G	1	86384320	+	AGPv1	MO/UC_Davis	40K	PZE-101094082	A	NA	PZE-104107163
ss196425345	C/G	1	86529693	-	AGPv1	MO/UC_Davis	40K	PZE-101094138	A	NA	PZE-104107758
ss196425348	A/G	1	86531382	+	AGPv1	MO/UC_Davis	40K	PZE-101094155	A	NA	PZE-104108287
ss196425350	A/C	1	86533676	+	AGPv1	MO/UC_Davis	40K	PZE-101094170	A	NA	PZE-104109023
ss196425352	A/G	1	86535174	+	AGPv1	MO/UC_Davis	40K	PZE-101094178	5	NA	PZE-104110059
ss196425354	A/C	1	86628914	-	AGPv1	MO/UC_Davis	40K	PZE-101094236	5	NA	PZE-104110698
ss196425356	A/G	1	86628951	-	AGPv1	MO/UC_Davis	40K	PZE-101094237	A	NA	PZE-104111273
ss196425357	A/G	1	86658092	-	AGPv1	MO/UC_Davis	40K	PZE-101094280	A	NA	PZE-104111700
ss196425359	A/G	1	86658384	+	AGPv1	MO/UC_Davis	40K	PZE-101094285	A	NA	PZE-104112323
ss196425365	A/C	1	86663837	-	AGPv1	MO/UC_Davis	15K	PZE-101094327	2	NA	PZE-104112784
ss196425367	A/G	1	86755374	+	AGPv1	MO/UC_Davis	40K	PZE-101094436	A	NA	PZE-104113423
ss196425372	A/G	1	86927636	+	AGPv1	MO/UC_Davis	15K	PZE-101094574	5	NA	PZE-104114283
ss196425382	A/G	1	87171743	+	AGPv1	MO/UC_Davis	40K	PZE-101094707	A	NA	PZE-104114921
ss196425384	A/C	1	87181676	-	AGPv1	MO/UC_Davis	40K	PZE-101094774	A	NA	PZE-104115494
ss196425388	A/G	1	87216362	+	AGPv1	MO/UC_Davis	40K	PZE-101094823	A	NA	PZE-104116177
ss196425390	A/G	1	87224917	+	AGPv1	MO/UC_Davis	40K	PZE-101094860	A	NA	PZE-104116605
ss196425392	A/G	1	87241319	-	AGPv1	MO/UC_Davis	40K	PZE-101094871	A	NA	PZE-104117199
ss196425394	A/G	1	87283458	+	AGPv1	MO/UC_Davis	40K	PZE-101094919	A	NA	PZE-104117479
ss196425396	A/C	1	87284780	+	AGPv1	MO/UC_Davis	40K	PZE-101094951	A	NA	PZE-104117901
ss196425400	A/G	1	87485143	+	AGPv1	MO/UC_Davis	40K	PZE-101095023	A	NA	PZE-104118326
ss196425402	A/G	1	87485165	-	AGPv1	MO/UC_Davis	40K	PZE-101095024	A	NA	PZE-104119464
ss196425408	A/G	1	87491017	-	AGPv1	MO/UC_Davis	40K	PZE-101095175	A	NA	PZE-104120237
ss196425410	A/C	1	87652999	-	AGPv1	MO/UC_Davis	40K	PZE-101095192	B	NA	PZE-104120642
ss196425412	A/G	1	87749804	+	AGPv1	MO/UC_Davis	40K	PZE-101095283	A	NA	PZE-104121547
ss196425414	A/G	1	87749851	-	AGPv1	MO/UC_Davis	40K	PZE-101095284	A	NA	PZE-104122036
ss196425416	A/G	1	87749951	+	AGPv1	MO/UC_Davis	40K	PZE-101095285	A	NA	PZE-104122140
ss196425422	A/G	1	87940234	+	AGPv1	MO/UC_Davis	40K	PZE-101095352	A	NA	PZE-104122528
ss196425426	A/G	1	88100101	+	AGPv1	MO/UC_Davis	40K	PZE-101095445	A	NA	PZE-104123091
ss196425428	A/G	1	88250975	-	AGPv1	MO/UC_Davis	40K	PZE-101095558	5	NA	PZE-104123569
ss196425430	A/G	1	88318918	+	AGPv1	MO/UC_Davis	40K	PZE-101095576	A	NA	PZE-104123862
ss196425432	A/C	1	88320169	+	AGPv1	MO/UC_Davis	40K	PZE-101095614	A	NA	PZE-104124216
ss196425434	A/G	1	88371314	-	AGPv1	MO/UC_Davis	40K	PZE-101095663	2	NA	PZE-104125272
ss196425437	A/G	1	88378491	-	AGPv1	MO/UC_Davis	40K	PZE-101095685	2	NA	PZE-104125737
ss196425439	A/G	1	88380417	+	AGPv1	MO/UC_Davis	40K	PZE-101095697	5	NA	PZE-104126211
ss196425441	A/G	1	88381369	+	AGPv1	MO/UC_Davis	40K	PZE-101095712	B	NA	PZE-104126579
ss196425443	A/G	1	88381474	-	AGPv1	MO/UC_Davis	40K	PZE-101095713	A	NA	PZE-104126891
ss196425445	A/G	1	88381772	+	AGPv1	MO/UC_Davis	40K	PZE-101095716	5	NA	PZE-104127129
ss196425447	A/G	1	88431947	+	AGPv1	MO/UC_Davis	40K	PZE-101095752	5	NA	PZE-104127679
ss196425449	A/C	1	88432043	+	AGPv1	MO/UC_Davis	40K	PZE-101095753	A	NA	PZE-104128050
ss196425460	A/G	1	88720160	-	AGPv1	MO/UC_Davis	40K	PZE-101095905	A	NA	PZE-104128326
ss196425462	A/G	1	88720254	+	AGPv1	MO/UC_Davis	40K	PZE-101095906	B	NA	PZE-104128483
ss196425466	A/G	1	88781729	-	AGPv1	MO/UC_Davis	15K	PZE-101095946	5	NA	PZE-104128868
ss196425468	A/G	1	88784969	-	AGPv1	MO/UC_Davis	40K	PZE-101095987	A	NA	PZE-104129237
ss196425470	A/G	1	88785942	-	AGPv1	MO/UC_Davis	40K	PZE-101096007	B	NA	PZE-104129815
ss196425472	A/G	1	88788460	-	AGPv1	MO/UC_Davis	40K	PZE-101096065	A	NA	PZE-104130351
ss196425480	A/G	1	88866760	-	AGPv1	MO/UC_Davis	40K	PZE-101096110	A	NA	PZE-104130779
ss196425482	A/G	1	88866810	+	AGPv1	MO/UC_Davis	40K	PZE-101096111	A	NA	PZE-104131065
ss196425484	A/G	1	88883481	-	AGPv1	MO/UC_Davis	40K	PZE-101096127	A	NA	PZE-104131635
ss196425486	A/G	1	88927678	+	AGPv1	MO/UC_Davis	40K	PZE-101096145	B	NA	PZE-104131854
ss196425488	A/G	1	88929474	-	AGPv1	MO/UC_Davis	15K	PZE-101096149	5	NA	PZE-104132089
ss196425490	A/G	1	89237359	-	AGPv1	MO/UC_Davis	40K	PZE-101096275	A	NA	PZE-104132437
ss196425492	A/G	1	89239986	-	AGPv1	MO/UC_Davis	40K	PZE-101096341	A	NA	PZE-104132720
ss196425494	A/G	1	89240802	+	AGPv1	MO/UC_Davis	40K	PZE-101096356	A	NA	PZE-104133568
ss196425496	A/G	1	89299601	-	AGPv1	MO/UC_Davis	40K	PZE-101096416	A	NA	PZE-104133836
ss196425498	A/G	1	89312369	+	AGPv1	MO/UC_Davis	40K	PZE-101096451	A	NA	PZE-104134338
ss196425500	A/G	1	89511833	+	AGPv1	MO/UC_Davis	40K	PZE-101096533	3	NA	PZE-104134776
ss196425502	A/C	1	89518807	-	AGPv1	MO/UC_Davis	40K	PZE-101096539	A	NA	PZE-104135287
ss196425507	A/G	1	89529650	-	AGPv1	MO/UC_Davis	40K	PZE-101096577	A	NA	PZE-104135572
ss196425509	A/G	1	89842776	+	AGPv1	MO/UC_Davis	40K	PZE-101096835	A	NA	PZE-104135811
ss196425511	A/G	1	89842805	+	AGPv1	MO/UC_Davis	40K	PZE-101096836	A	NA	PZE-104136224
ss196425513	A/G	1	89902928	-	AGPv1	MO/UC_Davis	15K	PZE-101096901	5	NA	PZE-104136534
ss196425519	A/G	1	90063627	+	AGPv1	MO/UC_Davis	15K	PZE-101096958	5	NA	PZE-104136748
ss196425526	A/G	1	90196010	+	AGPv1	MO/UC_Davis	15K	PZE-101096984	2	NA	PZE-104137026
ss196425530	A/C	1	90346235	-	AGPv1	MO/UC_Davis	40K	PZE-101097093	A	NA	PZE-104137493
ss196425532	C/G	1	90411534	-	AGPv1	MO/UC_Davis	40K	PZE-101097131	A	NA	PZE-104138066
ss196425534	A/G	1	90413140	-	AGPv1	MO/UC_Davis	40K	PZE-101097136	A	NA	PZE-104139162
ss196425536	A/G	1	90422320	-	AGPv1	MO/UC_Davis	40K	PZE-101097163	B	NA	PZE-104139486
ss196425538	A/G	1	90423401	-	AGPv1	MO/UC_Davis	40K	PZE-101097169	A	NA	PZE-104139654
ss196425540	A/G	1	90441991	+	AGPv1	MO/UC_Davis	40K	PZE-101097219	B	NA	PZE-104139895
ss196425542	A/G	1	90444654	-	AGPv1	MO/UC_Davis	40K	PZE-101097271	A	NA	PZE-104140802
ss196425544	A/G	1	90444717	-	AGPv1	MO/UC_Davis	40K	PZE-101097273	A	NA	PZE-104141590
ss196425546	A/G	1	90563054	+	AGPv1	MO/UC_Davis	40K	PZE-101097385	A	NA	PZE-104142446
ss196425548	A/C	1	90752689	+	AGPv1	MO/UC_Davis	15K	PZE-101097433	5	NA	PZE-104143180
ss196425551	A/G	1	90753154	-	AGPv1	MO/UC_Davis	40K	PZE-101097442	A	NA	PZE-104144599
ss196425553	A/C	1	90755318	+	AGPv1	MO/UC_Davis	40K	PZE-101097465	5	NA	PZE-104145076
ss196425555	A/G	1	90779959	+	AGPv1	MO/UC_Davis	40K	PZE-101097500	A	NA	PZE-104146000
ss196425557	A/T	1	90912339	-	AGPv1	MO/UC_Davis	15K	PZE-101097575	2	NA	PZE-104146806
ss196425559	A/G	1	90945307	-	AGPv1	MO/UC_Davis	40K	PZE-101097594	A	NA	PZE-104147912
ss196425561	A/G	1	90951887	+	AGPv1	MO/UC_Davis	40K	PZE-101097596	A	NA	PZE-104149007
ss196425563	A/G	1	90970387	+	AGPv1	MO/UC_Davis	15K	PZE-101097655	2	NA	PZE-104150374
ss196425565	A/G	1	90988455	+	AGPv1	MO/UC_Davis	15K	PZE-101097662	5	NA	PZE-104151821
ss196425567	A/C	1	91141845	-	AGPv1	MO/UC_Davis	40K	PZE-101097716	5	NA	PZE-104153023
ss196425569	A/G	1	91395589	+	AGPv1	MO/UC_Davis	40K	PZE-101097858	5	NA	PZE-104154469
ss196425571	C/G	1	91427360	-	AGPv1	MO/UC_Davis	40K	PZE-101097912	A	NA	PZE-104156090
ss196425573	A/C	1	91431133	-	AGPv1	MO/UC_Davis	40K	PZE-101097946	A	NA	PZE-104157101
ss196425579	A/G	1	91690398	+	AGPv1	MO/UC_Davis	40K	PZE-101098216	A	NA	PZE-104157815
ss196425584	A/G	1	91802647	-	AGPv1	MO/UC_Davis	40K	PZE-101098284	A	NA	PZE-105000063
ss196425586	A/G	1	91821218	-	AGPv1	MO/UC_Davis	40K	PZE-101098288	A	NA	PZE-105000286
ss196425588	A/G	1	91837887	-	AGPv1	MO/UC_Davis	40K	PZE-101098294	A	NA	PZE-105002659
ss196425590	A/G	1	91837910	-	AGPv1	MO/UC_Davis	40K	PZE-101098295	A	NA	PZE-105006245
ss196425592	A/C	1	91870977	+	AGPv1	MO/UC_Davis	40K	PZE-101098315	A	NA	PZE-105011679
ss196425596	A/C	1	92388433	-	AGPv1	MO/UC_Davis	40K	PZE-101098479	A	NA	PZE-105014188
ss196425598	A/G	1	92445561	+	AGPv1	MO/UC_Davis	40K	PZE-101098508	A	NA	PZE-105016045
ss196425604	A/G	1	92495130	-	AGPv1	MO/UC_Davis	40K	PZE-101098535	A	NA	PZE-105017202
ss196425606	A/C	1	92530147	-	AGPv1	MO/UC_Davis	40K	PZE-101098559	A	NA	PZE-105018230
ss196425608	A/G	1	92530269	-	AGPv1	MO/UC_Davis	40K	PZE-101098560	A	NA	PZE-105019543
ss196425610	A/G	1	92530471	-	AGPv1	MO/UC_Davis	40K	PZE-101098561	A	NA	PZE-105021883
ss196425614	A/G	1	92531598	+	AGPv1	MO/UC_Davis	40K	PZE-101098575	A	NA	PZE-105022483
ss196425620	A/C	1	92646855	-	AGPv1	MO/UC_Davis	40K	PZE-101098698	A	NA	PZE-105023645
ss196425624	A/C	1	92647533	+	AGPv1	MO/UC_Davis	40K	PZE-101098716	A	NA	PZE-105024938
ss196425626	A/G	1	92650302	+	AGPv1	MO/UC_Davis	40K	PZE-101098755	A	NA	PZE-105026024
ss196425628	A/G	1	92650985	-	AGPv1	MO/UC_Davis	40K	PZE-101098758	A	NA	PZE-105027996
ss196425630	A/G	1	92651124	+	AGPv1	MO/UC_Davis	40K	PZE-101098762	A	NA	PZE-105029274
ss196425632	A/C	1	92654181	-	AGPv1	MO/UC_Davis	40K	PZE-101098774	A	NA	PZE-105030596
ss196425634	A/G	1	92654356	-	AGPv1	MO/UC_Davis	15K	PZE-101098778	2	NA	PZE-105031679
ss196425636	A/C	1	92894571	+	AGPv1	MO/UC_Davis	40K	PZE-101098862	A	NA	PZE-105032165
ss196425638	A/C	1	92905853	-	AGPv1	MO/UC_Davis	40K	PZE-101098864	A	NA	PZE-105033085
ss196425640	A/G	1	93037843	+	AGPv1	MO/UC_Davis	40K	PZE-101098869	A	NA	PZE-105034230
ss196425642	A/C	1	93190314	-	AGPv1	MO/UC_Davis	40K	PZE-101098909	A	NA	PZE-105035526
ss196425644	A/G	1	93214633	+	AGPv1	MO/UC_Davis	40K	PZE-101098936	B	NA	PZE-105036265
ss196425646	A/G	1	93216002	-	AGPv1	MO/UC_Davis	40K	PZE-101098937	A	NA	PZE-105036682
ss196425651	A/G	1	93245335	-	AGPv1	MO/UC_Davis	40K	PZE-101098969	B	NA	PZE-105037655
ss196425655	A/C	1	93377231	-	AGPv1	MO/UC_Davis	40K	PZE-101099084	A	NA	PZE-105038348
ss196425661	A/G	1	93613551	+	AGPv1	MO/UC_Davis	40K	PZE-101099263	A	NA	PZE-105039352
ss196425663	A/G	1	93615933	-	AGPv1	MO/UC_Davis	40K	PZE-101099279	A	NA	PZE-105039675
ss196425665	A/G	1	93673072	-	AGPv1	MO/UC_Davis	40K	PZE-101099335	A	NA	PZE-105040070
ss196425667	A/C	1	94005522	+	AGPv1	MO/UC_Davis	40K	PZE-101099469	B	NA	PZE-105040250
ss196425669	A/C	1	94006888	-	AGPv1	MO/UC_Davis	40K	PZE-101099498	A	NA	PZE-105040653
ss196425673	A/G	1	94029129	+	AGPv1	MO/UC_Davis	40K	PZE-101099549	5	NA	PZE-105041010
ss196425675	A/C	1	94090456	+	AGPv1	MO/UC_Davis	40K	PZE-101099581	A	NA	PZE-105041307
ss196425677	A/G	1	94090681	+	AGPv1	MO/UC_Davis	40K	PZE-101099584	A	NA	PZE-105042255
ss196425679	A/G	1	94090888	-	AGPv1	MO/UC_Davis	40K	PZE-101099587	5	NA	PZE-105042410
ss196425681	A/G	1	94091467	-	AGPv1	MO/UC_Davis	40K	PZE-101099594	A	NA	PZE-105042741
ss196425683	A/G	1	94091660	-	AGPv1	MO/UC_Davis	40K	PZE-101099597	A	NA	PZE-105043254
ss196425685	A/G	1	94190268	-	AGPv1	MO/UC_Davis	40K	PZE-101099641	A	NA	PZE-105044168
ss196425687	A/C	1	94191336	+	AGPv1	MO/UC_Davis	40K	PZE-101099656	5	NA	PZE-105044555
ss196425691	A/G	1	94310694	+	AGPv1	MO/UC_Davis	40K	PZE-101099705	A	NA	PZE-105044956
ss196425695	A/G	1	94431547	-	AGPv1	MO/UC_Davis	40K	PZE-101099739	A	NA	PZE-105045422
ss196425698	A/C	1	94432247	+	AGPv1	MO/UC_Davis	40K	PZE-101099757	A	NA	PZE-105045953
ss196425700	A/G	1	94432943	-	AGPv1	MO/UC_Davis	15K	PZE-101099778	5	NA	PZE-105046295
ss196425702	A/G	1	94477052	-	AGPv1	MO/UC_Davis	15K	PZE-101099815	5	NA	PZE-105046557
ss196425710	A/C	1	94567343	-	AGPv1	MO/UC_Davis	40K	PZE-101099841	A	NA	PZE-105046958
ss196425714	A/C	1	94942832	-	AGPv1	MO/UC_Davis	40K	PZE-101099948	A	NA	PZE-105047221
ss196425716	A/C	1	94953950	-	AGPv1	MO/UC_Davis	40K	PZE-101100007	A	NA	PZE-105047574
ss196425718	A/G	1	94985213	-	AGPv1	MO/UC_Davis	40K	PZE-101100033	A	NA	PZE-105047746
ss196425720	A/G	1	94995963	+	AGPv1	MO/UC_Davis	40K	PZE-101100046	A	NA	PZE-105048035
ss196425723	A/C	1	95113178	+	AGPv1	MO/UC_Davis	40K	PZE-101100132	B	NA	PZE-105048328
ss196425731	A/G	1	95189622	-	AGPv1	MO/UC_Davis	40K	PZE-101100369	A	NA	PZE-105048447
ss196425737	A/G	1	95479018	+	AGPv1	MO/UC_Davis	40K	PZE-101100455	A	NA	PZE-105048755
ss196425739	A/C	1	95479770	+	AGPv1	MO/UC_Davis	40K	PZE-101100465	B	NA	PZE-105048988
ss196425743	A/G	1	95490663	+	AGPv1	MO/UC_Davis	40K	PZE-101100477	A	NA	PZE-105049196
ss196425745	A/G	1	95550512	-	AGPv1	MO/UC_Davis	40K	PZE-101100521	A	NA	PZE-105049333
ss196425747	A/G	1	95550611	-	AGPv1	MO/UC_Davis	40K	PZE-101100522	A	NA	PZE-105049556
ss196425751	A/G	1	95550931	+	AGPv1	MO/UC_Davis	15K	PZE-101100532	5	NA	PZE-105049729
ss196425753	A/G	1	95551095	-	AGPv1	MO/UC_Davis	15K	PZE-101100537	5	NA	PZE-105049957
ss196425755	A/C	1	95556825	+	AGPv1	MO/UC_Davis	15K	PZE-101100568	2	NA	PZE-105050069
ss196425757	A/G	1	95557538	-	AGPv1	MO/UC_Davis	40K	PZE-101100569	A	NA	PZE-105050355
ss196425759	A/G	1	95678668	-	AGPv1	MO/UC_Davis	40K	PZE-101100604	A	NA	PZE-105050696
ss196425763	A/G	1	95702279	+	AGPv1	MO/UC_Davis	40K	PZE-101100633	A	NA	PZE-105050862
ss196425765	A/G	1	95703766	-	AGPv1	MO/UC_Davis	40K	PZE-101100634	A	NA	PZE-105051200
ss196425768	A/G	1	95706200	+	AGPv1	MO/UC_Davis	40K	PZE-101100641	A	NA	PZE-105051409
ss196425772	A/G	1	95894956	-	AGPv1	MO/UC_Davis	15K	PZE-101100689	5	NA	PZE-105051594
ss196425778	A/G	1	96393443	+	AGPv1	MO/UC_Davis	40K	PZE-101100862	5	NA	PZE-105051765
ss196425784	A/C	1	96540960	+	AGPv1	MO/UC_Davis	40K	PZE-101100942	A	NA	PZE-105052242
ss196425786	A/G	1	96544928	-	AGPv1	MO/UC_Davis	40K	PZE-101100951	A	NA	PZE-105052646
ss196425792	A/G	1	96748917	-	AGPv1	MO/UC_Davis	40K	PZE-101101030	A	NA	PZE-105052833
ss196425794	A/G	1	96749394	+	AGPv1	MO/UC_Davis	40K	PZE-101101031	A	NA	PZE-105053338
ss196425796	A/G	1	96753130	-	AGPv1	MO/UC_Davis	40K	PZE-101101036	A	NA	PZE-105053774
ss196425800	A/G	1	96937499	-	AGPv1	MO/UC_Davis	40K	PZE-101101072	A	NA	PZE-105053968
ss196425802	A/G	1	96938025	+	AGPv1	MO/UC_Davis	40K	PZE-101101076	A	NA	PZE-105054337
ss196425804	A/G	1	96938593	-	AGPv1	MO/UC_Davis	40K	PZE-101101083	A	NA	PZE-105054627
ss196425806	A/G	1	96962252	-	AGPv1	MO/UC_Davis	15K	PZE-101101087	5	NA	PZE-105054947
ss196425808	A/G	1	96962586	+	AGPv1	MO/UC_Davis	40K	PZE-101101088	A	NA	PZE-105055290
ss196425810	A/G	1	96965349	-	AGPv1	MO/UC_Davis	40K	PZE-101101153	A	NA	PZE-105055663
ss196425814	A/G	1	97032587	-	AGPv1	MO/UC_Davis	40K	PZE-101101218	A	NA	PZE-105055953
ss196425816	A/G	1	97154346	-	AGPv1	MO/UC_Davis	40K	PZE-101101253	A	NA	PZE-105056558
ss196425822	A/G	1	97187836	-	AGPv1	MO/UC_Davis	40K	PZE-101101274	A	NA	PZE-105057251
ss196425824	A/G	1	97208139	+	AGPv1	MO/UC_Davis	40K	PZE-101101293	A	NA	PZE-105057634
ss196425828	A/C	1	97218866	+	AGPv1	MO/UC_Davis	40K	PZE-101101309	A	NA	PZE-105058700
ss196425832	A/G	1	97222092	-	AGPv1	MO/UC_Davis	40K	PZE-101101331	A	NA	PZE-105058992
ss196425842	A/G	1	97337186	-	AGPv1	MO/UC_Davis	40K	PZE-101101434	5	NA	PZE-105060203
ss196425844	A/C	1	97411021	-	AGPv1	MO/UC_Davis	40K	PZE-101101468	A	NA	PZE-105061350
ss196425846	A/G	1	97591642	+	AGPv1	MO/UC_Davis	40K	PZE-101101488	B	NA	PZE-105061606
ss196425848	A/C	1	97622458	+	AGPv1	MO/UC_Davis	40K	PZE-101101501	A	NA	PZE-105061880
ss196425850	A/C	1	97628095	+	AGPv1	MO/UC_Davis	40K	PZE-101101510	A	NA	PZE-105062629
ss196425852	A/C	1	97628380	+	AGPv1	MO/UC_Davis	40K	PZE-101101518	A	NA	PZE-105062945
ss196425856	A/G	1	97665932	+	AGPv1	MO/UC_Davis	40K	PZE-101101563	A	NA	PZE-105063383
ss196425862	A/G	1	98002211	-	AGPv1	MO/UC_Davis	40K	PZE-101101730	A	NA	PZE-105063947
ss196425864	A/G	1	98032922	+	AGPv1	MO/UC_Davis	40K	PZE-101101736	A	NA	PZE-105064257
ss196425866	A/G	1	98033524	-	AGPv1	MO/UC_Davis	40K	PZE-101101737	A	NA	PZE-105064569
ss196425868	A/G	1	98038962	+	AGPv1	MO/UC_Davis	40K	PZE-101101742	A	NA	PZE-105065019
ss196425872	A/G	1	98042272	+	AGPv1	MO/UC_Davis	40K	PZE-101101769	A	NA	PZE-105065678
ss196425874	A/G	1	98129625	+	AGPv1	MO/UC_Davis	15K	PZE-101101780	5	NA	PZE-105065918
ss196425878	A/G	1	98401251	+	AGPv1	MO/UC_Davis	40K	PZE-101101823	A	NA	PZE-105066987
ss196425882	A/G	1	98561065	-	AGPv1	MO/UC_Davis	40K	PZE-101101899	A	NA	PZE-105067669
ss196425884	A/G	1	98561793	-	AGPv1	MO/UC_Davis	40K	PZE-101101905	A	NA	PZE-105068275
ss196425886	A/G	1	98569365	+	AGPv1	MO/UC_Davis	40K	PZE-101101917	A	NA	PZE-105068797
ss196425894	A/C	1	98838576	+	AGPv1	MO/UC_Davis	40K	PZE-101101977	A	NA	PZE-105069095
ss196425896	A/G	1	98839064	+	AGPv1	MO/UC_Davis	40K	PZE-101101991	A	NA	PZE-105069356
ss196425898	A/G	1	98854683	+	AGPv1	MO/UC_Davis	40K	PZE-101102055	A	NA	PZE-105069709
ss196425902	A/C	1	98855256	+	AGPv1	MO/UC_Davis	40K	PZE-101102061	A	NA	PZE-105070577
ss196425904	A/G	1	98856459	-	AGPv1	MO/UC_Davis	40K	PZE-101102064	5	NA	PZE-105070824
ss196425906	A/G	1	98856508	+	AGPv1	MO/UC_Davis	40K	PZE-101102065	B	NA	PZE-105071303
ss196425908	A/G	1	98856575	+	AGPv1	MO/UC_Davis	40K	PZE-101102066	A	NA	PZE-105071949
ss196425910	A/G	1	99089285	-	AGPv1	MO/UC_Davis	40K	PZE-101102104	B	NA	PZE-105072281
ss196425918	A/G	1	99106495	-	AGPv1	MO/UC_Davis	40K	PZE-101102128	A	NA	PZE-105072451
ss196425920	A/G	1	99196747	-	AGPv1	MO/UC_Davis	40K	PZE-101102159	A	NA	PZE-105073055
ss196425924	A/G	1	99207070	-	AGPv1	MO/UC_Davis	40K	PZE-101102166	A	NA	PZE-105073285
ss196425926	A/G	1	99207957	-	AGPv1	MO/UC_Davis	40K	PZE-101102168	A	NA	PZE-105073376
ss196425928	A/G	1	99446575	+	AGPv1	MO/UC_Davis	40K	PZE-101102191	B	NA	PZE-105073639
ss196425930	A/G	1	99683134	+	AGPv1	MO/UC_Davis	40K	PZE-101102241	A	NA	PZE-105074009
ss196425932	A/G	1	99683159	+	AGPv1	MO/UC_Davis	40K	PZE-101102242	A	NA	PZE-105074230
ss196425934	A/C	1	99683790	+	AGPv1	MO/UC_Davis	40K	PZE-101102244	A	NA	PZE-105074488
ss196425936	A/G	1	99684816	+	AGPv1	MO/UC_Davis	40K	PZE-101102277	A	NA	PZE-105074894
ss196425938	A/C	1	99684991	+	AGPv1	MO/UC_Davis	40K	PZE-101102278	5	NA	PZE-105075164
ss196425940	A/C	1	99764316	-	AGPv1	MO/UC_Davis	40K	PZE-101102330	A	NA	PZE-105075580
ss196425942	A/G	1	99765929	+	AGPv1	MO/UC_Davis	40K	PZE-101102333	A	NA	PZE-105076131
ss196425944	A/G	1	99767379	+	AGPv1	MO/UC_Davis	40K	PZE-101102347	A	NA	PZE-105076609
ss196425946	A/G	1	99767855	+	AGPv1	MO/UC_Davis	40K	PZE-101102352	A	NA	PZE-105076945
ss196425948	A/G	1	99767906	+	AGPv1	MO/UC_Davis	40K	PZE-101102353	A	NA	PZE-105077135
ss196425952	A/G	1	99851024	+	AGPv1	MO/UC_Davis	40K	PZE-101102378	A	NA	PZE-105077385
ss196425954	A/G	1	99875970	+	AGPv1	MO/UC_Davis	40K	PZE-101102397	A	NA	PZE-105077684
ss196425956	A/G	1	99918991	+	AGPv1	MO/UC_Davis	15K	PZE-101102424	5	NA	PZE-105078104
ss196425960	A/C	1	100116552	-	AGPv1	MO/UC_Davis	40K	PZE-101102459	A	NA	PZE-105078439
ss196425963	A/G	1	100121328	+	AGPv1	MO/UC_Davis	40K	PZE-101102471	A	NA	PZE-105078724
ss196425969	A/G	1	100167783	-	AGPv1	MO/UC_Davis	15K	PZE-101102505	5	NA	PZE-105079037
ss196425971	A/G	1	100197513	+	AGPv1	MO/UC_Davis	40K	PZE-101102520	5	NA	PZE-105079443
ss196425977	A/G	1	100410379	-	AGPv1	MO/UC_Davis	40K	PZE-101102598	A	NA	PZE-105079772
ss196425981	A/G	1	100438388	-	AGPv1	MO/UC_Davis	40K	PZE-101102630	A	NA	PZE-105079955
ss196425987	A/C	1	100628712	+	AGPv1	MO/UC_Davis	15K	PZE-101102711	5	NA	PZE-105080300
ss196425989	A/G	1	100628866	+	AGPv1	MO/UC_Davis	40K	PZE-101102712	5	NA	PZE-105080759
ss196425991	A/G	1	100630272	+	AGPv1	MO/UC_Davis	40K	PZE-101102714	A	NA	PZE-105081182
ss196425995	A/G	1	100631424	-	AGPv1	MO/UC_Davis	15K	PZE-101102728	2	NA	PZE-105081557
ss196425997	A/C	1	100633252	+	AGPv1	MO/UC_Davis	40K	PZE-101102740	A	NA	PZE-105081839
ss196426001	A/G	1	100936578	+	AGPv1	MO/UC_Davis	40K	PZE-101102819	A	NA	PZE-105082200
ss196426003	A/G	1	101109371	-	AGPv1	MO/UC_Davis	40K	PZE-101102901	A	NA	PZE-105082507
ss196426007	A/G	1	101112174	+	AGPv1	MO/UC_Davis	40K	PZE-101102931	A	NA	PZE-105082810
ss196426011	A/G	1	101423032	-	AGPv1	MO/UC_Davis	40K	PZE-101103076	5	NA	PZE-105083324
ss196426013	A/G	1	101423602	+	AGPv1	MO/UC_Davis	40K	PZE-101103082	A	NA	PZE-105083757
ss196426015	A/G	1	101424679	-	AGPv1	MO/UC_Davis	40K	PZE-101103086	A	NA	PZE-105083941
ss196426019	A/G	1	101703943	+	AGPv1	MO/UC_Davis	40K	PZE-101103135	3	NA	PZE-105084119
ss196426021	A/G	1	101731535	+	AGPv1	MO/UC_Davis	40K	PZE-101103210	B	NA	PZE-105084392
ss196426025	A/G	1	101777906	-	AGPv1	MO/UC_Davis	40K	PZE-101103230	A	NA	PZE-105084863
ss196426027	A/G	1	101788115	+	AGPv1	MO/UC_Davis	40K	PZE-101103268	A	NA	PZE-105085244
ss196426029	A/C	1	101822359	-	AGPv1	MO/UC_Davis	40K	PZE-101103316	5	NA	PZE-105085470
ss196426031	A/C	1	101937893	-	AGPv1	MO/UC_Davis	40K	PZE-101103377	A	NA	PZE-105085641
ss196426041	A/G	1	102270776	+	AGPv1	MO/UC_Davis	40K	PZE-101103588	A	NA	PZE-105086310
ss196426044	A/C	1	102452374	-	AGPv1	MO/UC_Davis	40K	PZE-101103681	A	NA	PZE-105086539
ss196426046	A/G	1	102458532	-	AGPv1	MO/UC_Davis	40K	PZE-101103701	A	NA	PZE-105086712
ss196426052	A/G	1	103357936	-	AGPv1	MO/UC_Davis	40K	PZE-101103929	A	NA	PZE-105086932
ss196426056	A/C	1	103488805	-	AGPv1	MO/UC_Davis	40K	PZE-101103947	A	NA	PZE-105087054
ss196426058	A/G	1	103489143	+	AGPv1	MO/UC_Davis	40K	PZE-101103956	A	NA	PZE-105087298
ss196426060	A/G	1	103489202	+	AGPv1	MO/UC_Davis	40K	PZE-101103957	A	NA	PZE-105087388
ss196426062	A/C	1	103489398	-	AGPv1	MO/UC_Davis	40K	PZE-101103964	B	NA	PZE-105087513
ss196426064	A/G	1	103489736	-	AGPv1	MO/UC_Davis	40K	PZE-101103969	A	NA	PZE-105087650
ss196426066	A/G	1	103490651	+	AGPv1	MO/UC_Davis	40K	PZE-101103986	A	NA	PZE-105087795
ss196426068	A/G	1	103491195	-	AGPv1	MO/UC_Davis	40K	PZE-101103989	A	NA	PZE-105087916
ss196426070	A/C	1	103491290	-	AGPv1	MO/UC_Davis	40K	PZE-101103990	A	NA	PZE-105088184
ss196426072	C/G	1	103491356	-	AGPv1	MO/UC_Davis	40K	PZE-101103991	A	NA	PZE-105088519
ss196426074	A/G	1	103491692	-	AGPv1	MO/UC_Davis	40K	PZE-101103995	A	NA	PZE-105088773
ss196426076	A/G	1	103640810	-	AGPv1	MO/UC_Davis	40K	PZE-101104101	A	NA	PZE-105089249
ss196426078	A/C	1	103641491	-	AGPv1	MO/UC_Davis	40K	PZE-101104102	A	NA	PZE-105089470
ss196426084	A/G	1	103831875	-	AGPv1	MO/UC_Davis	15K	PZE-101104177	5	NA	PZE-105089630
ss196426086	A/G	1	103853571	+	AGPv1	MO/UC_Davis	40K	PZE-101104189	B	NA	PZE-105089713
ss196426088	A/G	1	103854074	+	AGPv1	MO/UC_Davis	40K	PZE-101104198	A	NA	PZE-105090088
ss196426090	A/G	1	103983345	+	AGPv1	MO/UC_Davis	40K	PZE-101104216	A	NA	PZE-105090184
ss196426092	A/G	1	104020982	-	AGPv1	MO/UC_Davis	40K	PZE-101104257	A	NA	PZE-105090504
ss196426096	A/G	1	104148341	-	AGPv1	MO/UC_Davis	15K	PZE-101104300	5	NA	PZE-105090797
ss196426098	A/C	1	104182608	-	AGPv1	MO/UC_Davis	40K	PZE-101104306	A	NA	PZE-105091035
ss196426102	A/G	1	104297099	-	AGPv1	MO/UC_Davis	15K	PZE-101104351	2	NA	PZE-105091435
ss196426104	A/C	1	104302372	+	AGPv1	MO/UC_Davis	40K	PZE-101104375	B	NA	PZE-105091639
ss196426106	A/G	1	104302399	-	AGPv1	MO/UC_Davis	40K	PZE-101104376	B	NA	PZE-105091925
ss196426110	A/C	1	104305961	-	AGPv1	MO/UC_Davis	40K	PZE-101104391	5	NA	PZE-105092057
ss196426112	A/G	1	104310001	-	AGPv1	MO/UC_Davis	40K	PZE-101104401	B	NA	PZE-105092394
ss196426116	C/G	1	104518566	+	AGPv1	MO/UC_Davis	40K	PZE-101104474	5	NA	PZE-105092638
ss196426121	A/G	1	104575267	-	AGPv1	MO/UC_Davis	40K	PZE-101104516	A	NA	PZE-105092957
ss196426123	A/C	1	104576494	+	AGPv1	MO/UC_Davis	40K	PZE-101104553	A	NA	PZE-105093093
ss196426125	A/G	1	104576552	+	AGPv1	MO/UC_Davis	40K	PZE-101104554	A	NA	PZE-105093414
ss196426127	A/G	1	104576665	-	AGPv1	MO/UC_Davis	40K	PZE-101104557	A	NA	PZE-105093605
ss196426129	A/G	1	104576782	-	AGPv1	MO/UC_Davis	40K	PZE-101104560	A	NA	PZE-105093927
ss196426131	A/G	1	104577053	+	AGPv1	MO/UC_Davis	40K	PZE-101104565	A	NA	PZE-105094175
ss196426133	A/G	1	104578025	+	AGPv1	MO/UC_Davis	40K	PZE-101104572	A	NA	PZE-105094292
ss196426135	A/G	1	104580532	-	AGPv1	MO/UC_Davis	40K	PZE-101104579	A	NA	PZE-105094440
ss196426137	A/G	1	104654989	+	AGPv1	MO/UC_Davis	40K	PZE-101104594	A	NA	PZE-105094790
ss196426139	A/G	1	104657315	-	AGPv1	MO/UC_Davis	40K	PZE-101104606	A	NA	PZE-105094928
ss196426141	A/C	1	104790094	+	AGPv1	MO/UC_Davis	40K	PZE-101104616	A	NA	PZE-105095211
ss196426143	A/G	1	104790156	-	AGPv1	MO/UC_Davis	40K	PZE-101104617	A	NA	PZE-105095588
ss196426145	A/G	1	104790729	-	AGPv1	MO/UC_Davis	40K	PZE-101104630	A	NA	PZE-105096265
ss196426147	A/G	1	104791559	-	AGPv1	MO/UC_Davis	40K	PZE-101104637	A	NA	PZE-105096834
ss196426149	A/G	1	104900156	-	AGPv1	MO/UC_Davis	40K	PZE-101104689	A	NA	PZE-105097107
ss196426152	A/C	1	104900322	+	AGPv1	MO/UC_Davis	40K	PZE-101104690	A	NA	PZE-105097435
ss196426154	A/G	1	104901309	+	AGPv1	MO/UC_Davis	40K	PZE-101104694	A	NA	PZE-105097995
ss196426158	A/G	1	104958997	-	AGPv1	MO/UC_Davis	40K	PZE-101104722	A	NA	PZE-105098226
ss196426160	A/G	1	104969208	-	AGPv1	MO/UC_Davis	40K	PZE-101104734	A	NA	PZE-105098804
ss196426168	A/G	1	105333922	-	AGPv1	MO/UC_Davis	40K	PZE-101104917	A	NA	PZE-105099251
ss196426174	A/G	1	105337322	+	AGPv1	MO/UC_Davis	40K	PZE-101104938	A	NA	PZE-105099532
ss196426176	C/G	1	105689323	-	AGPv1	MO/UC_Davis	40K	PZE-101104989	A	NA	PZE-105099684
ss196426178	A/G	1	105696887	+	AGPv1	MO/UC_Davis	40K	PZE-101105037	A	NA	PZE-105099879
ss196426180	A/G	1	105749228	-	AGPv1	MO/UC_Davis	40K	PZE-101105116	A	NA	PZE-105100289
ss196426181	A/C	1	105749700	-	AGPv1	MO/UC_Davis	40K	PZE-101105125	B	NA	PZE-105100544
ss196426183	A/G	1	105774625	-	AGPv1	MO/UC_Davis	40K	PZE-101105134	A	NA	PZE-105100853
ss196426185	A/G	1	106021779	+	AGPv1	MO/UC_Davis	15K	PZE-101105211	5	NA	PZE-105101164
ss196426191	A/G	1	106128063	-	AGPv1	MO/UC_Davis	40K	PZE-101105365	A	NA	PZE-105101687
ss196426197	A/C	1	106142326	+	AGPv1	MO/UC_Davis	40K	PZE-101105385	A	NA	PZE-105101905
ss196426199	A/C	1	106148121	+	AGPv1	MO/UC_Davis	40K	PZE-101105390	A	NA	PZE-105102176
ss196426201	A/G	1	106149276	+	AGPv1	MO/UC_Davis	40K	PZE-101105392	A	NA	PZE-105102393
ss196426203	A/G	1	106204446	+	AGPv1	MO/UC_Davis	40K	PZE-101105436	A	NA	PZE-105102635
ss196426205	A/G	1	106239574	-	AGPv1	MO/UC_Davis	15K	PZE-101105446	5	NA	PZE-105103296
ss196426207	A/G	1	106239596	-	AGPv1	MO/UC_Davis	40K	PZE-101105447	A	NA	PZE-105103729
ss196426213	A/G	1	106285056	-	AGPv1	MO/UC_Davis	40K	PZE-101105466	A	NA	PZE-105104193
ss196426215	A/G	1	106286870	-	AGPv1	MO/UC_Davis	40K	PZE-101105475	A	NA	PZE-105104825
ss196426218	A/T	1	106294458	+	AGPv1	MO/UC_Davis	40K	PZE-101105485	A	NA	PZE-105105294
ss196426222	A/G	1	106458726	+	AGPv1	MO/UC_Davis	40K	PZE-101105515	A	NA	PZE-105105785
ss196426226	A/G	1	106627518	+	AGPv1	MO/UC_Davis	40K	PZE-101105546	A	NA	PZE-105106024
ss196426229	A/G	1	106628014	-	AGPv1	MO/UC_Davis	40K	PZE-101105558	A	NA	PZE-105106315
ss196426231	A/G	1	106687694	+	AGPv1	MO/UC_Davis	40K	PZE-101105662	A	NA	PZE-105106570
ss196426233	A/G	1	106714883	-	AGPv1	MO/UC_Davis	40K	PZE-101105681	A	NA	PZE-105106751
ss196426237	C/G	1	106850122	-	AGPv1	MO/UC_Davis	40K	PZE-101105756	A	NA	PZE-105107417
ss196426252	A/C	1	107459106	+	AGPv1	MO/UC_Davis	40K	PZE-101105984	A	NA	PZE-105108023
ss196426258	A/G	1	107642231	+	AGPv1	MO/UC_Davis	40K	PZE-101106033	B	NA	PZE-105108791
ss196426265	C/G	1	108223514	+	AGPv1	MO/UC_Davis	40K	PZE-101106062	B	NA	PZE-105109089
ss196426267	A/G	1	108223570	+	AGPv1	MO/UC_Davis	40K	PZE-101106063	A	NA	PZE-105109913
ss196426269	A/G	1	108223810	+	AGPv1	MO/UC_Davis	40K	PZE-101106064	A	NA	PZE-105110627
ss196426271	A/C	1	108225872	+	AGPv1	MO/UC_Davis	40K	PZE-101106075	A	NA	PZE-105111119
ss196426273	A/G	1	108231294	-	AGPv1	MO/UC_Davis	40K	PZE-101106079	A	NA	PZE-105111808
ss196426275	A/G	1	108232237	+	AGPv1	MO/UC_Davis	40K	PZE-101106080	A	NA	PZE-105112628
ss196426277	A/C	1	108266738	+	AGPv1	MO/UC_Davis	40K	PZE-101106101	A	NA	PZE-105113493
ss196426279	A/C	1	108422598	-	AGPv1	MO/UC_Davis	40K	PZE-101106143	A	NA	PZE-105114143
ss196426281	A/G	1	108422978	+	AGPv1	MO/UC_Davis	40K	PZE-101106147	A	NA	PZE-105114886
ss196426283	A/G	1	108424269	-	AGPv1	MO/UC_Davis	40K	PZE-101106156	A	NA	PZE-105115518
ss196426285	A/C	1	108642635	-	AGPv1	MO/UC_Davis	40K	PZE-101106182	B	NA	PZE-105116043
ss196426287	A/G	1	108664010	-	AGPv1	MO/UC_Davis	15K	PZE-101106188	5	NA	PZE-105116453
ss196426292	C/G	1	108674372	-	AGPv1	MO/UC_Davis	40K	PZE-101106191	A	NA	PZE-105117689
ss196426294	A/T	1	108719588	-	AGPv1	MO/UC_Davis	40K	PZE-101106199	A	NA	PZE-105119447
ss196426302	A/G	1	108911843	+	AGPv1	MO/UC_Davis	40K	PZE-101106224	A	NA	PZE-105119999
ss196426304	A/C	1	108912068	-	AGPv1	MO/UC_Davis	40K	PZE-101106230	A	NA	PZE-105121339
ss196426306	C/G	1	108967168	-	AGPv1	MO/UC_Davis	15K	PZE-101106261	5	NA	PZE-105122012
ss196426308	A/C	1	109083515	-	AGPv1	MO/UC_Davis	40K	PZE-101106315	B	NA	PZE-105122422
ss196426310	A/C	1	109083553	+	AGPv1	MO/UC_Davis	40K	PZE-101106316	A	NA	PZE-105123692
ss196426315	A/G	1	109121042	-	AGPv1	MO/UC_Davis	15K	PZE-101106361	5	NA	PZE-105125294
ss196426317	A/G	1	109121085	+	AGPv1	MO/UC_Davis	15K	PZE-101106362	5	NA	PZE-105126493
ss196426323	A/G	1	109324198	+	AGPv1	MO/UC_Davis	40K	PZE-101106425	A	NA	PZE-105127237
ss196426331	A/G	1	109745690	+	AGPv1	MO/UC_Davis	40K	PZE-101106605	B	NA	PZE-105127666
ss196426333	A/G	1	109745862	-	AGPv1	MO/UC_Davis	40K	PZE-101106609	A	NA	PZE-105128217
ss196426335	A/G	1	109746458	-	AGPv1	MO/UC_Davis	40K	PZE-101106625	A	NA	PZE-105128708
ss196426337	A/G	1	109746737	+	AGPv1	MO/UC_Davis	40K	PZE-101106628	A	NA	PZE-105129359
ss196426342	A/G	1	109781008	+	AGPv1	MO/UC_Davis	40K	PZE-101106663	A	NA	PZE-105129717
ss196426344	A/G	1	109806640	+	AGPv1	MO/UC_Davis	40K	PZE-101106680	A	NA	PZE-105129927
ss196426346	A/G	1	109807125	-	AGPv1	MO/UC_Davis	40K	PZE-101106689	A	NA	PZE-105130777
ss196426348	A/G	1	109808118	+	AGPv1	MO/UC_Davis	40K	PZE-101106701	B	NA	PZE-105130870
ss196426354	A/G	1	109903687	+	AGPv1	MO/UC_Davis	40K	PZE-101106747	3	NA	PZE-105131221
ss196426362	A/G	1	110047296	-	AGPv1	MO/UC_Davis	40K	PZE-101106788	A	NA	PZE-105132815
ss196426364	A/C	1	110055903	+	AGPv1	MO/UC_Davis	40K	PZE-101106805	A	NA	PZE-105133893
ss196426366	A/C	1	110103938	-	AGPv1	MO/UC_Davis	40K	PZE-101106818	A	NA	PZE-105134565
ss196426368	A/C	1	110106697	-	AGPv1	MO/UC_Davis	40K	PZE-101106833	A	NA	PZE-105134814
ss196426370	A/G	1	110110452	+	AGPv1	MO/UC_Davis	40K	PZE-101106838	A	NA	PZE-105136017
ss196426372	A/G	1	110110584	-	AGPv1	MO/UC_Davis	40K	PZE-101106839	A	NA	PZE-105136959
ss196426374	A/G	1	110113228	+	AGPv1	MO/UC_Davis	40K	PZE-101106851	A	NA	PZE-105137940
ss196426376	A/G	1	110115186	-	AGPv1	MO/UC_Davis	40K	PZE-101106853	A	NA	PZE-105138291
ss196426384	A/G	1	110479216	-	AGPv1	MO/UC_Davis	40K	PZE-101106974	B	NA	PZE-105139364
ss196426386	A/G	1	110485876	+	AGPv1	MO/UC_Davis	40K	PZE-101106985	A	NA	PZE-105141007
ss196426392	A/G	1	110588329	-	AGPv1	MO/UC_Davis	15K	PZE-101107021	2	NA	PZE-105142354
ss196426394	A/G	1	110811882	+	AGPv1	MO/UC_Davis	40K	PZE-101107067	A	NA	PZE-105142994
ss196426396	A/C	1	110816038	+	AGPv1	MO/UC_Davis	40K	PZE-101107083	A	NA	PZE-105143991
ss196426398	A/G	1	110817158	-	AGPv1	MO/UC_Davis	40K	PZE-101107094	A	NA	PZE-105144626
ss196426400	A/C	1	110979265	-	AGPv1	MO/UC_Davis	40K	PZE-101107138	A	NA	PZE-105145211
ss196426402	A/G	1	111166416	+	AGPv1	MO/UC_Davis	40K	PZE-101107223	A	NA	PZE-105146381
ss196426407	A/G	1	111169171	+	AGPv1	MO/UC_Davis	40K	PZE-101107230	A	NA	PZE-105146867
ss196426412	A/G	1	111239762	-	AGPv1	MO/UC_Davis	40K	PZE-101107243	A	NA	PZE-105147776
ss196426414	A/G	1	111241082	-	AGPv1	MO/UC_Davis	40K	PZE-101107262	A	NA	PZE-105150268
ss196426416	A/G	1	111423371	-	AGPv1	MO/UC_Davis	40K	PZE-101107323	A	NA	PZE-105151400
ss196426418	A/G	1	111488304	-	AGPv1	MO/UC_Davis	40K	PZE-101107381	A	NA	PZE-105153106
ss196426423	A/G	1	111555812	-	AGPv1	MO/UC_Davis	40K	PZE-101107431	A	NA	PZE-105155048
ss196426425	A/G	1	111557213	-	AGPv1	MO/UC_Davis	40K	PZE-101107450	A	NA	PZE-105156453
ss196426429	A/C	1	111635804	+	AGPv1	MO/UC_Davis	15K	PZE-101107524	5	NA	PZE-105157531
ss196426431	A/G	1	111678775	-	AGPv1	MO/UC_Davis	40K	PZE-101107568	A	NA	PZE-105158672
ss196426437	A/C	1	111745184	+	AGPv1	MO/UC_Davis	15K	PZE-101107614	5	NA	PZE-105160407
ss196426439	C/G	1	111833570	+	AGPv1	MO/UC_Davis	40K	PZE-101107639	A	NA	PZE-105161108
ss196426441	A/G	1	111907100	+	AGPv1	MO/UC_Davis	40K	PZE-101107658	A	NA	PZE-105162073
ss196426443	A/C	1	111985733	+	AGPv1	MO/UC_Davis	40K	PZE-101107695	A	NA	PZE-105163488
ss196426445	A/C	1	112170354	+	AGPv1	MO/UC_Davis	40K	PZE-101107730	A	NA	PZE-105165053
ss196426447	A/G	1	112356801	-	AGPv1	MO/UC_Davis	40K	PZE-101107806	A	NA	PZE-105165903
ss196426449	A/G	1	112357794	+	AGPv1	MO/UC_Davis	40K	PZE-101107815	A	NA	PZE-105166721
ss196426453	A/G	1	112358190	+	AGPv1	MO/UC_Davis	40K	PZE-101107824	A	NA	PZE-105169341
ss196426457	A/C	1	112505147	-	AGPv1	MO/UC_Davis	40K	PZE-101107894	5	NA	PZE-105171775
ss196426459	A/G	1	112505392	+	AGPv1	MO/UC_Davis	40K	PZE-101107897	5	NA	PZE-105177835
ss196426461	A/C	1	112505539	+	AGPv1	MO/UC_Davis	15K	PZE-101107898	5	NA	PZE-105180839
ss196426463	A/G	1	112513334	-	AGPv1	MO/UC_Davis	40K	PZE-101107905	B	NA	PZE-105181846
ss196426467	A/G	1	112576183	-	AGPv1	MO/UC_Davis	40K	PZE-101107966	A	NA	PZE-105182023
ss196426469	A/G	1	112578292	+	AGPv1	MO/UC_Davis	40K	PZE-101107971	A	NA	PZE-105182386
ss196426471	A/C	1	112583569	-	AGPv1	MO/UC_Davis	40K	PZE-101107976	B	NA	PZE-105182648
ss196426475	A/G	1	112707922	+	AGPv1	MO/UC_Davis	15K	PZE-101108036	2	NA	PZE-106000108
ss196426481	A/G	1	112800698	+	AGPv1	MO/UC_Davis	40K	PZE-101108089	A	NA	PZE-106000150
ss196426485	A/G	1	112906944	-	AGPv1	MO/UC_Davis	15K	PZE-101108120	2	NA	PZE-106000458
ss196426487	A/G	1	112906974	-	AGPv1	MO/UC_Davis	15K	PZE-101108121	2	NA	PZE-106000837
ss196426491	A/G	1	113003147	+	AGPv1	MO/UC_Davis	40K	PZE-101108171	A	NA	PZE-106001375
ss196426493	A/G	1	113036262	-	AGPv1	MO/UC_Davis	15K	PZE-101108182	2	NA	PZE-106003451
ss196426505	A/C	1	113611152	-	AGPv1	MO/UC_Davis	40K	PZE-101108235	A	NA	PZE-106004067
ss196426507	A/G	1	113611322	+	AGPv1	MO/UC_Davis	40K	PZE-101108236	A	NA	PZE-106004361
ss196426509	A/G	1	113611352	+	AGPv1	MO/UC_Davis	40K	PZE-101108237	A	NA	PZE-106005006
ss196426513	A/G	1	113840525	-	AGPv1	MO/UC_Davis	40K	PZE-101108339	A	NA	PZE-106005833
ss196426515	A/C	1	113972530	+	AGPv1	MO/UC_Davis	40K	PZE-101108379	A	NA	PZE-106006643
ss196426519	A/C	1	114006094	+	AGPv1	MO/UC_Davis	40K	PZE-101108390	B	NA	PZE-106007051
ss196426521	A/G	1	114048015	+	AGPv1	MO/UC_Davis	40K	PZE-101108474	A	NA	PZE-106007309
ss196426523	A/G	1	114165847	-	AGPv1	MO/UC_Davis	40K	PZE-101108517	A	NA	PZE-106007483
ss196426525	A/G	1	114166072	+	AGPv1	MO/UC_Davis	40K	PZE-101108521	A	NA	PZE-106007780
ss196426527	A/G	1	114169866	-	AGPv1	MO/UC_Davis	40K	PZE-101108539	A	NA	PZE-106007989
ss196426535	A/C	1	114842548	+	AGPv1	MO/UC_Davis	40K	PZE-101108723	A	NA	PZE-106008273
ss196426537	A/G	1	114843887	+	AGPv1	MO/UC_Davis	40K	PZE-101108727	A	NA	PZE-106008511
ss196426539	A/G	1	114849525	-	AGPv1	MO/UC_Davis	40K	PZE-101108732	A	NA	PZE-106008892
ss196426541	A/C	1	114874919	+	AGPv1	MO/UC_Davis	40K	PZE-101108756	B	NA	PZE-106009019
ss196426543	A/G	1	114874949	+	AGPv1	MO/UC_Davis	40K	PZE-101108757	A	NA	PZE-106009269
ss196426545	A/G	1	114901391	-	AGPv1	MO/UC_Davis	40K	PZE-101108837	B	NA	PZE-106009496
ss196426547	A/C	1	114904085	-	AGPv1	MO/UC_Davis	40K	PZE-101108844	A	NA	PZE-106009742
ss196426549	A/G	1	114906111	+	AGPv1	MO/UC_Davis	40K	PZE-101108847	A	NA	PZE-106010459
ss196426551	A/G	1	114913480	+	AGPv1	MO/UC_Davis	40K	PZE-101108865	A	NA	PZE-106010901
ss196426557	A/G	1	115072835	-	AGPv1	MO/UC_Davis	40K	PZE-101108964	A	NA	PZE-106011185
ss196426559	A/G	1	115100500	+	AGPv1	MO/UC_Davis	40K	PZE-101108989	A	NA	PZE-106011377
ss196426561	A/G	1	115105837	-	AGPv1	MO/UC_Davis	40K	PZE-101108994	A	NA	PZE-106011992
ss196426563	A/G	1	115105859	+	AGPv1	MO/UC_Davis	40K	PZE-101108995	A	NA	PZE-106012648
ss196426567	A/G	1	115139144	-	AGPv1	MO/UC_Davis	40K	PZE-101109004	A	NA	PZE-106012852
ss196426569	A/G	1	115159915	-	AGPv1	MO/UC_Davis	40K	PZE-101109014	A	NA	PZE-106013065
ss196426571	A/C	1	115187321	+	AGPv1	MO/UC_Davis	15K	PZE-101109031	5	NA	PZE-106013266
ss196426573	A/G	1	115196548	+	AGPv1	MO/UC_Davis	40K	PZE-101109036	A	NA	PZE-106013563
ss196426575	A/G	1	115273751	-	AGPv1	MO/UC_Davis	40K	PZE-101109084	A	NA	PZE-106014445
ss196426577	A/G	1	115277294	-	AGPv1	MO/UC_Davis	40K	PZE-101109096	A	NA	PZE-106015444
ss196426579	A/C	1	115277451	-	AGPv1	MO/UC_Davis	15K	PZE-101109101	5	NA	PZE-106015819
ss196426581	A/G	1	115311718	+	AGPv1	MO/UC_Davis	40K	PZE-101109112	A	NA	PZE-106016350
ss196426583	A/G	1	115434305	-	AGPv1	MO/UC_Davis	15K	PZE-101109149	2	NA	PZE-106016698
ss196426591	A/G	1	115637008	-	AGPv1	MO/UC_Davis	40K	PZE-101109213	A	NA	PZE-106017122
ss196426593	A/G	1	115637106	+	AGPv1	MO/UC_Davis	40K	PZE-101109216	A	NA	PZE-106017226
ss196426595	A/G	1	115637827	+	AGPv1	MO/UC_Davis	40K	PZE-101109217	A	NA	PZE-106017573
ss196426601	A/C	1	115946757	+	AGPv1	MO/UC_Davis	40K	PZE-101109349	A	NA	PZE-106017779
ss196426605	A/G	1	115950833	-	AGPv1	MO/UC_Davis	40K	PZE-101109357	A	NA	PZE-106017976
ss196426607	A/G	1	115951023	+	AGPv1	MO/UC_Davis	40K	PZE-101109358	A	NA	PZE-106018105
ss196426611	A/G	1	115964246	+	AGPv1	MO/UC_Davis	40K	PZE-101109381	5	NA	PZE-106018353
ss196426613	A/G	1	115965000	-	AGPv1	MO/UC_Davis	40K	PZE-101109382	5	NA	PZE-106018502
ss196426615	A/G	1	115978074	+	AGPv1	MO/UC_Davis	40K	PZE-101109390	5	NA	PZE-106018793
ss196426619	A/G	1	115991489	-	AGPv1	MO/UC_Davis	40K	PZE-101109414	A	NA	PZE-106019097
ss196426621	A/G	1	116025312	+	AGPv1	MO/UC_Davis	40K	PZE-101109428	A	NA	PZE-106019289
ss196426631	A/G	1	116379500	-	AGPv1	MO/UC_Davis	15K	PZE-101109499	2	NA	PZE-106019543
ss196426633	A/T	1	116540546	-	AGPv1	MO/UC_Davis	40K	PZE-101109549	A	NA	PZE-106019966
ss196426639	A/G	1	116549619	+	AGPv1	MO/UC_Davis	40K	PZE-101109571	A	NA	PZE-106020716
ss196426647	A/G	1	116746211	+	AGPv1	MO/UC_Davis	40K	PZE-101109663	A	NA	PZE-106020840
ss196426649	A/G	1	116840076	-	AGPv1	MO/UC_Davis	40K	PZE-101109710	A	NA	PZE-106021250
ss196426651	A/G	1	116914847	+	AGPv1	MO/UC_Davis	40K	PZE-101109763	A	NA	PZE-106021478
ss196426653	A/G	1	116963894	+	AGPv1	MO/UC_Davis	40K	PZE-101109784	5	NA	PZE-106021961
ss196426655	A/G	1	116964031	-	AGPv1	MO/UC_Davis	40K	PZE-101109785	5	NA	PZE-106022229
ss196426657	A/G	1	116964176	-	AGPv1	MO/UC_Davis	40K	PZE-101109787	5	NA	PZE-106022532
ss196426659	A/G	1	116995468	+	AGPv1	MO/UC_Davis	40K	PZE-101109802	A	NA	PZE-106022665
ss196426661	A/G	1	117017908	+	AGPv1	MO/UC_Davis	40K	PZE-101109812	A	NA	PZE-106022846
ss196426663	A/C	1	117219875	-	AGPv1	MO/UC_Davis	15K	PZE-101109899	2	NA	PZE-106023094
ss196426669	A/G	1	117322842	+	AGPv1	MO/UC_Davis	40K	PZE-101109972	A	NA	PZE-106023354
ss196426671	A/G	1	117365739	+	AGPv1	MO/UC_Davis	40K	PZE-101109988	A	NA	PZE-106023979
ss196426675	A/G	1	117394362	+	AGPv1	MO/UC_Davis	15K	PZE-101110005	3	NA	PZE-106024796
ss196426677	A/G	1	117736279	+	AGPv1	MO/UC_Davis	40K	PZE-101110108	A	NA	PZE-106025267
ss196426679	A/G	1	117858210	-	AGPv1	MO/UC_Davis	40K	PZE-101110193	A	NA	PZE-106025595
ss196426681	A/G	1	117868416	+	AGPv1	MO/UC_Davis	40K	PZE-101110204	A	NA	PZE-106026017
ss196426683	A/G	1	117869768	-	AGPv1	MO/UC_Davis	40K	PZE-101110210	A	NA	PZE-106026650
ss196426689	A/G	1	117937181	-	AGPv1	MO/UC_Davis	15K	PZE-101110252	C	NA	PZE-106026938
ss196426693	A/G	1	118010350	-	AGPv1	MO/UC_Davis	15K	PZE-101110348	2	NA	PZE-106027247
ss196426699	A/G	1	118067790	-	AGPv1	MO/UC_Davis	40K	PZE-101110381	A	NA	PZE-106027504
ss196426701	A/G	1	118068471	+	AGPv1	MO/UC_Davis	40K	PZE-101110394	A	NA	PZE-106027786
ss196426705	A/G	1	118205697	-	AGPv1	MO/UC_Davis	40K	PZE-101110485	A	NA	PZE-106028491
ss196426707	A/G	1	118230816	-	AGPv1	MO/UC_Davis	40K	PZE-101110492	A	NA	PZE-106028803
ss196426713	A/G	1	118506475	+	AGPv1	MO/UC_Davis	40K	PZE-101110644	A	NA	PZE-106029023
ss196426717	A/G	1	118552394	-	AGPv1	MO/UC_Davis	40K	PZE-101110831	A	NA	PZE-106029439
ss196426725	A/G	1	118766403	+	AGPv1	MO/UC_Davis	15K	PZE-101110877	C	NA	PZE-106029967
ss196426735	A/G	1	119019936	-	AGPv1	MO/UC_Davis	40K	PZE-101111015	A	NA	PZE-106030188
ss196426739	A/G	1	119101625	+	AGPv1	MO/UC_Davis	40K	PZE-101111063	A	NA	PZE-106030355
ss196426743	A/G	1	119219033	+	AGPv1	MO/UC_Davis	40K	PZE-101111112	A	NA	PZE-106030762
ss196426745	A/G	1	119219171	-	AGPv1	MO/UC_Davis	40K	PZE-101111115	A	NA	PZE-106031091
ss196426747	A/C	1	119220253	+	AGPv1	MO/UC_Davis	40K	PZE-101111128	A	NA	PZE-106031629
ss196426749	A/G	1	119220296	+	AGPv1	MO/UC_Davis	40K	PZE-101111129	B	NA	PZE-106031841
ss196426751	A/C	1	119221058	+	AGPv1	MO/UC_Davis	40K	PZE-101111141	A	NA	PZE-106032152
ss196426753	A/C	1	119703101	-	AGPv1	MO/UC_Davis	40K	PZE-101111244	A	NA	PZE-106032754
ss196426755	A/G	1	119703243	+	AGPv1	MO/UC_Davis	40K	PZE-101111246	A	NA	PZE-106032930
ss196426757	A/C	1	119703514	-	AGPv1	MO/UC_Davis	40K	PZE-101111253	A	NA	PZE-106033107
ss196426759	A/G	1	119703804	-	AGPv1	MO/UC_Davis	40K	PZE-101111257	A	NA	PZE-106033541
ss196426761	A/G	1	119719292	-	AGPv1	MO/UC_Davis	40K	PZE-101111262	A	NA	PZE-106033954
ss196426765	A/G	1	119756416	-	AGPv1	MO/UC_Davis	40K	PZE-101111294	4	NA	PZE-106034023
ss196426767	A/G	1	119757006	+	AGPv1	MO/UC_Davis	40K	PZE-101111297	A	NA	PZE-106034375
ss196426769	A/G	1	119904689	-	AGPv1	MO/UC_Davis	40K	PZE-101111306	5	NA	PZE-106034692
ss196426773	A/G	1	120322817	-	AGPv1	MO/UC_Davis	40K	PZE-101111458	A	NA	PZE-106035097
ss196426775	A/G	1	120323883	+	AGPv1	MO/UC_Davis	40K	PZE-101111459	5	NA	PZE-106035831
ss196426777	A/C	1	120343026	+	AGPv1	MO/UC_Davis	40K	PZE-101111491	A	NA	PZE-106036093
ss196426779	A/G	1	120348215	-	AGPv1	MO/UC_Davis	40K	PZE-101111505	A	NA	PZE-106036314
ss196426781	A/C	1	120350304	-	AGPv1	MO/UC_Davis	40K	PZE-101111506	A	NA	PZE-106036875
ss196426783	A/C	1	120351045	-	AGPv1	MO/UC_Davis	40K	PZE-101111507	A	NA	PZE-106037314
ss196426785	A/G	1	120351684	-	AGPv1	MO/UC_Davis	40K	PZE-101111508	A	NA	PZE-106037792
ss196426787	A/G	1	120357296	-	AGPv1	MO/UC_Davis	15K	PZE-101111510	C	NA	PZE-106038186
ss196426791	A/G	1	120361139	-	AGPv1	MO/UC_Davis	40K	PZE-101111520	A	NA	PZE-106038725
ss196426797	A/G	1	120374863	+	AGPv1	MO/UC_Davis	40K	PZE-101111526	A	NA	PZE-106039415
ss196426799	A/C	1	120383046	+	AGPv1	MO/UC_Davis	40K	PZE-101111529	A	NA	PZE-106039873
ss196426805	A/G	1	120491767	+	AGPv1	MO/UC_Davis	40K	PZE-101111606	A	NA	PZE-106040387
ss196426807	A/G	1	120494329	-	AGPv1	MO/UC_Davis	40K	PZE-101111610	A	NA	PZE-106041148
ss196426809	A/G	1	120549669	-	AGPv1	MO/UC_Davis	40K	PZE-101111631	B	NA	PZE-106041751
ss196426811	A/G	1	120555204	+	AGPv1	MO/UC_Davis	15K	PZE-101111646	2	NA	PZE-106042213
ss196426813	A/G	1	120592006	+	AGPv1	MO/UC_Davis	40K	PZE-101111667	B	NA	PZE-106043086
ss196426815	A/G	1	120596214	+	AGPv1	MO/UC_Davis	40K	PZE-101111671	B	NA	PZE-106043354
ss196426821	A/G	1	120826655	-	AGPv1	MO/UC_Davis	15K	PZE-101111788	C	NA	PZE-106043934
ss196426823	A/C	1	120826915	-	AGPv1	MO/UC_Davis	40K	PZE-101111793	A	NA	PZE-106044810
ss196426825	A/G	1	120891963	+	AGPv1	MO/UC_Davis	40K	PZE-101111819	A	NA	PZE-106045068
ss196426827	A/G	1	120950457	-	AGPv1	MO/UC_Davis	40K	PZE-101111847	A	NA	PZE-106045763
ss196426829	A/G	1	120950772	-	AGPv1	MO/UC_Davis	40K	PZE-101111849	A	NA	PZE-106046456
ss196426833	A/G	1	121017641	-	AGPv1	MO/UC_Davis	40K	PZE-101111889	A	NA	PZE-106047590
ss196426835	A/C	1	121253880	-	AGPv1	MO/UC_Davis	40K	PZE-101111946	A	NA	PZE-106048326
ss196426837	A/C	1	121254148	+	AGPv1	MO/UC_Davis	40K	PZE-101111947	A	NA	PZE-106049264
ss196426839	A/G	1	121259268	-	AGPv1	MO/UC_Davis	40K	PZE-101111994	5	NA	PZE-106049634
ss196426841	A/G	1	121272227	+	AGPv1	MO/UC_Davis	40K	PZE-101112022	5	NA	PZE-106049960
ss196426846	A/G	1	121328645	-	AGPv1	MO/UC_Davis	15K	PZE-101112055	2	NA	PZE-106050109
ss196426852	A/G	1	121658231	-	AGPv1	MO/UC_Davis	40K	PZE-101112171	A	NA	PZE-106050426
ss196426860	A/G	1	122179519	+	AGPv1	MO/UC_Davis	40K	PZE-101112285	A	NA	PZE-106051785
ss196426862	A/G	1	122202559	+	AGPv1	MO/UC_Davis	40K	PZE-101112294	A	NA	PZE-106053544
ss196426866	A/C	1	122340823	-	AGPv1	MO/UC_Davis	15K	PZE-101112304	C	NA	PZE-106054188
ss196426868	A/G	1	122343104	-	AGPv1	MO/UC_Davis	40K	PZE-101112306	B	NA	PZE-106054987
ss196426870	A/G	1	122345448	+	AGPv1	MO/UC_Davis	15K	PZE-101112317	2	NA	PZE-106055850
ss196426876	A/G	1	122474591	-	AGPv1	MO/UC_Davis	15K	PZE-101112348	2	NA	PZE-106056555
ss196426878	A/C	1	122599861	+	AGPv1	MO/UC_Davis	40K	PZE-101112384	A	NA	PZE-106056965
ss196426880	A/C	1	122605943	-	AGPv1	MO/UC_Davis	40K	PZE-101112400	A	NA	PZE-106057200
ss196426882	A/C	1	122614457	-	AGPv1	MO/UC_Davis	40K	PZE-101112411	A	NA	PZE-106057860
ss196426884	A/G	1	122614886	+	AGPv1	MO/UC_Davis	40K	PZE-101112414	A	NA	PZE-106058723
ss196426886	A/G	1	122615066	+	AGPv1	MO/UC_Davis	40K	PZE-101112415	A	NA	PZE-106059535
ss196426888	A/G	1	122616485	-	AGPv1	MO/UC_Davis	40K	PZE-101112417	A	NA	PZE-106060399
ss196426892	A/G	1	122620825	-	AGPv1	MO/UC_Davis	40K	PZE-101112422	A	NA	PZE-106060733
ss196426894	A/C	1	122723070	+	AGPv1	MO/UC_Davis	15K	PZE-101112467	2	NA	PZE-106061713
ss196426898	A/G	1	122989699	+	AGPv1	MO/UC_Davis	40K	PZE-101112564	A	NA	PZE-106062532
ss196426900	A/G	1	123000072	+	AGPv1	MO/UC_Davis	40K	PZE-101112569	B	NA	PZE-106062841
ss196426902	A/C	1	123058739	-	AGPv1	MO/UC_Davis	40K	PZE-101112600	A	NA	PZE-106063088
ss196426914	A/G	1	123308556	+	AGPv1	MO/UC_Davis	15K	PZE-101112664	2	NA	PZE-106063607
ss196426916	A/G	1	123327586	-	AGPv1	MO/UC_Davis	40K	PZE-101112673	B	NA	PZE-106064381
ss196426918	A/G	1	123331465	+	AGPv1	MO/UC_Davis	40K	PZE-101112676	A	NA	PZE-106064975
ss196426920	A/C	1	123466078	-	AGPv1	MO/UC_Davis	40K	PZE-101112699	A	NA	PZE-106065568
ss196426924	A/G	1	123521657	+	AGPv1	MO/UC_Davis	40K	PZE-101112729	A	NA	PZE-106066563
ss196426926	A/G	1	123525401	-	AGPv1	MO/UC_Davis	40K	PZE-101112730	A	NA	PZE-106066922
ss196426928	A/C	1	123530252	+	AGPv1	MO/UC_Davis	40K	PZE-101112734	A	NA	PZE-106067493
ss196426930	A/C	1	123536413	+	AGPv1	MO/UC_Davis	40K	PZE-101112737	A	NA	PZE-106068060
ss196426932	A/T	1	123540657	+	AGPv1	MO/UC_Davis	40K	PZE-101112754	A	NA	PZE-106068407
ss196426934	A/T	1	123552755	+	AGPv1	MO/UC_Davis	40K	PZE-101112762	A	NA	PZE-106069023
ss196426936	A/G	1	123552834	+	AGPv1	MO/UC_Davis	40K	PZE-101112763	A	NA	PZE-106069731
ss196426938	A/G	1	123606169	+	AGPv1	MO/UC_Davis	40K	PZE-101112778	B	NA	PZE-106070297
ss196426942	A/G	1	123668568	-	AGPv1	MO/UC_Davis	40K	PZE-101112803	A	NA	PZE-106070681
ss196426954	A/C	1	124582674	+	AGPv1	MO/UC_Davis	40K	PZE-101113005	5	NA	PZE-106071132
ss196426958	A/G	1	124599934	+	AGPv1	MO/UC_Davis	15K	PZE-101113007	C	NA	PZE-106071416
ss196426970	A/G	1	125516186	-	AGPv1	MO/UC_Davis	40K	PZE-101113262	A	NA	PZE-106072074
ss196426972	A/G	1	125516389	-	AGPv1	MO/UC_Davis	40K	PZE-101113263	A	NA	PZE-106072351
ss196426974	C/G	1	125516514	+	AGPv1	MO/UC_Davis	40K	PZE-101113265	A	NA	PZE-106073551
ss196426976	A/G	1	125517146	-	AGPv1	MO/UC_Davis	40K	PZE-101113266	A	NA	PZE-106074290
ss196426978	A/G	1	125517250	-	AGPv1	MO/UC_Davis	40K	PZE-101113267	A	NA	PZE-106075090
ss196426980	A/G	1	125520337	-	AGPv1	MO/UC_Davis	40K	PZE-101113273	A	NA	PZE-106075758
ss196426982	A/G	1	125520587	+	AGPv1	MO/UC_Davis	40K	PZE-101113275	A	NA	PZE-106076052
ss196426984	C/G	1	125520705	-	AGPv1	MO/UC_Davis	40K	PZE-101113278	A	NA	PZE-106076433
ss196426988	A/G	1	125745139	+	AGPv1	MO/UC_Davis	15K	PZE-101113374	C	NA	PZE-106077036
ss196426990	A/G	1	125785310	-	AGPv1	MO/UC_Davis	15K	PZE-101113389	2	NA	PZE-106077683
ss196426992	A/G	1	125899011	-	AGPv1	MO/UC_Davis	40K	PZE-101113423	A	NA	PZE-106078079
ss196426996	A/G	1	126151268	-	AGPv1	MO/UC_Davis	40K	PZE-101113497	B	NA	PZE-106078684
ss196427014	A/G	1	126397936	+	AGPv1	MO/UC_Davis	15K	PZE-101113591	C	NA	PZE-106079041
ss196427016	A/C	1	126647490	+	AGPv1	MO/UC_Davis	40K	PZE-101113652	A	NA	PZE-106079198
ss196427018	A/T	1	126647820	-	AGPv1	MO/UC_Davis	40K	PZE-101113653	A	NA	PZE-106079717
ss196427022	A/G	1	126801238	-	AGPv1	MO/UC_Davis	40K	PZE-101113689	A	NA	PZE-106079902
ss196427024	C/G	1	126822672	+	AGPv1	MO/UC_Davis	40K	PZE-101113700	B	NA	PZE-106080271
ss196427026	C/G	1	126849178	+	AGPv1	MO/UC_Davis	40K	PZE-101113716	B	NA	PZE-106080906
ss196427028	A/G	1	127084509	+	AGPv1	MO/UC_Davis	40K	PZE-101113775	B	NA	PZE-106081122
ss196427030	A/G	1	127085201	-	AGPv1	MO/UC_Davis	40K	PZE-101113786	A	NA	PZE-106081918
ss196427032	A/C	1	127142986	+	AGPv1	MO/UC_Davis	40K	PZE-101113797	A	NA	PZE-106082400
ss196427034	A/G	1	127206438	+	AGPv1	MO/UC_Davis	40K	PZE-101113815	A	NA	PZE-106083274
ss196427036	A/G	1	127368237	+	AGPv1	MO/UC_Davis	40K	PZE-101113850	5	NA	PZE-106083594
ss196427042	A/C	1	127886995	+	AGPv1	MO/UC_Davis	40K	PZE-101113993	A	NA	PZE-106084730
ss196427048	A/G	1	128090382	-	AGPv1	MO/UC_Davis	40K	PZE-101114062	A	NA	PZE-106085612
ss196427050	A/G	1	128132783	-	AGPv1	MO/UC_Davis	40K	PZE-101114075	A	NA	PZE-106086588
ss196427056	A/G	1	129033728	-	AGPv1	MO/UC_Davis	15K	PZE-101114276	C	NA	PZE-106087024
ss196427058	A/G	1	129335584	-	AGPv1	MO/UC_Davis	40K	PZE-101114336	3	NA	PZE-106087562
ss196427060	A/C	1	129339598	+	AGPv1	MO/UC_Davis	40K	PZE-101114340	A	NA	PZE-106088879
ss196427062	A/G	1	129512787	-	AGPv1	MO/UC_Davis	40K	PZE-101114376	A	NA	PZE-106090096
ss196427064	A/G	1	129639306	-	AGPv1	MO/UC_Davis	40K	PZE-101114409	A	NA	PZE-106092172
ss196427074	A/G	1	131407553	-	AGPv1	MO/UC_Davis	15K	PZE-101114761	2	NA	PZE-106093268
ss196427076	A/G	1	131591136	-	AGPv1	MO/UC_Davis	40K	PZE-101114791	A	NA	PZE-106094435
ss196427078	A/C	1	131662479	+	AGPv1	MO/UC_Davis	40K	PZE-101114797	A	NA	PZE-106096901
ss196427080	A/G	1	131664554	-	AGPv1	MO/UC_Davis	40K	PZE-101114798	A	NA	PZE-106098403
ss196427094	A/G	1	134154721	+	AGPv1	MO/UC_Davis	40K	PZE-101115217	5	NA	PZE-106099248
ss196427096	A/G	1	134290589	-	AGPv1	MO/UC_Davis	15K	PZE-101115247	5	NA	PZE-106101046
ss196427098	A/C	1	134438494	-	AGPv1	MO/UC_Davis	15K	PZE-101115265	2	NA	PZE-106102671
ss196427102	A/G	1	134657537	-	AGPv1	MO/UC_Davis	40K	PZE-101115311	A	NA	PZE-106104160
ss196427107	A/G	1	135147621	+	AGPv1	MO/UC_Davis	40K	PZE-101115397	A	NA	PZE-106106004
ss196427109	A/G	1	135148901	-	AGPv1	MO/UC_Davis	40K	PZE-101115398	A	NA	PZE-106107736
ss196427113	A/G	1	135625169	-	AGPv1	MO/UC_Davis	40K	PZE-101115539	A	NA	PZE-106109081
ss196427121	A/G	1	135956369	-	AGPv1	MO/UC_Davis	15K	PZE-101115594	C	NA	PZE-106110981
ss196427123	A/G	1	135965262	+	AGPv1	MO/UC_Davis	15K	PZE-101115596	2	NA	PZE-106113152
ss196427125	C/G	1	136069608	+	AGPv1	MO/UC_Davis	40K	PZE-101115612	A	NA	PZE-106115020
ss196427127	A/G	1	136082648	-	AGPv1	MO/UC_Davis	15K	PZE-101115616	5	NA	PZE-106116788
ss196427129	A/C	1	136262037	-	AGPv1	MO/UC_Davis	15K	PZE-101115654	2	NA	PZE-106120075
ss196427131	A/G	1	136323430	+	AGPv1	MO/UC_Davis	40K	PZE-101115674	A	NA	PZE-106124297
ss196427135	A/G	1	136666580	-	AGPv1	MO/UC_Davis	15K	PZE-101115730	2	NA	PZE-106128315
ss196427137	A/G	1	136939796	-	AGPv1	MO/UC_Davis	40K	PZE-101115780	A	NA	PZE-106129562
ss196427139	A/G	1	137383087	-	AGPv1	MO/UC_Davis	40K	PZE-101115855	A	NA	PZE-106130035
ss196427141	A/G	1	137570462	-	AGPv1	MO/UC_Davis	15K	PZE-101115908	2	NA	PZE-107000059
ss196427143	A/G	1	137573223	-	AGPv1	MO/UC_Davis	40K	PZE-101115912	A	NA	PZE-107001121
ss196427145	A/G	1	137862806	-	AGPv1	MO/UC_Davis	40K	PZE-101115961	A	NA	PZE-107002593
ss196427147	A/G	1	138057197	+	AGPv1	MO/UC_Davis	40K	PZE-101115986	A	NA	PZE-107004845
ss196427149	A/G	1	138061259	-	AGPv1	MO/UC_Davis	40K	PZE-101115995	B	NA	PZE-107005432
ss196427151	A/G	1	138390339	+	AGPv1	MO/UC_Davis	40K	PZE-101116098	A	NA	PZE-107005832
ss196427153	A/G	1	138469971	-	AGPv1	MO/UC_Davis	40K	PZE-101116157	A	NA	PZE-107008453
ss196427155	A/C	1	138524367	+	AGPv1	MO/UC_Davis	40K	PZE-101116177	A	NA	PZE-107009409
ss196427159	A/G	1	138719641	+	AGPv1	MO/UC_Davis	40K	PZE-101116269	A	NA	PZE-107010825
ss196427161	A/G	1	138721076	-	AGPv1	MO/UC_Davis	40K	PZE-101116278	A	NA	PZE-107012310
ss196427167	A/G	1	138863512	+	AGPv1	MO/UC_Davis	40K	PZE-101116337	A	NA	PZE-107013199
ss196427169	A/G	1	138878562	-	AGPv1	MO/UC_Davis	40K	PZE-101116338	B	NA	PZE-107014250
ss196427173	A/G	1	138880119	-	AGPv1	MO/UC_Davis	15K	PZE-101116342	5	NA	PZE-107015089
ss196427177	A/G	1	138963476	-	AGPv1	MO/UC_Davis	40K	PZE-101116383	A	NA	PZE-107015632
ss196427179	A/G	1	138963983	+	AGPv1	MO/UC_Davis	40K	PZE-101116390	A	NA	PZE-107015950
ss196427181	A/G	1	138964053	+	AGPv1	MO/UC_Davis	15K	PZE-101116392	2	NA	PZE-107017355
ss196427189	A/C	1	139131277	+	AGPv1	MO/UC_Davis	40K	PZE-101116450	A	NA	PZE-107017680
ss196427191	A/G	1	139134047	+	AGPv1	MO/UC_Davis	15K	PZE-101116453	2	NA	PZE-107017955
ss196427199	A/G	1	139166396	+	AGPv1	MO/UC_Davis	40K	PZE-101116496	B	NA	PZE-107018457
ss196427203	A/C	1	139242147	-	AGPv1	MO/UC_Davis	40K	PZE-101116550	A	NA	PZE-107018762
ss196427209	A/G	1	139809535	-	AGPv1	MO/UC_Davis	40K	PZE-101116784	A	NA	PZE-107019133
ss196427211	A/G	1	139839370	+	AGPv1	MO/UC_Davis	40K	PZE-101116803	A	NA	PZE-107020044
ss196427213	A/G	1	139854296	+	AGPv1	MO/UC_Davis	40K	PZE-101116817	A	NA	PZE-107020892
ss196427217	A/G	1	139882379	-	AGPv1	MO/UC_Davis	40K	PZE-101116837	A	NA	PZE-107021256
ss196427219	A/G	1	139904609	+	AGPv1	MO/UC_Davis	40K	PZE-101116852	A	NA	PZE-107021704
ss196427222	A/C	1	139906255	-	AGPv1	MO/UC_Davis	40K	PZE-101116855	A	NA	PZE-107022460
ss196427226	A/C	1	139996382	+	AGPv1	MO/UC_Davis	40K	PZE-101116918	A	NA	PZE-107022967
ss196427228	A/C	1	139996529	+	AGPv1	MO/UC_Davis	40K	PZE-101116919	A	NA	PZE-107023262
ss196427232	A/G	1	139997772	+	AGPv1	MO/UC_Davis	15K	PZE-101116930	2	NA	PZE-107023670
ss196427234	A/G	1	140103897	-	AGPv1	MO/UC_Davis	40K	PZE-101116950	B	NA	PZE-107024019
ss196427236	A/C	1	140189038	-	AGPv1	MO/UC_Davis	40K	PZE-101117011	A	NA	PZE-107024558
ss196427238	A/G	1	140190811	-	AGPv1	MO/UC_Davis	40K	PZE-101117015	A	NA	PZE-107024969
ss196427240	A/C	1	140194679	+	AGPv1	MO/UC_Davis	40K	PZE-101117018	A	NA	PZE-107025475
ss196427242	A/C	1	140195941	+	AGPv1	MO/UC_Davis	40K	PZE-101117023	A	NA	PZE-107025858
ss196427244	A/G	1	140196171	-	AGPv1	MO/UC_Davis	40K	PZE-101117024	A	NA	PZE-107026108
ss196427246	A/C	1	140343240	-	AGPv1	MO/UC_Davis	15K	PZE-101117086	2	NA	PZE-107026410
ss196427248	A/G	1	140398076	-	AGPv1	MO/UC_Davis	40K	PZE-101117116	A	NA	PZE-107026785
ss196427250	A/G	1	140400646	-	AGPv1	MO/UC_Davis	40K	PZE-101117125	A	NA	PZE-107027042
ss196427252	A/G	1	140457632	-	AGPv1	MO/UC_Davis	40K	PZE-101117162	A	NA	PZE-107027300
ss196427254	A/G	1	140607915	-	AGPv1	MO/UC_Davis	40K	PZE-101117214	A	NA	PZE-107027461
ss196427256	A/C	1	140607995	-	AGPv1	MO/UC_Davis	40K	PZE-101117218	A	NA	PZE-107027653
ss196427258	A/G	1	140608818	+	AGPv1	MO/UC_Davis	40K	PZE-101117227	A	NA	PZE-107028398
ss196427260	A/G	1	140665008	+	AGPv1	MO/UC_Davis	40K	PZE-101117243	A	NA	PZE-107028546
ss196427262	A/G	1	140670351	-	AGPv1	MO/UC_Davis	40K	PZE-101117251	A	NA	PZE-107028973
ss196427264	A/G	1	140740880	+	AGPv1	MO/UC_Davis	40K	PZE-101117297	A	NA	PZE-107029372
ss196427266	A/G	1	140819130	+	AGPv1	MO/UC_Davis	40K	PZE-101117349	A	NA	PZE-107029519
ss196427268	A/G	1	140862401	-	AGPv1	MO/UC_Davis	40K	PZE-101117371	A	NA	PZE-107029646
ss196427270	A/C	1	141232403	-	AGPv1	MO/UC_Davis	15K	PZE-101117461	C	NA	PZE-107029971
ss196427274	C/G	1	141265872	+	AGPv1	MO/UC_Davis	40K	PZE-101117480	B	NA	PZE-107030337
ss196427280	A/G	1	141300310	-	AGPv1	MO/UC_Davis	40K	PZE-101117507	A	NA	PZE-107030530
ss196427290	A/C	1	141596146	-	AGPv1	MO/UC_Davis	15K	PZE-101117595	C	NA	PZE-107030674
ss196427292	A/G	1	141598791	+	AGPv1	MO/UC_Davis	15K	PZE-101117608	2	NA	PZE-107031023
ss196427294	A/G	1	141599481	-	AGPv1	MO/UC_Davis	40K	PZE-101117611	A	NA	PZE-107031405
ss196427296	A/G	1	141599544	-	AGPv1	MO/UC_Davis	40K	PZE-101117612	A	NA	PZE-107032057
ss196427298	A/G	1	141651900	+	AGPv1	MO/UC_Davis	40K	PZE-101117617	A	NA	PZE-107032210
ss196427300	A/G	1	141652739	+	AGPv1	MO/UC_Davis	40K	PZE-101117618	A	NA	PZE-107032452
ss196427302	A/G	1	141658329	+	AGPv1	MO/UC_Davis	40K	PZE-101117631	A	NA	PZE-107032617
ss196427304	C/G	1	141662200	-	AGPv1	MO/UC_Davis	15K	PZE-101117637	C	NA	PZE-107032933
ss196427306	A/T	1	141663372	-	AGPv1	MO/UC_Davis	40K	PZE-101117638	A	NA	PZE-107033321
ss196427310	A/G	1	142268194	+	AGPv1	MO/UC_Davis	40K	PZE-101117753	A	NA	PZE-107033692
ss196427316	A/G	1	142420740	-	AGPv1	MO/UC_Davis	40K	PZE-101117823	A	NA	PZE-107033957
ss196427318	A/G	1	142460693	-	AGPv1	MO/UC_Davis	15K	PZE-101117835	5	NA	PZE-107034352
ss196427322	A/G	1	142495621	+	AGPv1	MO/UC_Davis	15K	PZE-101117855	5	NA	PZE-107034600
ss196427324	A/G	1	142549741	+	AGPv1	MO/UC_Davis	40K	PZE-101117887	A	NA	PZE-107034938
ss196427326	A/G	1	142549766	-	AGPv1	MO/UC_Davis	40K	PZE-101117888	5	NA	PZE-107035192
ss196427328	A/G	1	142551848	+	AGPv1	MO/UC_Davis	40K	PZE-101117891	A	NA	PZE-107035388
ss196427330	A/G	1	142555227	+	AGPv1	MO/UC_Davis	40K	PZE-101117896	A	NA	PZE-107035478
ss196427332	A/G	1	142555497	+	AGPv1	MO/UC_Davis	15K	PZE-101117900	2	NA	PZE-107035684
ss196427338	A/G	1	142730431	-	AGPv1	MO/UC_Davis	40K	PZE-101117969	A	NA	PZE-107036069
ss196427342	A/C	1	142977700	-	AGPv1	MO/UC_Davis	40K	PZE-101118025	A	NA	PZE-107036317
ss196427344	A/C	1	142991720	-	AGPv1	MO/UC_Davis	40K	PZE-101118027	A	NA	PZE-107036427
ss196427346	A/G	1	143006556	-	AGPv1	MO/UC_Davis	40K	PZE-101118034	A	NA	PZE-107036821
ss196427350	A/G	1	143227897	+	AGPv1	MO/UC_Davis	15K	PZE-101118063	2	NA	PZE-107037285
ss196427352	A/C	1	143330246	+	AGPv1	MO/UC_Davis	40K	PZE-101118086	A	NA	PZE-107037645
ss196427354	A/G	1	143369053	-	AGPv1	MO/UC_Davis	40K	PZE-101118110	A	NA	PZE-107038297
ss196427356	A/G	1	143473296	-	AGPv1	MO/UC_Davis	40K	PZE-101118148	A	NA	PZE-107038691
ss196427362	A/G	1	143711049	+	AGPv1	MO/UC_Davis	40K	PZE-101118213	A	NA	PZE-107039241
ss196427372	A/G	1	144012779	-	AGPv1	MO/UC_Davis	15K	PZE-101118317	C	NA	PZE-107039483
ss196427378	A/G	1	144225141	+	AGPv1	MO/UC_Davis	40K	PZE-101118398	A	NA	PZE-107039884
ss196427384	A/G	1	144401879	-	AGPv1	MO/UC_Davis	40K	PZE-101118456	A	NA	PZE-107040202
ss196427388	A/G	1	144683924	-	AGPv1	MO/UC_Davis	40K	PZE-101118582	A	NA	PZE-107040339
ss196427390	A/G	1	144684135	-	AGPv1	MO/UC_Davis	40K	PZE-101118583	A	NA	PZE-107040665
ss196427392	A/G	1	144771944	-	AGPv1	MO/UC_Davis	40K	PZE-101118612	5	NA	PZE-107040884
ss196427394	A/C	1	144876029	-	AGPv1	MO/UC_Davis	40K	PZE-101118670	A	NA	PZE-107041244
ss196427400	A/G	1	144966914	+	AGPv1	MO/UC_Davis	40K	PZE-101118734	A	NA	PZE-107041780
ss196427402	A/G	1	144966985	+	AGPv1	MO/UC_Davis	40K	PZE-101118735	A	NA	PZE-107042179
ss196427412	A/G	1	145161725	-	AGPv1	MO/UC_Davis	40K	PZE-101118816	B	NA	PZE-107042560
ss196427416	A/G	1	145197494	-	AGPv1	MO/UC_Davis	15K	PZE-101118842	C	NA	PZE-107042902
ss196427418	A/G	1	145301217	-	AGPv1	MO/UC_Davis	40K	PZE-101118877	A	NA	PZE-107043043
ss196427420	A/G	1	145311085	-	AGPv1	MO/UC_Davis	15K	PZE-101118900	C	NA	PZE-107043379
ss196427428	A/G	1	145423705	+	AGPv1	MO/UC_Davis	40K	PZE-101118964	A	NA	PZE-107043718
ss196427430	A/C	1	145584971	-	AGPv1	MO/UC_Davis	15K	PZE-101119024	5	NA	PZE-107043972
ss196427432	A/G	1	145603134	+	AGPv1	MO/UC_Davis	40K	PZE-101119043	B	NA	PZE-107044229
ss196427434	A/G	1	145613419	-	AGPv1	MO/UC_Davis	40K	PZE-101119050	B	NA	PZE-107044440
ss196427436	A/G	1	145656547	+	AGPv1	MO/UC_Davis	40K	PZE-101119095	B	NA	PZE-107044568
ss196427439	A/G	1	145740201	+	AGPv1	MO/UC_Davis	40K	PZE-101119127	A	NA	PZE-107044795
ss196427441	A/C	1	145753219	-	AGPv1	MO/UC_Davis	15K	PZE-101119135	C	NA	PZE-107045015
ss196427445	A/G	1	145767377	-	AGPv1	MO/UC_Davis	40K	PZE-101119153	A	NA	PZE-107045187
ss196427451	A/G	1	145887820	-	AGPv1	MO/UC_Davis	40K	PZE-101119263	A	NA	PZE-107045699
ss196427453	A/G	1	145932890	-	AGPv1	MO/UC_Davis	40K	PZE-101119265	A	NA	PZE-107045933
ss196427457	A/G	1	146042728	-	AGPv1	MO/UC_Davis	15K	PZE-101119317	C	NA	PZE-107046228
ss196427461	A/G	1	146115215	-	AGPv1	MO/UC_Davis	40K	PZE-101119345	A	NA	PZE-107046616
ss196427467	A/C	1	146623849	+	AGPv1	MO/UC_Davis	40K	PZE-101119511	B	NA	PZE-107047103
ss196427469	A/G	1	146635370	+	AGPv1	MO/UC_Davis	40K	PZE-101119535	A	NA	PZE-107047279
ss196427471	A/C	1	146638122	+	AGPv1	MO/UC_Davis	40K	PZE-101119538	A	NA	PZE-107047414
ss196427473	A/G	1	146846914	+	AGPv1	MO/UC_Davis	40K	PZE-101119703	B	NA	PZE-107047845
ss196427477	A/G	1	146904537	-	AGPv1	MO/UC_Davis	40K	PZE-101119758	B	NA	PZE-107048108
ss196427479	A/G	1	146971846	-	AGPv1	MO/UC_Davis	40K	PZE-101119796	A	NA	PZE-107048808
ss196427481	A/C	1	146971962	+	AGPv1	MO/UC_Davis	40K	PZE-101119797	A	NA	PZE-107049215
ss196427483	A/G	1	147004968	+	AGPv1	MO/UC_Davis	40K	PZE-101119821	5	NA	PZE-107049637
ss196427485	A/G	1	147211193	-	AGPv1	MO/UC_Davis	40K	PZE-101119846	A	NA	PZE-107049894
ss196427487	A/G	1	147346235	+	AGPv1	MO/UC_Davis	40K	PZE-101119915	A	NA	PZE-107050153
ss196427489	A/C	1	147349622	+	AGPv1	MO/UC_Davis	15K	PZE-101119964	C	NA	PZE-107050490
ss196427491	A/C	1	147355101	+	AGPv1	MO/UC_Davis	15K	PZE-101119968	5	NA	PZE-107050907
ss196427493	A/G	1	147626685	+	AGPv1	MO/UC_Davis	40K	PZE-101120107	A	NA	PZE-107051397
ss196427495	A/C	1	147641280	-	AGPv1	MO/UC_Davis	40K	PZE-101120118	5	NA	PZE-107051697
ss196427497	A/G	1	147647749	-	AGPv1	MO/UC_Davis	40K	PZE-101120125	5	NA	PZE-107051981
ss196427499	A/C	1	147727203	+	AGPv1	MO/UC_Davis	40K	PZE-101120159	5	NA	PZE-107052267
ss196427501	A/C	1	147728147	+	AGPv1	MO/UC_Davis	40K	PZE-101120184	A	NA	PZE-107052587
ss196427503	A/G	1	147730843	+	AGPv1	MO/UC_Davis	40K	PZE-101120190	A	NA	PZE-107052770
ss196427507	A/G	1	147829034	-	AGPv1	MO/UC_Davis	40K	PZE-101120208	A	NA	PZE-107053251
ss196427509	A/G	1	147909161	+	AGPv1	MO/UC_Davis	40K	PZE-101120253	A	NA	PZE-107053716
ss196427511	A/G	1	147912229	-	AGPv1	MO/UC_Davis	40K	PZE-101120262	A	NA	PZE-107053846
ss196427515	A/C	1	148002635	-	AGPv1	MO/UC_Davis	40K	PZE-101120307	A	NA	PZE-107054152
ss196427517	A/G	1	148006384	-	AGPv1	MO/UC_Davis	40K	PZE-101120324	A	NA	PZE-107054542
ss196427519	A/C	1	148011516	+	AGPv1	MO/UC_Davis	40K	PZE-101120328	A	NA	PZE-107054796
ss196427521	A/G	1	148011944	-	AGPv1	MO/UC_Davis	40K	PZE-101120330	A	NA	PZE-107055301
ss196427523	A/G	1	148102218	+	AGPv1	MO/UC_Davis	40K	PZE-101120365	B	NA	PZE-107055575
ss196427525	A/C	1	148102241	+	AGPv1	MO/UC_Davis	40K	PZE-101120366	A	NA	PZE-107056777
ss196427527	A/G	1	148102332	-	AGPv1	MO/UC_Davis	40K	PZE-101120367	B	NA	PZE-107057279
ss196427535	A/C	1	148125837	+	AGPv1	MO/UC_Davis	40K	PZE-101120379	A	NA	PZE-107057472
ss196427537	A/G	1	148126078	-	AGPv1	MO/UC_Davis	40K	PZE-101120380	A	NA	PZE-107057754
ss196427539	C/G	1	148296956	+	AGPv1	MO/UC_Davis	40K	PZE-101120408	A	NA	PZE-107057870
ss196427545	A/G	1	148519816	-	AGPv1	MO/UC_Davis	40K	PZE-101120514	5	NA	PZE-107058294
ss196427547	A/C	1	148520669	+	AGPv1	MO/UC_Davis	40K	PZE-101120516	A	NA	PZE-107058767
ss196427549	A/C	1	148524636	-	AGPv1	MO/UC_Davis	40K	PZE-101120534	B	NA	PZE-107059010
ss196427551	A/C	1	148525339	-	AGPv1	MO/UC_Davis	40K	PZE-101120543	A	NA	PZE-107059240
ss196427553	A/G	1	148569293	+	AGPv1	MO/UC_Davis	40K	PZE-101120556	B	NA	PZE-107059742
ss196427555	A/C	1	148624031	-	AGPv1	MO/UC_Davis	40K	PZE-101120639	A	NA	PZE-107060393
ss196427557	A/G	1	148624328	+	AGPv1	MO/UC_Davis	40K	PZE-101120645	5	NA	PZE-107060629
ss196427559	A/G	1	148695565	+	AGPv1	MO/UC_Davis	40K	PZE-101120770	B	NA	PZE-107061073
ss196427563	A/C	1	148758238	+	AGPv1	MO/UC_Davis	15K	PZE-101120816	2	NA	PZE-107062118
ss196427567	A/G	1	148823499	+	AGPv1	MO/UC_Davis	15K	PZE-101120831	5	NA	PZE-107062808
ss196427571	A/C	1	148906659	-	AGPv1	MO/UC_Davis	15K	PZE-101120882	C	NA	PZE-107063028
ss196427573	A/G	1	149181026	-	AGPv1	MO/UC_Davis	40K	PZE-101120982	B	NA	PZE-107063359
ss196427575	A/C	1	149202124	+	AGPv1	MO/UC_Davis	40K	PZE-101120998	B	NA	PZE-107063848
ss196427579	A/G	1	149254679	+	AGPv1	MO/UC_Davis	40K	PZE-101121013	A	NA	PZE-107064777
ss196427581	A/G	1	149282539	+	AGPv1	MO/UC_Davis	40K	PZE-101121038	A	NA	PZE-107065747
ss196427583	A/G	1	149379319	+	AGPv1	MO/UC_Davis	40K	PZE-101121054	A	NA	PZE-107066133
ss196427585	C/G	1	149379976	+	AGPv1	MO/UC_Davis	40K	PZE-101121061	A	NA	PZE-107067198
ss196427589	A/G	1	149384391	-	AGPv1	MO/UC_Davis	15K	PZE-101121072	C	NA	PZE-107068315
ss196427591	A/G	1	149384936	-	AGPv1	MO/UC_Davis	40K	PZE-101121077	A	NA	PZE-107068973
ss196427595	A/C	1	149613300	+	AGPv1	MO/UC_Davis	40K	PZE-101121137	A	NA	PZE-107069682
ss196427597	A/C	1	149616779	+	AGPv1	MO/UC_Davis	40K	PZE-101121147	B	NA	PZE-107070755
ss196427599	A/G	1	149616933	-	AGPv1	MO/UC_Davis	40K	PZE-101121148	B	NA	PZE-107071640
ss196427601	A/G	1	149618800	-	AGPv1	MO/UC_Davis	40K	PZE-101121153	B	NA	PZE-107072434
ss196427603	A/G	1	149663024	-	AGPv1	MO/UC_Davis	40K	PZE-101121172	A	NA	PZE-107072997
ss196427605	A/G	1	149781473	-	AGPv1	MO/UC_Davis	40K	PZE-101121271	A	NA	PZE-107073395
ss196427607	A/G	1	149782003	-	AGPv1	MO/UC_Davis	40K	PZE-101121282	B	NA	PZE-107074787
ss196427609	A/C	1	150039033	-	AGPv1	MO/UC_Davis	40K	PZE-101121365	A	NA	PZE-107076020
ss196427611	A/G	1	150172145	-	AGPv1	MO/UC_Davis	40K	PZE-101121403	A	NA	PZE-107076827
ss196427613	A/G	1	150172480	-	AGPv1	MO/UC_Davis	40K	PZE-101121405	B	NA	PZE-107078209
ss196427615	A/G	1	150172861	+	AGPv1	MO/UC_Davis	40K	PZE-101121408	A	NA	PZE-107079812
ss196427617	A/G	1	150174982	-	AGPv1	MO/UC_Davis	40K	PZE-101121412	A	NA	PZE-107080136
ss196427619	A/C	1	150178852	-	AGPv1	MO/UC_Davis	40K	PZE-101121415	A	NA	PZE-107080979
ss196427621	A/G	1	150179467	+	AGPv1	MO/UC_Davis	40K	PZE-101121417	B	NA	PZE-107081330
ss196427623	A/G	1	150246604	+	AGPv1	MO/UC_Davis	40K	PZE-101121447	B	NA	PZE-107081773
ss196427625	A/G	1	150247902	-	AGPv1	MO/UC_Davis	40K	PZE-101121459	5	NA	PZE-107082484
ss196427627	A/G	1	150250002	+	AGPv1	MO/UC_Davis	15K	PZE-101121477	5	NA	PZE-107083154
ss196427633	A/G	1	150566418	+	AGPv1	MO/UC_Davis	40K	PZE-101121678	B	NA	PZE-107083857
ss196427637	A/C	1	150739136	-	AGPv1	MO/UC_Davis	40K	PZE-101121742	B	NA	PZE-107084458
ss196427639	A/C	1	150776272	-	AGPv1	MO/UC_Davis	40K	PZE-101121779	A	NA	PZE-107084921
ss196427641	A/C	1	150781073	+	AGPv1	MO/UC_Davis	40K	PZE-101121829	A	NA	PZE-107085377
ss196427643	A/G	1	150781232	-	AGPv1	MO/UC_Davis	40K	PZE-101121832	A	NA	PZE-107086453
ss196427645	A/C	1	150839141	+	AGPv1	MO/UC_Davis	15K	PZE-101121859	2	NA	PZE-107087372
ss196427647	A/G	1	150846822	-	AGPv1	MO/UC_Davis	40K	PZE-101121872	B	NA	PZE-107088270
ss196427649	A/C	1	150856862	+	AGPv1	MO/UC_Davis	40K	PZE-101121874	B	NA	PZE-107089402
ss196427651	A/G	1	150857195	-	AGPv1	MO/UC_Davis	40K	PZE-101121877	A	NA	PZE-107089893
[truncated: 24,903 more rows]
