# Supplementary material for: Spatial Structure and Climatic Adaptation in African Maize Revealed by Surveying SNP Diversity in Relation to Global Breeding and Landrace Panels
Source: PLoS One. 2012 Oct 16;7(10):e47832. doi: 10.1371/journal.pone.0047832 (PMC3472975; doi:10.1371/journal.pone.0047832)
Supplement: Table S4 — Comparison of Q group membership and cluster assignment between subsets of the African panel. (XLS) [file pone.0047832.s010.xls]

## Sheet: Sheet1
Dataset	Cluster			Cluster assignment criteria			Dataset	Cluster			Cluster assignment criteria			Dataset	Cluster			Cluster assignment criteria			Dataset	Cluster			Cluster assignment criteria
26900 PZE prefix SNPs	1) Eastern	2) Western	3) Sahelian	>80%	>60%	no crit	0.1	1) Eastern	2) Western	3) Sahelian	>80%	>60%	no crit	0.01	1) Eastern	2) Western	3) Sahelian	>80%	>60%	no crit	270 LP SNPs	1) Eastern	2) Western	3) Sahelian	>80%	>60%	no crit
Ben1	0	0.912	0.088	2	2	2	Ben1	0.002	0.965	0.033	2	2	2	Ben1	0.027	0.87	0.104	2	2	2	Ben1	0.052	0.927	0.021	2	2	2
Ben2	0.003	0.847	0.15	2	2	2	Ben2	0.011	0.884	0.105	2	2	2	Ben2	0.06	0.795	0.145		2	2	Ben2	0.027	0.951	0.022	2	2	2
Ben3	0.457	0.379	0.164			1	Ben3	0.428	0.446	0.126			2	Ben3	0.541	0.41	0.05			1	Ben3	0.687	0.246	0.067		1	1
Gha1	0	1	0	2	2	2	Gha1	0.001	0.998	0.001	2	2	2	Gha1	0.01	0.982	0.008	2	2	2	Gha1	0.014	0.974	0.013	2	2	2
Som1	0.918	0.082	0	1	1	1	Som1	0.933	0.066	0.002	1	1	1	Som1	0.913	0.05	0.037	1	1	1	Som1	0.879	0.108	0.013	1	1	1
Som2	0.921	0.079	0	1	1	1	Som2	0.88	0.116	0.005	1	1	1	Som2	0.89	0.054	0.056	1	1	1	Som2	0.825	0.088	0.088	1	1	1
Som3	0.943	0.056	0.001	1	1	1	Som3	0.909	0.084	0.006	1	1	1	Som3	0.809	0.096	0.096	1	1	1	Som3	0.826	0.144	0.03	1	1	1
Sud1	0.001	0.155	0.844	3	3	3	Sud1	0.009	0.172	0.82	3	3	3	Sud1	0.054	0.241	0.705		3	3	Sud1	0.024	0.234	0.742		3	3
Sud2	0.579	0.002	0.419			1	Sud2	0.448	0.007	0.545			3	Sud2	0.038	0.191	0.772		3	3	Sud2	0.513	0.018	0.47			1
Sud3	0.306	0.099	0.595			3	Sud3	0.21	0.123	0.667		3	3	Sud3	0.024	0.194	0.782		3	3	Sud3	0.07	0.267	0.663		3	3
Sud4	0.332	0.01	0.658		3	3	Sud4	0.175	0.042	0.783		3	3	Sud4	0.067	0.13	0.804	3	3	3	Sud4	0.132	0.013	0.855	3	3	3
Sud7	0.265	0.118	0.617			3	Sud7	0.164	0.149	0.687		3	3	Sud7	0.131	0.088	0.781		3	3	Sud7	0.132	0.072	0.796		3	3
Sud8	0.352	0.137	0.511			3	Sud8	0.211	0.167	0.622		3	3	Sud8	0.076	0.269	0.655		3	3	Sud8	0.262	0.03	0.708		3	3
Sud9	0	0.214	0.786		3	3	Sud9	0.002	0.232	0.766		3	3	Sud9	0.096	0.506	0.398			2	Sud9	0.013	0.416	0.572			3
Sud10	0.372	0.146	0.483			3	Sud10	0.217	0.206	0.577			3	Sud10	0.055	0.182	0.763		3	3	Sud10	0.54	0.082	0.378			1
Sud11	0.576	0.046	0.378			1	Sud11	0.437	0.013	0.55			3	Sud11	0.185	0.052	0.763		3	3	Sud11	0.042	0.211	0.747		3	3
Sud12	0.372	0.081	0.546			3	Sud12	0.378	0.077	0.545			3	Sud12	0.027	0.024	0.949	3	3	3	Sud12	0.073	0.08	0.847	3	3	3
Sud13	0.679	0.001	0.321		1	1	Sud13	0.612	0.007	0.381		1	1	Sud13	0.104	0.049	0.846	3	3	3	Sud13	0.272	0.085	0.642		3	3
Sud14	0.374	0.001	0.625		3	3	Sud14	0.32	0.004	0.676			3	Sud14	0.285	0.012	0.703		3	3	Sud14	0.013	0.013	0.974	3	3	3
Sud15	0.629	0.008	0.363		1	1	Sud15	0.554	0.013	0.433			1	Sud15	0.145	0.309	0.546			3	Sud15	0.061	0.047	0.892	3	3	3
Sud16	0.771	0	0.229		1	1	Sud16	0.756	0.002	0.242		1	1	Sud16	0.12	0.015	0.865	3	3	3	Sud16	0.489	0.024	0.487			1
Sud17	0.117	0.179	0.704		3	3	Sud17	0.006	0.189	0.805	3	3	3	Sud17	0.02	0.216	0.764		3	3	Sud17	0.029	0.201	0.77			3
Sud18	0.922	0.007	0.071	1	1	1	Sud18	0.92	0.02	0.059	1	1	1	Sud18	0.806	0.062	0.132	1	1	1	Sud18	0.929	0.011	0.06	1	1	1
Sud19	0.615	0.102	0.282		1	1	Sud19	0.596	0.078	0.326			1	Sud19	0.423	0.095	0.483			3	Sud19	0.799	0.114	0.087		1	1
Cha1	0.378	0.444	0.178			2	Cha1	0.323	0.532	0.145			2	Cha1	0.122	0.594	0.284			2	Cha1	0.597	0.311	0.092			1
Cha2	0.179	0.382	0.439			3	Cha2	0.202	0.354	0.445			3	Cha2	0.515	0.446	0.038			1	Cha2	0.189	0.774	0.038		2	2
Cha3	0.608	0.245	0.147		1	1	Cha3	0.549	0.233	0.218			1	Cha3	0.272	0.334	0.394			3	Cha3	0.427	0.233	0.34			1
Tan1	0.995	0.002	0.003	1	1	1	Tan1	0.984	0.01	0.006	1	1	1	Tan1	0.949	0.021	0.031	1	1	1	Tan1	0.952	0.022	0.027	1	1	1
Tan2	0.947	0.053	0	1	1	1	Tan2	0.986	0.009	0.005	1	1	1	Tan2	0.897	0.057	0.046	1	1	1	Tan2	0.956	0.018	0.025	1	1	1
Tan3	0.999	0.001	0	1	1	1	Tan3	0.992	0.006	0.002	1	1	1	Tan3	0.96	0.013	0.027	1	1	1	Tan3	0.631	0.359	0.01		1	1
Tan4	0.89	0.11	0	1	1	1	Tan4	0.867	0.128	0.005	1	1	1	Tan4	0.55	0.293	0.157			1	Tan4	0.863	0.045	0.092	1	1	1
Tan5	0.996	0.003	0.001	1	1	1	Tan5	0.988	0.006	0.005	1	1	1	Tan5	0.917	0.064	0.019	1	1	1	Tan5	0.943	0.043	0.014	1	1	1
Tan6	0.984	0.014	0.002	1	1	1	Tan6	0.967	0.008	0.025	1	1	1	Tan6	0.812	0.031	0.158	1	1	1	Tan6	0.889	0.044	0.068	1	1	1
Tan7	0.999	0.001	0	1	1	1	Tan7	0.993	0.004	0.003	1	1	1	Tan7	0.949	0.032	0.019	1	1	1	Tan7	0.951	0.019	0.03	1	1	1
Tan8	0.969	0.03	0	1	1	1	Tan8	0.989	0.005	0.006	1	1	1	Tan8	0.633	0.036	0.331		1	1	Tan8	0.389	0.443	0.167			2
Tan9	0.962	0.001	0.037	1	1	1	Tan9	0.98	0.004	0.016	1	1	1	Tan9	0.686	0.02	0.294		1	1	Tan9	0.807	0.038	0.155	1	1	1
Tan10	0.98	0.019	0	1	1	1	Tan10	0.986	0.009	0.004	1	1	1	Tan10	0.791	0.125	0.084		1	1	Tan10	0.657	0.116	0.228		1	1
Tan11	0.996	0.002	0.002	1	1	1	Tan11	0.981	0.005	0.014	1	1	1	Tan11	0.683	0.223	0.095		1	1	Tan11	0.738	0.125	0.136		1	1
Tan12	0.998	0.001	0.001	1	1	1	Tan12	0.992	0.003	0.005	1	1	1	Tan12	0.925	0.02	0.055	1	1	1	Tan12	0.802	0.028	0.17	1	1	1
Tan13	0.991	0.008	0.001	1	1	1	Tan13	0.988	0.005	0.007	1	1	1	Tan13	0.939	0.025	0.036	1	1	1	Tan13	0.796	0.095	0.109		1	1
Tan14	0.976	0.002	0.023	1	1	1	Tan14	0.991	0.004	0.005	1	1	1	Tan14	0.872	0.027	0.102	1	1	1	Tan14	0.746	0.125	0.129		1	1
Tan15	0.957	0.042	0.001	1	1	1	Tan15	0.968	0.019	0.012	1	1	1	Tan15	0.871	0.034	0.094	1	1	1	Tan15	0.784	0.106	0.11		1	1
Tan16	0.966	0.032	0.002	1	1	1	Tan16	0.924	0.059	0.018	1	1	1	Tan16	0.818	0.049	0.133	1	1	1	Tan16	0.893	0.068	0.039		1	1
Tan17	0.974	0.025	0.001	1	1	1	Tan17	0.976	0.018	0.006	1	1	1	Tan17	0.86	0.079	0.061	1	1	1	Tan17	0.697	0.264	0.039		1	1
Zam1	0.956	0.011	0.033	1	1	1	Zam1	0.944	0.007	0.049	1	1	1	Zam1	0.612	0.056	0.332		1	1	Zam1	0.867	0.034	0.099		1	1
Zam2	0.091	0.908	0.001	2	2	2	Zam2	0.068	0.927	0.005	2	2	2	Zam2	0.023	0.961	0.016	2	2	2	Zam2	0.035	0.935	0.03	2	2	2
Zam3	0.026	0.974	0	2	2	2	Zam3	0.005	0.993	0.001	2	2	2	Zam3	0.053	0.922	0.025	2	2	2	Zam3	0.015	0.97	0.015	2	2	2
Spa1	0.174	0.317	0.51			3	Spa1	0.017	0.369	0.614		3	3	Spa1	0.348	0.335	0.317			1	Spa1	0.173	0.227	0.6		3	3
