# Supplementary material for: Spatial Structure and Climatic Adaptation in African Maize Revealed by Surveying SNP Diversity in Relation to Global Breeding and Landrace Panels
Source: PLoS One. 2012 Oct 16;7(10):e47832. doi: 10.1371/journal.pone.0047832 (PMC3472975; doi:10.1371/journal.pone.0047832)
Supplement: Table S5 — Comparison of Q group membership from SSRs and SNPs. (XLSX) [file pone.0047832.s011.xlsx]

## Sheet: Sheet1
							Liu et al 2003. Q values and proportion from historic sources									Liu et al 2003 Table S5 List of Inbreds with their proportional memberships in the model-based subgroups										a) Flint-Garcia et al. (2005)						b) PZE-prefix SNPs - this study
				Cluster																						Cluster assignment criteria			Cluster			Cluster assignment criteria
Sample	Source	State/Country	Pedigree	TS K=3+	NSS K=3+	SS K=3+	Line	Group	TS	NSS	SS	Tropical Lowland	Southern Dent	Tropical Highland	Northern Flint	Line	TZI	Suwan	CML-late	CML-early	NC	CML-P		Subgroup		>80	>60	no crit.	TS_PZE	NSS_PZE	SS_PZE	>80	>60	no crit
4226	Jack -Gerdes	Illinois	Funk 90 Day	0.012	0.917	0.071	4226	NSS	0.004	0.863	0.133	0.272	0.538	0.012	0.178											2			0.197	0.717	0.085		2
4722		Indiana		0.111	0.854	0.035																				2			0.084	0.915	0.001	2
33-16	Jack -Gerdes	Indiana	Lux Jahnson Country white	0.014	0.972	0.014	33-16	NSS	0.004	0.986	0.01	0.001	0.526	0.25	0.223											2			0.173	0.787	0.041		2
38-11	Jack -Gerdes	Indiana	Outcross in line from 176A	0.004	0.993	0.003	38-11	NSS	0.004	0.979	0.017	0.344	0.268	0.12	0.268											2			0.001	0.887	0.111	2
A188	Jack -Gerdes	Minnesota	[(4-29*64)4-29(4)]	0.006	0.982	0.013	A188	Mixed	0.003	0.799	0.198	0.23	0.444	0.138	0.189											2			0.211	0.726	0.063		2
A214N		Minnesota	[(C49*C50)C43]C50^2	0.221	0.017	0.762	A214N	SS	0.038	0.003	0.959	0.352	0.237	0.196	0.214												3		0.407	0.06	0.532			3
A239	Jack -Gerdes	Minnesota	A73*A347	0.002	0.963	0.035	A239	NSS	0.002	0.816	0.182	0.171	0.384	0.13	0.315											2			0.046	0.805	0.149	2
A272	MGDB-Henderson Stocks	South Africa	Yellow Boesman	0.859	0.122	0.019	A272	Mixed	0.777	0.213	0.01	0.567	0.097	0.134	0.202											1			0.634	0.364	0.002		1
A441-5	Jack -Gerdes	Tennessee	Robyn*Leamming yellow dent	0.464	0.531	0.005	A441-5	Mixed	0.425	0.554	0.021	0.459	0.195	0.043	0.303													2	0.44	0.507	0.053			2
A554	Jack -Gerdes	Minnesota	[(WD*Wf9)WD(2))]	0.002	0.979	0.019	A554	NSS	0.001	0.974	0.025	0.335	0.277	0.054	0.334											2			0.134	0.812	0.055	2
A556	Jack -Gerdes	Minnesota	B164-886*A237	0.002	0.994	0.004	A556	NSS	0.001	0.992	0.007	0.33	0.245	0.097	0.328											2			0.327	0.62	0.053		2
A6	Jack -Gerdes	Minnesota	Cuban Flint	0.967	0.03	0.003	A6	TS	0.981	0.016	0.003	0.772	0.073	0.126	0.03											1			0.977	0.001	0.023	1
A619	Jack -Gerdes	Minnesota	[(A171*Oh43)Oh43]	0.001	0.99	0.009	A619	NSS	0.001	0.998	0.001	0.418	0.238	0.03	0.314											2			0	0.995	0.005	2
A632	Jack -Gerdes	Minnesota	[(Mt42*B14)B14(3)]	0.004	0.004	0.993	A632	SS	0.002	0.002	0.997	0.239	0.438	0.087	0.236											3			0	0.194	0.806	3
A634	Jack -Gerdes	Minnesota	[(Mt42*B14)B14(2)]	0.004	0.1	0.897	A634	SS	0.001	0.003	0.996	0.229	0.447	0.102	0.222											3			0.006	0.259	0.734		3
A635	Jack -Gerdes	Minnesota	[(ND302*B14)S1 B14]	0.004	0.171	0.825	A635	SS	0.001	0.001	0.998	0.338	0.287	0.073	0.301											3			0.001	0.216	0.783		3
A641	Jack -Gerdes	Minnesota	ND203*B14	0.002	0.481	0.517	A641	SS	0.001	0.063	0.935	0.432	0.489	0.027	0.052													3	0.079	0.429	0.492			3
A654	Jack -Gerdes	Minnesota	A116*Wf9	0.002	0.915	0.083	A654	NSS	0.002	0.95	0.048	0.316	0.368	0.132	0.185											2			0.204	0.765	0.031		2
A659	Jack -Gerdes	Minnesota	Minnesota Synthetic 3	0.002	0.991	0.006	A659	NSS	0.002	0.959	0.039	0.287	0.405	0.001	0.307											2			0.071	0.813	0.116	2
A661	Gerdes	Minnesota	Minnesota Synthetic AS-A	0.037	0.852	0.111																				2			0.145	0.748	0.107		2
A679	Jack -Gerdes	Minnesota	[(A662*B73) B73(3)]	0.011	0.127	0.862	A679	SS	0.001	0.002	0.996	0.407	0.303	0.043	0.247											3			0	0.077	0.923	3
A680	Jack -Gerdes	Minnesota	[(A662*B73) B73(3)]	0.002	0.004	0.993	A680	SS	0.001	0.002	0.996	0.364	0.348	0.085	0.203											3			0	0	1	3
A682	Jack -Gerdes	Minnesota	[(AS-D*Mo17) Mo17 (2)]	0.001	0.997	0.002	A682	NSS	0.001	0.997	0.002	0.296	0.258	0.086	0.36											2			0.001	0.947	0.052	2
Ab28A	Gerdes	Alabama	GT152*38-11	0.222	0.776	0.002																					2		0.249	0.662	0.088		2
B10	Gerdes	Iowa	Iowa Stiff Stalk Synthetic	0.002	0.57	0.429																						2	0.035	0.465	0.5			3
B103	GRIN	Iowa	CIMMYT Pool 41 [Northern Temperate Ranges -1 (NTR-1)]	0.009	0.829	0.163	B103	NSS	0.003	0.836	0.161	0.237	0.356	0.182	0.225											2			0.007	0.829	0.164	2
B104	GRIN	Iowa	BS13(S)C5	0.002	0.305	0.694	B104	SS	0.001	0.195	0.803	0.386	0.449	0.001	0.164												3		0.001	0.324	0.675		3
B105	GRIN	Iowa	BSSS(R)C9	0.037	0.566	0.397	B105	Mixed	0.007	0.324	0.669	0.398	0.357	0.001	0.244													2	0.074	0.572	0.354			2
B109	GRIN	Iowa	[B73 * BS20(S)C1]B73	0.002	0.003	0.995	B109	SS	0.001	0.001	0.998	0.354	0.343	0.072	0.232											3			0	0.077	0.923	3
B115	GRIN	Iowa	BS11(FR)C9	0.092	0.847	0.061																				2			0.124	0.819	0.058	2
B14A	Jack -Gerdes	Iowa	Cuzco*B14(8)	0.001	0.001	0.998	B14A	SS	0.001	0.001	0.999	0.245	0.432	0.063	0.26											3			0	0	1	3
B164	Jack -Gerdes	Minnesota	Indiana Reid (Pioneer)	0.011	0.756	0.233	B164	Mixed	0.003	0.8	0.197	0.279	0.396	0.033	0.292												2		0.121	0.693	0.186		2
B2	Jack -Gerdes	Missouri	Reid Yellow Dent	0.005	0.988	0.007	B2	NSS	0.009	0.983	0.008	0.448	0.334	0.001	0.217											2			0.117	0.753	0.131		2
B37	Jack -Gerdes	Iowa	Iowa Stiff Stalk Synthetic	0.001	0.002	0.997	B37	SS	0.001	0.001	0.998	0.256	0.42	0.083	0.241											3			0	0.502	0.498			2
B46	Gerdes	Iowa	W22*B10	0.002	0.784	0.214																					2		0.029	0.691	0.281		2
B52	Jack -Gerdes	Iowa	Segregating material from a private breeder	0.003	0.985	0.012	B52	NSS	0.003	0.927	0.069	0.378	0.359	0.001	0.262											2			0.045	0.797	0.158		2
B57	Jack -Gerdes	Iowa	Midland	0.002	0.996	0.002	B57	NSS	0.002	0.989	0.009	0.419	0.306	0.054	0.222											2			0.21	0.71	0.08		2
B64	Jack -Gerdes	Iowa	41.2504B*B14(3)	0.01	0.002	0.988	B64	SS	0.002	0.001	0.997	0.34	0.396	0.062	0.202											3			0.277	0.097	0.627		3
B68	Jack -Gerdes	Iowa	41.2504B*B14(3)	0.001	0.001	0.998	B68	SS	0.001	0.001	0.999	0.294	0.285	0.05	0.37											3			0.148	0.065	0.787		3
B73	Jack -Gerdes	Iowa	Iowa Stiff Stalk Synthetic C5	0.001	0.001	0.999	B73	SS	0.001	0.001	0.999	0.392	0.298	0.11	0.2											3			0	0	1	3
B73Htrhm		Iowa	Ht1 and rhm1 conversion of B73	0.001	0.001	0.999																				3			0	0	1	3
B75	Gerdes	Iowa	Iowa Corn Borer Sythetic No. 3 (BSCB3)	0.002	0.993	0.005																				2			0.107	0.763	0.13		2
B76	Jack -Gerdes	Iowa	[(CI.31A*B37)B37]	0.001	0.087	0.912	B76	SS	0.001	0.006	0.993	0.337	0.422	0.037	0.203											3			0.033	0.573	0.394			2
B77	Jack -Gerdes	Iowa	Pioneer Two-Ear composite(BS11)	0.002	0.915	0.083	B77	NSS	0.002	0.836	0.162	0.293	0.4	0.089	0.218											2			0.26	0.702	0.038		2
B79	Jack -Gerdes	Iowa	Iowa Two-Ear Synthetic No.1(BSTE)	0.002	0.693	0.305	B79	Mixed	0.001	0.696	0.303	0.209	0.382	0.001	0.408												2		0.002	0.781	0.217		2
B84	Jack -Gerdes	Iowa	BS13(S2)C0	0.001	0.003	0.996	B84	SS	0.001	0.001	0.998	0.266	0.428	0.076	0.23											3			0.025	0.299	0.676		3
B97	GRIN	Iowa	BSCB1(R)C9	0.003	0.981	0.016	B97	NSS	0.001	0.989	0.009	0.426	0.274	0.005	0.295											2			0.095	0.754	0.152		2
C103	Jack -Gerdes	Conneticut	Lancaster Surecrop (from Noah Hershey)	0.001	0.997	0.002	C103	NSS	0.001	0.997	0.002	0.281	0.332	0.001	0.386											2			0	0.999	0	2
C123	Jack -Gerdes	Conneticut	C102*C103	0.002	0.952	0.047	C123	NSS	0.002	0.969	0.028	0.219	0.428	0.001	0.352											2			0.113	0.878	0.009	2
C49A	Gerdes	Minnesota	Minnesota No.13	0.016	0.841	0.143	C49A	Mixed	0.004	0.796	0.2	0.371	0.532	0.001	0.096											2			0.102	0.784	0.114		2
CH701-30		Canada - Harrow		0.003	0.993	0.004																				2			0.099	0.766	0.135		2
CH9	Gerdes	Canada - Harrow	Funk's G176	0.006	0.992	0.003																				2			0.116	0.825	0.059	2
CI.7	Jack -Gerdes	USDA	[(L317*33-16)33-16(2)]	0.001	0.994	0.004	CI.7	NSS	0.002	0.98	0.018	0.194	0.366	0.19	0.25											2			0.131	0.755	0.114		2
CI187-2	Gerdes	USDA	Krug	0.002	0.992	0.006																				2			0.005	0.761	0.234		2
CI21E	Gerdes	USDA	Hy*C.I.21	0.014	0.866	0.119	CI.21E	NSS	0.006	0.885	0.108	0.179	0.461	0.118	0.242											2			0.116	0.61	0.275		2
CI28A	Gerdes	USDA	Recovered Blight Resistance B2	0.247	0.749	0.004																					2		0.323	0.595	0.082			2
CI31A	Gerdes	USDA	Midland OP	0.004	0.994	0.002																				2			0.215	0.701	0.084		2
CI3A	Gerdes	USDA	[(C.I.3*related inbred) C.I.3 (2)]	0.012	0.905	0.083	CI.31A	NSS	0.002	0.996	0.002	0.299	0.449	0.001	0.251											2			0.157	0.754	0.089		2
CI64	Gerdes	USDA	L97*Oh07(2)	0.002	0.988	0.011	CI.64	NSS	0.002	0.91	0.089	0.32	0.45	0.001	0.229											2			0.401	0.576	0.023			2
CI66	Gerdes	USDA	L97*K55 (2)	0.054	0.935	0.011	CI.66	NSS	0.006	0.979	0.015	0.289	0.438	0.272	0.001											2			0.382	0.581	0.037			2
CI90C		USDA		0.26	0.737	0.003																					2		0.319	0.599	0.083			2
CI91B	Gerdes	USDA	L97*A71	0.002	0.997	0.002																				2			0.028	0.735	0.237		2
CM105	Jack -Gerdes	Canada-Morden	W3*B14(2)	0.001	0.004	0.995	CM105	SS	0.001	0.001	0.998	0.289	0.387	0.001	0.323											3			0	0.325	0.675		3
CM174	Jack -Gerdes	Canada-Morden	W3*B14(2)	0.001	0.002	0.997	CM174	SS	0.001	0.001	0.998	0.29	0.357	0.001	0.352											3			0	0.32	0.68		3
CM37	Jack -Gerdes	Canada-Morden	KE3	0.017	0.969	0.013	CM37	NSS	0.001	0.98	0.019	0.15	0.47	0.104	0.276											2			0.078	0.891	0.031	2
CM7	Jack -Gerdes	Canada-Morden	W85*CMV3	0.002	0.939	0.059	CM7	NSS	0.001	0.991	0.007	0.135	0.509	0.114	0.242											2			0.215	0.698	0.087		2
CML10	CIMMYT book	Mexico	Pop.21 = Tuxpeño	0.995	0.002	0.002	CML10	TS	0.997	0.002	0.002	0.831	0.168	0.001	0.001	CML10	0	0	0	0	0	0.998		CML-P		1			0.999	0	0	1
CML103	CIMMYT book	Mexico	Pop. 44	0.992	0.005	0.003	CML103	TS	0.993	0.003	0.004	0.516	0.306	0.08	0.099	CML103	0.001	0.001	0.996	0.001	0.001	0.001		CML-late		1			0.74	0.219	0.04		1
CML108	CIMMYT book	Mexico	Pop. 44	0.899	0.099	0.002	CML108	TS	0.812	0.185	0.003	0.474	0.166	0.287	0.074	CML108	0.002	0.44	0.187	0.008	0.001	0.362		TS-mixed		1			0.788	0.206	0.006		1
CML11	CIMMYT book	Mexico	Pop. 21	0.995	0.002	0.003	CML11	TS	0.996	0.001	0.003	0.775	0.116	0.085	0.024	CML11	0	0	0	0	0	0.998		CML-P		1			1	0	0	1
CML14	CIMMYT book	Mexico	Pop. 21 = Tuxpeño Sequia	0.998	0.001	0.001	CML14	TS	0.998	0.001	0.001	0.554	0.069	0.298	0.079	CML14	0.13	0.001	0.002	0.848	0.003	0.017		CML-early		1			0.992	0.006	0.002	1
CML154Q	CIMMYT book	Mexico	Pop. 62	0.993	0.005	0.002																				1			0.962	0.036	0.002	1
CML157Q	CIMMYT book	Mexico	Pop. 62	0.978	0.018	0.004																				1			0.94	0.056	0.005	1
CML158Q	CIMMYT book	Mexico	Pop. 62	0.971	0.018	0.01																				1			0.949	0.042	0.009	1
CML218	CIMMYT book	Mexico	EV = Streak resist. source	0.689	0.301	0.01	CML218	Mixed	0.722	0.215	0.063	0.679	0.063	0.217	0.041												1		0.945	0.054	0.001	1
CML220	CIMMYT book	Mexico	EV = Streak resist. source	0.887	0.053	0.059	CML220	TS	0.838	0.057	0.105	0.505	0.17	0.324	0.001	CML220	0.002	0.001	0.994	0.001	0.001	0.001		CML-late		1			0.939	0.044	0.017	1
CML228	CIMMYT book	Mexico	Suwan-1/SR	0.995	0.002	0.003	CML228	TS	0.995	0.003	0.003	0.503	0.17	0.203	0.176	CML228	0.001	0.997	0	0	0.001	0		Suwan		1			0.976	0.02	0.004	1
CML238	CIMMYT book	Mexico	LB/SR	0.995	0.004	0.001	CML238	TS	0.977	0.021	0.002	0.571	0.01	0.396	0.023	CML238	0.989	0.001	0.001	0.005	0.004	0.001		TZI		1			0.944	0.055	0	1
CML247	CIMMYT book	Mexico	Pool 24 (Tuxpeño)	0.991	0.006	0.003	CML247	TS	0.989	0.005	0.006	0.666	0.075	0.258	0.001	CML247	0.002	0.001	0.004	0.969	0.001	0.023		CML-early		1			0.975	0.024	0	1
CML254	CIMMYT book	Mexico	Pop. 21 = Tuxpeño Sequia	0.993	0.006	0.001	CML254	TS	0.979	0.019	0.002	0.624	0.001	0.269	0.106	CML254	0.001	0.001	0.996	0.001	0	0.002		CML-late		1			0.996	0.003	0.001	1
CML258	CIMMYT book	Mexico	Pop. 21	0.996	0.002	0.001	CML258	TS	0.997	0.002	0.001	0.648	0.069	0.261	0.023	CML258	0.001	0.001	0.904	0.017	0.011	0.067		CML-late		1			0.998	0	0.002	1
CML261	CIMMYT book	Mexico	Pop. 21	0.981	0.004	0.016	CML261	TS	0.988	0.004	0.008	0.68	0.141	0.179	0.001	CML261	0.001	0	0.996	0.001	0.001	0.001		CML-late		1			0.976	0.021	0.002	1
CML264	CIMMYT book	Mexico	Pop. 21 (related to CML10, CML11)	0.997	0.001	0.002	CML264	TS	0.997	0.001	0.002	0.719	0.045	0.188	0.048	CML264	0	0	0.998	0	0	0		CML-late		1			0.993	0.001	0.006	1
CML277	CIMMYT book	Mexico	Pop. 43 = La Posta (Tux.)	0.995	0.004	0.001	CML277	TS	0.996	0.002	0.001	0.842	0.157	0.001	0.001	CML277	0.001	0.006	0.001	0.001	0.001	0.99		CML-P		1			0.98	0.019	0.001	1
CML281	CIMMYT book	Mexico	Pop. 43 = La Posta (Tux.)	0.931	0.046	0.023	CML281	TS	0.87	0.08	0.05	0.546	0.166	0.249	0.039	CML281	0.001	0.001	0.001	0.001	0.001	0.997		CML-P		1			0.979	0.003	0.018	1
CML287	CIMMYT book	Mexico	Pop. 24 = Antigua-Ven. (Tuson/Tux.)	0.974	0.022	0.004	CML287	TS	0.981	0.014	0.006	0.71	0.057	0.232	0.001	CML287	0.996	0.001	0.001	0.001	0.001	0.001		TZI		1			0.959	0.04	0.001	1
CML311	CIMMYT book	Mexico	Pop. 500 = Inter. Mat. Wh. Dent Mix	0.882	0.114	0.004	CML311	TS	0.838	0.15	0.012	0.566	0.18	0.253	0.001	CML311	0.001	0.001	0.001	0.996	0	0.001		CML-early		1			0.862	0.131	0.008	1
CML314	CIMMYT book	Mexico	Pop. 600 = Late Mat. Wh. Dent Mix	0.995	0.002	0.003	CML314	TS	0.995	0.002	0.003	0.782	0.082	0.135	0.001	CML314	0.004	0.005	0.983	0.001	0.003	0.005		CML-late		1			0.95	0.05	0.001	1
CML321	CIMMYT book	Mexico	Pop. 502 = Mex. DK + US	0.966	0.008	0.027	CML321	TS	0.971	0.014	0.015	0.796	0.019	0.12	0.066	CML321	0.001	0.002	0.002	0.993	0.001	0.002		CML-early		1			0.94	0.059	0.001	1
CML322	CIMMYT book	Mexico	Recyc. US + Mex	0.985	0.005	0.01	CML322	TS	0.98	0.004	0.016	0.666	0.159	0.162	0.013	CML322	0	0	0	0.998	0.001	0.001		CML-early		1			0.824	0.111	0.065	1
CML323	CIMMYT book	Mexico	Pop. 33 Amar. Subtrop. Mix	0.653	0.34	0.007	CML323	Mixed	0.619	0.365	0.016	0.44	0.24	0.319	0.001												1		0.72	0.213	0.067		1
CML328	CIMMYT book	Mexico	Recycled Lines	0.641	0.357	0.002	CML328	Mixed	0.547	0.451	0.002	0.693	0.221	0.001	0.086												1		0.828	0.17	0.001	1
CML331	CIMMYT book	Mexico	Suwan/Pop.47 * Mp78:518	0.994	0.003	0.002	CML331	TS	0.99	0.006	0.004	0.773	0.145	0.001	0.082	CML331	0	0	0	0.998	0	0		CML-early		1			0.976	0.001	0.023	1
CML332	CIMMYT book	Mexico	Suwan/Pop.47 * Mp78:518	0.994	0.003	0.002	CML332	TS	0.985	0.011	0.004	0.682	0.144	0.11	0.065	CML332	0	0	0	0.998	0	0		CML-early		1			0.998	0.001	0.001	1
CML333	CIMMYT book	Mexico	Pop. 590	0.959	0.029	0.013	CML333	TS	0.908	0.078	0.015	0.637	0.027	0.181	0.154	CML333	0.035	0.002	0.011	0.001	0.001	0.951		CML-P		1			0.832	0.129	0.038	1
CML341	CIMMYT book	Mexico	Pop. 43 = La Posta (Tux.)	0.995	0.004	0.002	CML341	TS	0.993	0.006	0.001	0.718	0.067	0.188	0.027	CML341	0.001	0	0.001	0.001	0.001	0.996		CML-P		1			0.989	0.001	0.01	1
CML38	CIMMYT book	Mexico	Pop. 32	0.997	0.002	0.001	CML38	TS	0.997	0.002	0.001	0.697	0.137	0.133	0.033	CML38	0.744	0.019	0.23	0.002	0.002	0.003		TS-mixed		1			0.992	0.006	0.002	1
CML45	CIMMYT book	Mexico	Pop. 43 = La Posta (Tux.)	0.997	0.002	0.001	CML45	TS	0.997	0.002	0.001	0.746	0.053	0.199	0.001	CML45	0.001	0.002	0.001	0.001	0.001	0.995		CML-P		1			0.999	0.001	0	1
CML5	CIMMYT book	Mexico	Pop. 21	0.965	0.034	0.001	CML5	TS	0.965	0.033	0.002	0.579	0.154	0.257	0.01	CML5	0.003	0.001	0.99	0.001	0.003	0.002		CML-late		1			0.97	0.026	0.004	1
CML52	CIMMYT book	Mexico	Pop. 79 = STA ROSA	0.988	0.01	0.002	CML52	TS	0.993	0.004	0.003	0.626	0.097	0.276	0.001	CML52	0.975	0.019	0.002	0.002	0.001	0.001		TZI		1			0.949	0.022	0.029	1
CML61	CIMMYT book	Mexico	Pop. 21	0.994	0.004	0.002	CML61	TS	0.996	0.003	0.002	0.631	0.078	0.214	0.076	CML61	0.001	0.001	0.997	0	0.001	0		CML-late		1			0.963	0.001	0.036	1
CML69	CIMMYT book	Mexico	Pop. 36 = Cogollero (Caribbean)	0.966	0.028	0.006	CML69	TS	0.949	0.023	0.027	0.695	0.066	0.238	0.001	CML69	0.007	0.873	0.005	0.001	0.043	0.07		Suwan		1			0.966	0.033	0.001	1
CML77	CIMMYT book	Mexico	Pool 32 = Subtrop. Wh. Mix	0.693	0.302	0.005	CML77	Mixed	0.663	0.325	0.012	0.646	0.15	0.098	0.106												1		0.809	0.165	0.026	1
CML91	CIMMYT book	Mexico	Pop. 42 Northern Temp./German Mix	0.767	0.218	0.015	CML91	Mixed	0.792	0.201	0.007	0.487	0.137	0.274	0.102											1			0.778	0.19	0.032		1
CML92	CIMMYT book	Mexico	Pop. 42 Northern Temp./German Mix	0.629	0.275	0.096	CML92	Mixed	0.637	0.097	0.266	0.788	0.111	0.086	0.016												1		0.764	0.149	0.087		1
CMV3	Jack -Gerdes	Minnesota	A21*W185	0.006	0.847	0.147	CMV3	Mixed	0.006	0.697	0.297	0.206	0.362	0.069	0.364											2			0.141	0.759	0.099		2
CO106	Jack -Gerdes	Canada-Ottawa	University of Wisconsin CR11	0.011	0.973	0.016	CO106	NSS	0.004	0.97	0.026	0.081	0.413	0.197	0.309											2			0.151	0.783	0.066		2
CO125		Calanda-Ontario	?	0.012	0.967	0.021	CO125	NSS	0.002	0.991	0.007	0.251	0.364	0.222	0.163											2			0.22	0.692	0.088		2
CO255	Jack -Gerdes	Canada-Ottawa	INRA 258	0.344	0.647	0.009	CO255	Mixed	0.218	0.776	0.006	0.162	0.212	0.107	0.518												2		0.259	0.712	0.029		2
D940Y		South Africa	M37W/21A/Jellicourse/C103	0.382	0.614	0.004	D940Y	Mixed	0.295	0.701	0.004	0.384	0.259	0.056	0.301												2		0.289	0.643	0.068		2
DE_2	GRIN	Deleware	P3140*P3751	0.001	0.979	0.02	De2	NSS	0.001	0.883	0.116	0.265	0.387	0.083	0.265											2			0.135	0.783	0.082		2
DE_3		Deleware		0.026	0.734	0.24	De3	Mixed	0.005	0.574	0.42	0.375	0.409	0.083	0.133												2		0.131	0.689	0.18		2
DE1	GRIN	Deleware	P3140*P3751	0.002	0.98	0.018																				2			0.135	0.82	0.045	2
DE811	Jack -Gerdes	Deleware	[B68*[B37Ht*(C103*Mp3204 double cross) Selection]]	0.003	0.218	0.779	De811	SS	0.002	0.028	0.97	0.233	0.254	0.131	0.383												3		0.177	0.341	0.482			3
E2558W	MGDB-Henderson Stocks	South Africa	N6*M162W^3	0.07	0.923	0.006	E2558W	NSS	0.031	0.947	0.022	0.36	0.455	0.065	0.121											2			0.335	0.617	0.048		2
EP1	MGDB-Henderson Stocks	Spain	VANDERHAVE FLINT	0.537	0.461	0.001	EP1	Mixed	0.463	0.535	0.001	0.305	0.032	0.254	0.41													1	0.34	0.656	0.003		2
F2834T	MGDB-Henderson Stocks	South Africa	Teko Yellow	0.553	0.421	0.026	F2834T	Mixed	0.468	0.521	0.012	0.575	0.199	0.001	0.225													1	0.614	0.349	0.038		1
F44	Jack -Gerdes	Florida	Smith(Old Florida vareity)	0.369	0.62	0.01	F44	NSS	0.176	0.821	0.003	0.293	0.408	0.001	0.299												2		0.409	0.502	0.089			2
F6	Jack -Gerdes	Florida	Hastings white Proflific * Florida flint	0.25	0.745	0.005	F6	NSS	0.009	0.988	0.003	0.253	0.46	0.001	0.287												2		0.345	0.599	0.056			2
F7	Jack -Gerdes	France-Peronne	OP Lacaune	0.322	0.608	0.07	F7	Mixed	0.057	0.635	0.308	0.351	0.028	0.001	0.62												2		0.246	0.738	0.016		2
GA209	Jack -Gerdes	Georgia	T61*NC37	0.017	0.979	0.004	Ga209	NSS	0.013	0.97	0.017	0.293	0.463	0.042	0.202											2			0.287	0.622	0.091		2
GT112	Jack -Gerdes	Georgia	Multiple cross (includes Whatley, Cuban, Garrick, Creole, and 12% other)	0.153	0.839	0.008	GT112	NSS	0.013	0.979	0.007	0.47	0.332	0.044	0.154											2			0.413	0.565	0.022			2
H105W		Indiana	33-16*A632(3)	0.038	0.209	0.753																					2		0.055	0.412	0.533			3
H49	Jack -Gerdes	Indiana	[(Wf9*L97)Wf9]	0.003	0.995	0.002	H49	NSS	0.002	0.996	0.002	0.381	0.363	0.001	0.256											2			0.104	0.872	0.024	2
H84	Jack -Gerdes	Indiana	[B37*GE440)Ht Ht	0.004	0.281	0.714	H84	SS	0.001	0.113	0.885	0.238	0.533	0.079	0.15												3		0.04	0.629	0.331		2
H91	Jack -Gerdes	Indiana	[B37*GE440)B14(4)]Ht Ht	0.001	0.002	0.997	H91	SS	0.001	0.001	0.999	0.325	0.395	0.001	0.279											3			0	0.029	0.971	3
H95	Jack -Gerdes	Indiana	Oh43*C.I.90A	0.101	0.898	0.001	H95	NSS	0.016	0.983	0.001	0.533	0.245	0.055	0.168											2			0.131	0.831	0.038	2
H99	Jack -Gerdes	Indiana	Illinois Synthetic 60C	0.002	0.997	0.001	H99	NSS	0.001	0.997	0.001	0.377	0.5	0.001	0.122											2			0.092	0.85	0.058	2
Hi27	Jack -Gerdes	Hawaii	[CM104(India)*MV source]BC6	0.774	0.019	0.207	Hi27	Mixed	0.699	0.003	0.298	0.663	0.03	0.213	0.095												1		0.8	0.02	0.18	1
Hy	Jack -Gerdes	Illinois	Illinois High Yield	0.024	0.898	0.079	Hy	NSS	0.005	0.928	0.067	0.114	0.527	0.065	0.294											2			0.004	0.71	0.286		2
I137TN	MGDB-Henderson Stocks	South Africa	Natal Yellow Horsetooth x Teko Yellow	0.459	0.539	0.002	I137TN	Mixed	0.37	0.625	0.005	0.566	0.216	0.046	0.172													2	0.55	0.429	0.021			1
I205	Jack -Gerdes	Iowa	Iodent	0.003	0.767	0.23	I205	Mixed	0.001	0.697	0.301	0.252	0.345	0.001	0.402												2		0.021	0.781	0.198		2
K148	Gerdes	Kansas	Yellow selection No. 1 (Pride of Saline, yellow strain)	0.027	0.886	0.087																				2			0.224	0.725	0.052		2
K4	Gerdes	Kansas	Kansas Sunflower	0.017	0.873	0.11																				2			0.188	0.684	0.127		2
K55	Jack -Gerdes	Kansas	Pride of Saline	0.01	0.98	0.01	K55	NSS	0.003	0.992	0.005	0.204	0.611	0.065	0.12											2			0.301	0.633	0.066		2
K64	Jack -Gerdes	Kansas	Pride of Saline	0.002	0.965	0.033	K64	NSS	0.002	0.905	0.093	0.244	0.49	0.001	0.266											2			0.232	0.708	0.061		2
Ki11		Thailand	Suwan 1	0.98	0.017	0.003	Ki11	TS	0.975	0.022	0.003	0.701	0.083	0.001	0.215											1			0.849	0.126	0.026	1
Ki14	MGDB	Thailand	Suwan 1 (S) C4	0.994	0.003	0.003	Ki14	TS	0.994	0.003	0.004	0.787	0.143	0.069	0.001	Ki14	0	0.998	0	0	0	0		Suwan		1			0.877	0.096	0.027	1
Ki2021		Thailand		0.991	0.005	0.004										Ki2007	0	0.999	0	0	0	0		Suwan		1			0.929	0.064	0.007	1
Ki21		Thailand		0.606	0.393	0.001										Ki3	0	0.999	0	0	0	0		Suwan			1		0.577	0.398	0.025			1
Ki3	MGDB	Thailand	Suwan-1 (S) C4	0.997	0.002	0.001	Ki3	TS	0.993	0.005	0.002	0.696	0.099	0.151	0.055											1			0.994	0.001	0.005	1
Ki43		Thailand	Suwan 1	0.923	0.048	0.029	Ki43	Mixed	0.704	0.261	0.034	0.672	0.15	0.106	0.072											1			0.894	0.106	0	1
Ki44		Thailand	KS 6	0.981	0.018	0.001	Ki44	TS	0.991	0.008	0.002	0.798	0.105	0.001	0.096	Ki44	0.009	0.984	0.002	0.002	0.002	0.002		Suwan		1			0.838	0.136	0.026	1
Ky21	Jack -Gerdes	Kentucky	Boone County White	0.133	0.859	0.008	Ky21	NSS	0.037	0.851	0.111	0.299	0.44	0.001	0.261											2			0.232	0.636	0.132		2
Ky226	Jack -Gerdes	Kentucky	NCLauDA*Coahuila 8	0.258	0.732	0.011	Ky226	Mixed	0.223	0.774	0.004	0.382	0.334	0.145	0.139												2		0.455	0.413	0.132			1
Ky228	Jack -Gerdes	Kentucky	Pride of Saline	0.157	0.709	0.134	Ky228	Mixed	0.018	0.708	0.274	0.259	0.499	0.017	0.226												2		0.257	0.628	0.115		2
L317	Jack -Gerdes	Iowa	Lancaster surecrop(from Noah Hershey)	0.009	0.99	0.001	L317	NSS	0.002	0.996	0.001	0.338	0.329	0.001	0.332											2			0.178	0.772	0.05		2
L578		Louisiana	?	0.696	0.297	0.007	L578	Mixed	0.531	0.464	0.005	0.571	0.251	0.059	0.118												1		0.502	0.452	0.046			1
M14	Jack -Gerdes	Illinois	BR10*R8	0.139	0.849	0.012	M14	NSS	0.054	0.943	0.003	0.348	0.274	0.001	0.377											2			0.036	0.825	0.139		2
M162W	MGDB-Henderson Stocks	South Africa	K64r^2*B1338T	0.002	0.996	0.002	M162W	NSS	0.002	0.993	0.005	0.348	0.38	0.094	0.177											2			0.435	0.564	0.002			2
M37W	MGDB-Henderson Stocks	South Africa	21A^2 Jellicorse	0.584	0.404	0.012	M37W	Mixed	0.554	0.435	0.011	0.584	0.21	0.001	0.205													1	0.556	0.408	0.036			1
MEF156-55-2		EGYPT???????		0.139	0.854	0.007																				2			0.054	0.94	0.006	2
Mo17	Jack -Gerdes	Missouri	C.I.187-2*C103	0.001	0.998	0.001	Mo17	NSS	0.001	0.997	0.001	0.31	0.4	0.001	0.288											2			0	0.953	0.047	2
Mo18W	Jack -Gerdes	Missouri	Wf9*Mo22(2)	0.683	0.307	0.011	Mo18W	Mixed	0.622	0.362	0.017	0.439	0.229	0.248	0.085												1		0.648	0.352	0		1
Mo1W	Jack -Gerdes	Missouri	[Mo22*Wf9(2)]	0.168	0.828	0.004	Mo1W	NSS	0.02	0.977	0.002	0.329	0.372	0.149	0.15											2			0.246	0.749	0.005		2
Mo24W	Jack -Gerdes	Missouri	(K10*K49/Ziler Hi-cob)(pipe corn)	0.165	0.727	0.108	Mo24W	Mixed	0.043	0.756	0.201	0.411	0.399	0.001	0.189												2		0.34	0.591	0.068			2
Mo44	Jack -Gerdes	Missouri	Mo22*Pioneer Mexican Synthetic 17	0.002	0.996	0.002	Mo44	NSS	0.001	0.997	0.002	0.274	0.396	0.169	0.161												2		0.017	0.852	0.131	2
Mo45		Missouri	Race Negro de Tierra Caliente (Guatemala) crossed to D2 1 tester	0.232	0.516	0.252																						2	0.331	0.562	0.108			2
Mo46		Missouri	Race Cravo Paulista (Brazil) crossed to a D2 1 tester	0.011	0.838	0.152																				2			0.196	0.671	0.133		2
Mo47		Missouri	Race Candela (Ecuador) crossed to a D2 1 tester	0.196	0.624	0.18																					2		0.381	0.459	0.16			2
MoG	Gerdes	Missouri	Mastadon variety from Pennsylvania	0.002	0.996	0.002																				2			0.178	0.755	0.066		2
Mp339	Jack -Gerdes	Mississippi	T61*Hill Yellow Dent	0.258	0.641	0.102	Mp339	Mixed	0.234	0.643	0.123	0.527	0.212	0.001	0.261												2		0.471	0.467	0.062			1
MS1334	Jack -Gerdes	Michigan	[(Golden glow * Maize Amargo)*Golden Glow]	0.114	0.884	0.002	MS1334	NSS	0.029	0.969	0.002	0.407	0.341	0.001	0.251											2			0.205	0.726	0.069		2
MS153	Jack -Gerdes	Michigan	Iowa stiff stalk synthetic	0.073	0.865	0.063	MS153	Mixed	0.054	0.745	0.201	0.394	0.279	0.104	0.224											2			0.072	0.844	0.084	2
MS71	Jack -Gerdes	Michigan	A619*R168	0.001	0.997	0.002	MS71	NSS	0.001	0.998	0.001	0.296	0.403	0.093	0.208											2			0.046	0.834	0.119	2
Mt42	Jack -Gerdes	Minnesota	Minnesota No.13 (Owen's)	0.231	0.765	0.004	Mt42	NSS	0.128	0.863	0.009	0.341	0.28	0.028	0.351												2		0.212	0.685	0.104		2
N192	Jack -Gerdes	Nebraska	CM105*B73	0.001	0.001	0.998	N192	SS	0.001	0.001	0.998	0.404	0.395	0.045	0.155											3			0	0	1	3
N28Ht	MGDB-Henderson Stocks	Nebraska	N28= BSSS	0.002	0.447	0.551	N28Ht	SS	0.001	0.146	0.853	0.123	0.501	0.13	0.247													3	0.08	0.568	0.352			2
N6	Jack -Gerdes	Nebraska	Hays Golden	0.003	0.98	0.017	N6	NSS	0.002	0.985	0.013	0.226	0.254	0.007	0.512											2			0.099	0.823	0.078	2
N7A	Jack -Gerdes	Nebraska	Oh07*Stiff stalk Synthetic	0.002	0.503	0.494	N7A	Mixed	0.001	0.348	0.651	0.367	0.45	0.001	0.181													2	0.022	0.569	0.409			2
NC222	Gerdes	North Carolina	Jarvis Golden Prolific	0.122	0.874	0.004																				2			0.252	0.682	0.066		2
NC230	Gerdes	North Carolina	K55*Yellow line or inbred	0.002	0.994	0.004																				2			0.272	0.659	0.069		2
NC232	Gerdes	North Carolina	[(T204*Low Ear outcross) T204 (2)]	0.094	0.839	0.068																				2			0.39	0.535	0.075			2
NC236	Gerdes	North Carolina	[NC7 (Huffman Variety*Illinois Low Ear)]	0.002	0.974	0.023																				2			0.212	0.703	0.085		2
NC238	Gerdes	North Carolina	[(GT112*NC601)GT112]	0.007	0.989	0.004																				2			0.369	0.571	0.061			2
NC250	Jack -Gerdes	North Carolina	[(Nigeria Composite ARb*B37)B37)	0.002	0.057	0.941	NC250	SS	0.002	0.088	0.911	0.325	0.422	0.001	0.252													3	0.282	0.353	0.364			3
NC258	Jack -Gerdes	North Carolina	TZ(2)*[(NC248*246)*C103]	0.001	0.997	0.001	NC258	NSS	0.001	0.997	0.001	0.287	0.393	0.001	0.319											2			0	1	0	2
NC260	Jack -Gerdes	North Carolina	[(Mo44*Mo17)Mo44(3)]	0.003	0.992	0.005	NC260	NSS	0.003	0.994	0.003	0.245	0.469	0.091	0.195											2			0.103	0.805	0.091	2
NC262	Jack -Gerdes	North Carolina	TZ(TZ=McNair 14*18)	0.001	0.991	0.007	NC262	NSS	0.002	0.994	0.004	0.247	0.36	0.034	0.359											2			0	0.999	0	2
NC264	Jack -Gerdes	North Carolina	[(SC76*Gaspe)Gaspe]SC76(3)	0.967	0.018	0.015	NC264	Mixed	0.627	0.359	0.014	0.604	0.18	0.022	0.195											1			0.544	0.454	0.002			1
NC290A		North Carolina	McNair inbred lines 14*18 (largely of C103 origin); sister line of NC290	0.001	0.984	0.015																				2			0	1	0	2
NC294	Jack -Gerdes	North Carolina	[(B73*NC250) B73]	0.001	0.001	0.998	NC294	SS	0.001	0.002	0.998	0.375	0.328	0.088	0.209											3			0.001	0.137	0.861	3
NC296	Jack -Gerdes	North Carolina	PioneerX105A * H-5	0.997	0.001	0.002	NC296	TS	0.997	0.001	0.002	0.778	0.167	0.054	0.001	NC296	0	0	0	0	0.999	0		NC		1			1	0	0	1
NC296A	Gerdes	North Carolina	PioneerX105A * H-5	0.997	0.001	0.002																				1			1	0	0	1
NC298	Jack -Gerdes	North Carolina	PioneerX105A * H-5 * Agroceres155	0.998	0.001	0.001	NC298	TS	0.998	0.001	0.001	0.682	0.142	0.122	0.055	NC298	0	0	0	0	0.999	0		NC		1			1	0	0	1
NC300	Jack -Gerdes	North Carolina	PioneerX105A * H-5 * PioneerX306B	0.995	0.003	0.002	NC300	TS	0.979	0.017	0.004	0.708	0.229	0.001	0.062	NC300	0.547	0.194	0.002	0.002	0.253	0.002		TS-mixed		1			0.999	0.001	0	1
NC302		North Carolina	(PioneerX105A*H5)*H101	0.996	0.003	0.002																				1			1	0	0	1
NC304		North Carolina	(H5*PioneerX105A)*H101	0.997	0.002	0.001	NC304	TS	0.995	0.004	0.001	0.699	0.144	0.129	0.029	NC304	0.001	0	0	0	0.998	0.001		NC		1			1	0	0	1
NC306		North Carolina	(B73*NC250)*B73	0.001	0.001	0.998																				3			0.036	0.001	0.963	3
NC310		North Carolina	improved B73-type derived from NC250*B73	0.001	0.001	0.999																				3			0	0	1	3
NC314		North Carolina	B73*NC250	0.001	0.001	0.998																				3			0.083	0.209	0.708		3
NC318		North Carolina	[(SC76*B52)SC76(3)]	0.966	0.032	0.002																				1			0.495	0.491	0.014			1
NC320		North Carolina	[(SC76*B52)SC76(3)]	0.991	0.005	0.004	NC320	Mixed	0.537	0.457	0.006	0.401	0.298	0.134	0.167											1			0.531	0.44	0.03			1
NC324		North Carolina	B73*NC250	0.001	0.001	0.999																				3			0.139	0.194	0.667		3
NC326		North Carolina	[(B73*NC250)*B73(3)]	0.001	0.001	0.998																				3			0	0	1	3
NC328		North Carolina	[(B73*NC250)*B73(3)]	0.001	0.001	0.998	NC328	SS	0.001	0.001	0.998	0.424	0.318	0.087	0.172											3			0	0	1	3
NC33	Gerdes	North Carolina	Weekley's Improved	0.01	0.862	0.129																				2			0.272	0.682	0.046		2
NC336		North Carolina	PioneerX105A*H5	0.997	0.001	0.002	NC336	TS	0.998	0.001	0.001	0.696	0.164	0.139	0.001	NC336	0	0	0	0	0.999	0		NC		1			1	0	0	1
NC338		North Carolina	[PioneerX105A*H5] * [Pioneer304B*Agroceres504]	0.995	0.003	0.002	NC338	TS	0.996	0.002	0.002	0.818	0.088	0.093	0.001	NC338	0.001	0	0	0.001	0.997	0		NC		1			1	0	0	1
NC340		North Carolina	PioneerX105A * [Pioneer306A*H5]	0.987	0.004	0.009																				1			0.999	0	0	1
NC342		North Carolina	McNair inbreds 14*18(of Coker 811A x C103 origin)	0.001	0.994	0.005																				2			0	0.999	0	2
NC344		North Carolina	TZ(2)*[(NC248*246)*C103]; Sister line of NC258	0.001	0.997	0.002																				2			0	1	0	2
NC346		North Carolina	PioneerX105A*H5	0.997	0.001	0.002																				1			1	0	0	1
NC348		North Carolina	PioneerX105A * H-5 * Agroceres155	0.997	0.001	0.001	NC348	TS	0.998	0.001	0.001	0.665	0.201	0.134	0.001	NC348	0	0	0	0	0.999	0		NC		1			1	0	0	1
NC350		North Carolina	(H5*PioneerX105A)*H101	0.995	0.002	0.003	NC350	TS	0.995	0.002	0.003	0.839	0.159	0.001	0.001	NC350	0	0	0	0	0.998	0		NC		1			1	0	0	1
NC352		North Carolina	PioneerX105A*H5	0.996	0.001	0.003	NC352	TS	0.997	0.001	0.002	0.78	0.047	0.173	0.001	NC352	0	0	0	0	0.999	0		NC		1			1	0	0	1
NC354		North Carolina	[PioneerX105A*H5] * [PioneerX304A*H101]	0.989	0.001	0.01	NC354	TS	0.996	0.001	0.003	0.709	0.092	0.197	0.001	NC354	0.01	0.001	0	0.001	0.987	0.001		NC		1			1	0	0	1
NC356		North Carolina	TROPHY SYN	0.968	0.031	0.001	NC356	TS	0.97	0.029	0.001	0.717	0.104	0.113	0.066	NC356	0.723	0.001	0	0	0.275	0		TS-mixed		1			0.946	0.054	0	1
NC358		North Carolina	TROPHY SYN	0.856	0.143	0.001	NC358	TS	0.865	0.132	0.002	0.533	0.275	0.147	0.046	NC358	0.994	0.001	0.001	0.001	0.002	0.001		TZI		1			0.9	0.1	0	1
NC360		North Carolina	Agroceres155*PioneerX105A/NC262	0.523	0.475	0.001	NC360	Mixed	0.508	0.491	0.001	0.299	0.156	0.322	0.224													1	0.436	0.564	0			2
NC362		North Carolina	Agroceres155*PioneerX105A/NC262	0.458	0.54	0.002	NC362	Mixed	0.369	0.63	0.001	0.317	0.264	0.255	0.164													2	0.3	0.7	0		2
NC364		North Carolina	Agroceres155*PioneerX105A/NC262	0.492	0.507	0.002	NC364	Mixed	0.397	0.602	0.001	0.35	0.252	0.252	0.146													2	0.299	0.701	0		2
NC366		North Carolina	FLA Syn	0.514	0.467	0.018	NC366	Mixed	0.471	0.519	0.01	0.457	0.333	0.204	0.007													1	0.596	0.389	0.015			1
NC368		North Carolina	[B73*NC250]/[(B73*NC250)*B73]	0.001	0.003	0.996	NC368	SS	0.002	0.011	0.987	0.375	0.312	0.049	0.264											3			0.152	0.001	0.847	3
ND246	Jack -Gerdes	North Dakota	W755*W771	0.236	0.76	0.004	ND246	NSS	0.166	0.827	0.007	0.194	0.329	0.13	0.347												2		0.165	0.774	0.062		2
Oh40B	Jack -Gerdes	Ohio	Eight line composite of Lancaster Surecrop lines	0.002	0.996	0.002	Oh40B	NSS	0.001	0.997	0.001	0.374	0.15	0.001	0.476											2			0	0.971	0.029	2
Oh43	Jack -Gerdes	Ohio	Oh40B*W8	0.001	0.998	0.001	Oh43	NSS	0.001	0.998	0.001	0.379	0.257	0.033	0.331											2			0	0.984	0.016	2
Oh43E		Ohio	ERF/Oh43	0.001	0.997	0.002	Oh43E	NSS	0.001	0.998	0.001	0.347	0.277	0.001	0.375											2			0	0.999	0.001	2
Oh603		Ohio	"Syn of Va58, OhS3267, H95, Va26, Coas. Trop. FL."	0.329	0.669	0.002	Oh603	Mixed	0.208	0.79	0.003	0.296	0.26	0.256	0.188												2		0.425	0.513	0.063			2
Oh7B	Jack -Gerdes	Ohio	[(Oh07*38-11)Oh07]	0.002	0.967	0.031	Oh7B	Mixed	0.002	0.734	0.264	0.385	0.378	0.085	0.152											2			0.048	0.746	0.206		2
Os420	Jack -Gerdes	Iowa	Osterland yellow dent	0.001	0.983	0.016	Os420	NSS	0.002	0.983	0.015	0.413	0.356	0.001	0.23											2			0.063	0.786	0.151		2
Pa762	Jack -Gerdes	Pennsylvania	Oh43*Pa70L	0.001	0.998	0.001	Pa762	NSS	0.001	0.998	0.001	0.459	0.243	0.001	0.297											2			0	0.999	0.001	2
Pa875	Jack -Gerdes	Pennsylvania	Wf9 Synthetic(original)	0.02	0.979	0.002	Pa875	NSS	0.008	0.989	0.003	0.456	0.255	0.001	0.288											2			0.285	0.657	0.059		2
Pa880	Jack -Gerdes	Pennsylvania	Wf9 Synthetic C2	0.005	0.993	0.002	Pa880	NSS	0.002	0.996	0.002	0.289	0.492	0.056	0.162											2			0.262	0.665	0.073		2
PA91	Jack -Gerdes	Pennsylvania	(Wf9*Oh40B)S4*[(38-11*L317)38-11]S4	0.002	0.997	0.001	Pa91	NSS	0.002	0.997	0.001	0.382	0.258	0.063	0.299											2			0	0.975	0.025	2
R109B	Jack -Gerdes	Illinois	Snelling Corn Borer Synthetic	0.032	0.855	0.113	R109B	NSS	0.003	0.89	0.107	0.222	0.265	0.194	0.318											2			0.176	0.701	0.123		2
R168	Jack -Gerdes	Illinois	Illinois Synthetic 60C	0.002	0.996	0.002	R168	NSS	0.001	0.997	0.002	0.272	0.335	0.066	0.327											2			0	0.917	0.083	2
R177	Jack -Gerdes	Illinois	Germplasm 230B(Snelling Corn Borer Synthetic)	0.002	0.875	0.122	R177	NSS	0.002	0.845	0.154	0.337	0.292	0.001	0.37											2			0.073	0.891	0.036	2
R229		Illinois	[(479*B73)B73(2)]S6; 479 is a Brazillian inbred of Tuxpeño type	0.007	0.002	0.991	R229	SS	0.001	0.001	0.998	0.45	0.288	0.095	0.167											3			0.047	0	0.953	3
R4	Jack -Gerdes	Illinois	Funk Yellow dent	0.003	0.979	0.019	R4	NSS	0.002	0.97	0.028	0.26	0.452	0.001	0.286											2			0.001	0.853	0.146	2
SC213R	Jack -Gerdes	South Carolina	(GT112*NC33)GT112]	0.419	0.579	0.002	SC213R	NSS	0.163	0.835	0.002	0.649	0.276	0.001	0.074													2	0.344	0.645	0.01		2
SC357	Jack -Gerdes	South Carolina	[(Whately yellow * Tennessee Redcob) Young]	0.375	0.622	0.003	SC357	NSS	0.155	0.843	0.002	0.342	0.415	0.128	0.115												2		0.375	0.513	0.112			2
SC55	Jack -Gerdes	South Carolina	[(L501*L503)*(L548*L569)]	0.328	0.626	0.046	SC55	Mixed	0.337	0.599	0.064	0.368	0.243	0.235	0.155												2		0.497	0.5	0.003			2
SD40	Jack -Gerdes	South Dakota	Pioneer hybrid 3709	0.002	0.581	0.417	SD40	Mixed	0.001	0.317	0.681	0.258	0.344	0.149	0.249													2	0.022	0.681	0.297		2
SD44	Jack -Gerdes	South Dakota	SDp309*SD30	0.001	0.993	0.006	SD44	NSS	0.001	0.996	0.003	0.335	0.338	0.057	0.271												2		0.081	0.813	0.106	2
T232	Jack -Gerdes	Tennessee	Jellicorse*Teko yellow	0.402	0.459	0.14	T232	Mixed	0.22	0.536	0.244	0.362	0.421	0.085	0.132													2	0.343	0.497	0.16			2
T234	Jack -Gerdes	Tennessee	[T111*RB.L*III.A)]T111(4)	0.012	0.985	0.003	T234	NSS	0.02	0.976	0.004	0.325	0.475	0.072	0.129											2			0.255	0.673	0.073		2
T8	Jack -Gerdes	Tennessee	Jarvis Golden Prolific	0.007	0.989	0.003	T8	NSS	0.008	0.988	0.005	0.342	0.396	0.092	0.171											2			0.141	0.857	0.001	2
Tx303	Jack -Gerdes	Texas	Yellow Surcropper	0.575	0.36	0.065	Tx303	Mixed	0.551	0.359	0.09	0.299	0.26	0.299	0.142													1	0.53	0.442	0.029			2
Tx601	Jack -Gerdes	Texas	Yellow Tuxpan	0.993	0.004	0.003	Tx601	TS	0.985	0.009	0.006	0.445	0.121	0.326	0.108	Tx601	0.003	0.002	0.957	0.001	0.037	0.001		CML-late		1			0.892	0.093	0.014	1
Tzi10	MGDB	Nigeria	Tlaltizapan 7844 x TZSR	0.992	0.005	0.003	Tzi10	TS	0.98	0.013	0.006	0.587	0.146	0.266	0.001	Tzi10	0.991	0.001	0.001	0.004	0.001	0.002		TZI		1			0.867	0.105	0.028	1
Tzi11	MGDB	Nigeria	Mo17 x RppSR	0.814	0.184	0.002	Tzi11	Mixed	0.708	0.288	0.004	0.504	0.264	0.181	0.05											1			0.743	0.2	0.058		1
Tzi16		Nigeria	N28/RPPTZSR-Y	0.401	0.351	0.248	Tzi16	Mixed	0.241	0.255	0.503	0.317	0.335	0.088	0.259													1	0.611	0.283	0.106		1
Tzi18	MGDB	Nigeria	Sete Lagoas 7728 x TZSR	0.995	0.003	0.002	Tzi18	TS	0.996	0.002	0.002	0.576	0.089	0.289	0.047	Tzi18	0.985	0.001	0.002	0.001	0.01	0.002		TZI		1			0.98	0.004	0.016	1
Tzi25	MGDB-Henderson Stocks	Nigeria	[(B73*RPPSR-TZ)*B73(2)]	0.608	0.086	0.305	Tzi25	Mixed	0.435	0.182	0.383	0.638	0.238	0.078	0.046												1		0.674	0.106	0.221		1
Tzi9	MGDB-Henderson Stocks	Nigeria	SIDS7734/TZSR	0.982	0.011	0.008	Tzi9	TS	0.848	0.15	0.002	0.502	0.116	0.334	0.048	Tzi9	0.994	0.001	0.001	0.001	0.001	0.002		TZI		1			0.938	0.042	0.02	1
U267Y	MGDB-Henderson Stocks	South Africa	WF9r*Mex.155^3	0.403	0.595	0.002	U267Y	Mixed	0.276	0.719	0.005	0.416	0.418	0.115	0.052													2	0.473	0.509	0.018			2
VA102	Jack -Gerdes	Virginia	Va59*Va60	0.005	0.994	0.001	Va102	NSS	0.003	0.996	0.001	0.404	0.44	0.029	0.127											2			0.125	0.847	0.028	2
Va14	Jack -Gerdes	Virginia	[(VaCBS seletion*Va17)Va17]	0.003	0.995	0.002	Va14	NSS	0.002	0.996	0.002	0.339	0.372	0.001	0.288											2			0.067	0.929	0.004	2
Va17	Jack -Gerdes	Virginia	Wf9*T8	0.001	0.997	0.002	Va17	NSS	0.001	0.997	0.002	0.331	0.517	0.001	0.151											2			0.003	0.997	0	2
Va22	Jack -Gerdes	Virginia	Va17*C103 backcross	0.003	0.995	0.001	Va22	NSS	0.002	0.997	0.001	0.393	0.453	0.028	0.126											2			0.12	0.879	0.002	2
Va26	Jack -Gerdes	Virginia	Oh43*K155	0.011	0.983	0.005	Va26	NSS	0.002	0.994	0.003	0.526	0.22	0.026	0.227											2			0	0.568	0.431			2
Va35	Jack -Gerdes	Virginia	[(C103*T8)T8]	0.002	0.996	0.002	Va35	NSS	0.002	0.996	0.002	0.175	0.634	0.001	0.19											2			0.072	0.927	0.001	2
Va59	Gerdes	Virginia	[(C103*T8(2))*(K4*C103(2))]	0.003	0.994	0.003																				2			0.066	0.933	0.001	2
Va85	Jack -Gerdes	Virginia	Virginia Long Ear Synthetic	0.003	0.983	0.014	Va85	NSS	0.002	0.992	0.006	0.228	0.289	0.074	0.409											2			0.09	0.838	0.071	2
Va99	Jack -Gerdes	Virginia	Oh07B*Pa91	0.002	0.84	0.158	Va99	Mixed	0.001	0.793	0.205	0.328	0.23	0.129	0.313											2			0	0.839	0.16	2
VaW6		Virginia		0.256	0.724	0.02																					2		0.248	0.677	0.075		2
W117Ht	Jack -Gerdes	Wisconsin	W117=643*Minnesota No.13	0.224	0.617	0.159	W117Ht	Mixed	0.045	0.716	0.239	0.379	0.354	0.001	0.266												2		0.226	0.682	0.092		2
W153R	Jack -Gerdes	Wisconsin	[(la153*W8)la153]	0.002	0.853	0.145	W153R	NSS	0.002	0.827	0.172	0.228	0.347	0.001	0.423											2			0.168	0.774	0.058		2
W182B	Jack -Gerdes	Wisconsin	WD*W22	0.002	0.845	0.153	W182B	Mixed	0.003	0.76	0.237	0.297	0.281	0.023	0.399											2			0.027	0.866	0.107	2
W22	Jack -Gerdes	Wisconsin	III.B10*W25	0.006	0.931	0.063	W22	NSS	0.004	0.855	0.141	0.345	0.341	0.001	0.313											2			0.001	0.875	0.123	2
W22_R-r:std																													0.001	0.875	0.124	2
WD	Gerdes	Wisconsin	Wisconsin No. 25	0.016	0.97	0.014																				2			0.162	0.802	0.036	2
WF9	Jack -Gerdes	Indiana	Reid yellow dent (Indiana station strain)	0.001	0.994	0.005	Wf9	NSS	0.001	0.997	0.002	0.272	0.359	0.001	0.369											2			0	0.991	0.009	2
Yu796_NS		Yugoslavia???		0.026	0.785	0.189																				2			0.188	0.749	0.063		2
SUM																										200	42	22				130	92	43
Ben1																													0.951	0.049	0.001	1
Ben2																													0.924	0.062	0.014	1
Ben3																													0.914	0.068	0.018	1
Gha1																													0.962	0.037	0.001	1
Som1																													0.827	0.166	0.007	1
Som2																													0.716	0.257	0.027		1
Som3																													0.7	0.279	0.02		1
Sud1																													0.784	0.206	0.011		1
Sud2																													0.679	0.32	0.001		1
Sud3																													0.659	0.336	0.005		1
Sud4																													0.693	0.306	0.001		1
Sud7																													0.666	0.333	0.001		1
Sud8																													0.695	0.273	0.033		1
Sud9																													0.878	0.121	0	1
Sud10																													0.696	0.262	0.042		1
Sud11																													0.661	0.336	0.003		1
Sud12																													0.665	0.334	0.001		1
Sud13																													0.521	0.437	0.042			1
Sud14																													0.573	0.406	0.022			1
Sud15																													0.645	0.307	0.047		1
Sud16																													0.58	0.417	0.004			1
Sud17																													0.702	0.297	0.001		1
Sud18																													0.87	0.118	0.012	1
Sud19																													0.703	0.274	0.024		1
Cha1																													0.824	0.155	0.02	1
Cha2																													0.756	0.242	0.003		1
Cha3																													0.707	0.287	0.006		1
Tan1																													0.784	0.207	0.009		1
Tan2																													0.9	0.091	0.009	1
Tan3																													0.83	0.137	0.033	1
Tan4																													0.829	0.159	0.012	1
Tan5																													0.826	0.133	0.041	1
Tan6																													0.837	0.144	0.019	1
Tan7																													0.863	0.108	0.028	1
Tan8																													0.7	0.295	0.005		1
Tan9																													0.583	0.406	0.011		1
Tan10																													0.709	0.25	0.042		1
Tan11																													0.707	0.269	0.023		1
Tan12																													0.698	0.281	0.022		1
Tan13																													0.719	0.243	0.038		1
Tan14																													0.647	0.335	0.018		1
Tan15																													0.704	0.264	0.032		1
Tan16																													0.847	0.149	0.004	1
Tan17																													0.861	0.121	0.017	1
Zam1																													0.509	0.484	0.007			1
Zam2																													0.95	0.05	0	1
Zam3																													0.969	0.031	0.001	1
Spa1																													0.875	0.125	0.001	1

## Sheet: Sheet2
	Disse er fra Flint Garcia			Liu et al 2003. Q values and proportion from historic sources									Liu et al 2003 Table S5 List of Inbreds with their proportional memberships in the model-based subgroups										PZEfinalPOPREMOVED
Sample	TS K=3+	NSS K=3+	SS K=3+	Line	Group	TS	NSS	SS	Tropical Lowland	Southern Dent	Tropical Highland	Northern Flint	Line	TZI	Suwan	CML-late	CML-early	NC	CML-P		Subgroup			TS PZE	NSS PZE	SS PZE			TS K=3+	TS PZE			NSS K=3+	NSS PZE
4226	0.012	0.917	0.071	4226	NSS	0.004	0.863	0.133	0.272	0.538	0.012	0.178											4226	0.196	0.717	0.087			0.012	0.196			0.917	0.717
4722	0.111	0.854	0.035																				4722	0.249	0.685	0.066			0.111	0.249			0.854	0.685
33-16	0.014	0.972	0.014	33-16	NSS	0.004	0.986	0.01	0.001	0.526	0.25	0.223											33-16	0.184	0.774	0.042			0.014	0.184			0.972	0.774
38-11	0.004	0.993	0.003	38-11	NSS	0.004	0.979	0.017	0.344	0.268	0.12	0.268											38-11	0.024	0.859	0.117			0.004	0.024			0.993	0.859
A188	0.006	0.982	0.013	A188	Mixed	0.003	0.799	0.198	0.23	0.444	0.138	0.189											A188	0.222	0.704	0.074			0.006	0.222			0.982	0.704
A214N	0.221	0.017	0.762	A214N	SS	0.038	0.003	0.959	0.352	0.237	0.196	0.214											A214N	0.404	0.07	0.527			0.221	0.404			0.017	0.07
A239	0.002	0.963	0.035	A239	NSS	0.002	0.816	0.182	0.171	0.384	0.13	0.315											A239	0.03	0.826	0.144			0.002	0.03			0.963	0.826
A272	0.859	0.122	0.019	A272	Mixed	0.777	0.213	0.01	0.567	0.097	0.134	0.202											A272	0.664	0.321	0.015			0.859	0.664			0.122	0.321
A441-5	0.464	0.531	0.005	A441-5	Mixed	0.425	0.554	0.021	0.459	0.195	0.043	0.303											A441-5	0.445	0.498	0.058			0.464	0.445			0.531	0.498
A554	0.002	0.979	0.019	A554	NSS	0.001	0.974	0.025	0.335	0.277	0.054	0.334											A554	0.126	0.825	0.049			0.002	0.126			0.979	0.825
A556	0.002	0.994	0.004	A556	NSS	0.001	0.992	0.007	0.33	0.245	0.097	0.328											A556	0.322	0.626	0.052			0.002	0.322			0.994	0.626
A6	0.967	0.03	0.003	A6	TS	0.981	0.016	0.003	0.772	0.073	0.126	0.03											A6	0.975	0.001	0.024			0.967	0.975			0.03	0.001
A619	0.001	0.99	0.009	A619	NSS	0.001	0.998	0.001	0.418	0.238	0.03	0.314											A619	0	0.999	0.001			0.001	0			0.99	0.999
A632	0.004	0.004	0.993	A632	SS	0.002	0.002	0.997	0.239	0.438	0.087	0.236											A632	0	0.2	0.8			0.004	0			0.004	0.2
A634	0.004	0.1	0.897	A634	SS	0.001	0.003	0.996	0.229	0.447	0.102	0.222											A634	0.01	0.262	0.728			0.004	0.01			0.1	0.262
A635	0.004	0.171	0.825	A635	SS	0.001	0.001	0.998	0.338	0.287	0.073	0.301											A635	0.001	0.226	0.773			0.004	0.001			0.171	0.226
A641	0.002	0.481	0.517	A641	SS	0.001	0.063	0.935	0.432	0.489	0.027	0.052											A641	0.08	0.434	0.486			0.002	0.08			0.481	0.434
A654	0.002	0.915	0.083	A654	NSS	0.002	0.95	0.048	0.316	0.368	0.132	0.185											A654	0.184	0.791	0.024			0.002	0.184			0.915	0.791
A659	0.002	0.991	0.006	A659	NSS	0.002	0.959	0.039	0.287	0.405	0.001	0.307											A659	0.047	0.845	0.108			0.002	0.047			0.991	0.845
A661	0.037	0.852	0.111																				A661	0.153	0.731	0.116			0.037	0.153			0.852	0.731
A679	0.011	0.127	0.862	A679	SS	0.001	0.002	0.996	0.407	0.303	0.043	0.247											A679	0.001	0.076	0.923			0.011	0.001			0.127	0.076
A680	0.002	0.004	0.993	A680	SS	0.001	0.002	0.996	0.364	0.348	0.085	0.203											A680	0	0	1			0.002	0			0.004	0
A682	0.001	0.997	0.002	A682	NSS	0.001	0.997	0.002	0.296	0.258	0.086	0.36											A682	0	0.956	0.044			0.001	0			0.997	0.956
Ab28A	0.222	0.776	0.002																				Ab28A	0.237	0.677	0.086			0.222	0.237			0.776	0.677
B10	0.002	0.57	0.429																				B10	0.014	0.499	0.487			0.002	0.014			0.57	0.499
B103	0.009	0.829	0.163	B103	NSS	0.003	0.836	0.161	0.237	0.356	0.182	0.225											B103	0.006	0.836	0.159			0.009	0.006			0.829	0.836
B104	0.002	0.305	0.694	B104	SS	0.001	0.195	0.803	0.386	0.449	0.001	0.164											B104	0	0.334	0.666			0.002	0			0.305	0.334
B105	0.037	0.566	0.397	B105	Mixed	0.007	0.324	0.669	0.398	0.357	0.001	0.244											B105	0.055	0.601	0.344			0.037	0.055			0.566	0.601
B109	0.002	0.003	0.995	B109	SS	0.001	0.001	0.998	0.354	0.343	0.072	0.232											B109	0	0.08	0.92			0.002	0			0.003	0.08
B115	0.092	0.847	0.061																				B115	0.167	0.764	0.069			0.092	0.167			0.847	0.764
B14A	0.001	0.001	0.998	B14A	SS	0.001	0.001	0.999	0.245	0.432	0.063	0.26											B14A	0	0	1			0.001	0			0.001	0
B164	0.011	0.756	0.233	B164	Mixed	0.003	0.8	0.197	0.279	0.396	0.033	0.292											B164	0.128	0.687	0.185			0.011	0.128			0.756	0.687
B2	0.005	0.988	0.007	B2	NSS	0.009	0.983	0.008	0.448	0.334	0.001	0.217											B2	0.094	0.783	0.124			0.005	0.094			0.988	0.783
B37	0.001	0.002	0.997	B37	SS	0.001	0.001	0.998	0.256	0.42	0.083	0.241											B37	0	0.512	0.487			0.001	0			0.002	0.512
B46	0.002	0.784	0.214																				B46	0.002	0.73	0.267			0.002	0.002			0.784	0.73
B52	0.003	0.985	0.012	B52	NSS	0.003	0.927	0.069	0.378	0.359	0.001	0.262											B52	0.022	0.833	0.145			0.003	0.022			0.985	0.833
B57	0.002	0.996	0.002	B57	NSS	0.002	0.989	0.009	0.419	0.306	0.054	0.222											B57	0.21	0.707	0.083			0.002	0.21			0.996	0.707
B64	0.01	0.002	0.988	B64	SS	0.002	0.001	0.997	0.34	0.396	0.062	0.202											B64	0.268	0.114	0.618			0.01	0.268			0.002	0.114
B68	0.001	0.001	0.998	B68	SS	0.001	0.001	0.999	0.294	0.285	0.05	0.37											B68	0.147	0.074	0.779			0.001	0.147			0.001	0.074
B73	0.001	0.001	0.999	B73	SS	0.001	0.001	0.999	0.392	0.298	0.11	0.2											B73	0	0	1			0.001	0			0.001	0
B73Htrhm	0.001	0.001	0.999																				B73Htrhm	0	0	1			0.001	0			0.001	0
B75	0.002	0.993	0.005																				B75	0.091	0.787	0.121			0.002	0.091			0.993	0.787
B76	0.001	0.087	0.912	B76	SS	0.001	0.006	0.993	0.337	0.422	0.037	0.203											B76	0.034	0.579	0.387			0.001	0.034			0.087	0.579
B77	0.002	0.915	0.083	B77	NSS	0.002	0.836	0.162	0.293	0.4	0.089	0.218											B77	0.276	0.682	0.042			0.002	0.276			0.915	0.682
B79	0.002	0.693	0.305	B79	Mixed	0.001	0.696	0.303	0.209	0.382	0.001	0.408											B79	0.001	0.796	0.203			0.002	0.001			0.693	0.796
B84	0.001	0.003	0.996	B84	SS	0.001	0.001	0.998	0.266	0.428	0.076	0.23											B84	0.023	0.309	0.668			0.001	0.023			0.003	0.309
B97	0.003	0.981	0.016	B97	NSS	0.001	0.989	0.009	0.426	0.274	0.005	0.295											B97	0.092	0.757	0.152			0.003	0.092			0.981	0.757
C103	0.001	0.997	0.002	C103	NSS	0.001	0.997	0.002	0.281	0.332	0.001	0.386											C103	0	1	0			0.001	0			0.997	1
C123	0.002	0.952	0.047	C123	NSS	0.002	0.969	0.028	0.219	0.428	0.001	0.352											C123	0.105	0.881	0.014			0.002	0.105			0.952	0.881
C49A	0.016	0.841	0.143	C49A	Mixed	0.004	0.796	0.2	0.371	0.532	0.001	0.096											C49A	0.108	0.776	0.115			0.016	0.108			0.841	0.776
CH701-30	0.003	0.993	0.004																				CH701-30	0.092	0.776	0.132			0.003	0.092			0.993	0.776
CH9	0.006	0.992	0.003																				CH9	0.107	0.837	0.056			0.006	0.107			0.992	0.837
CI.7	0.001	0.994	0.004	CI.7	NSS	0.002	0.98	0.018	0.194	0.366	0.19	0.25											CI.7	0.141	0.741	0.118			0.001	0.141			0.994	0.741
CI187-2	0.002	0.992	0.006																				CI187-2	0.001	0.773	0.226			0.002	0.001			0.992	0.773
CI21E	0.014	0.866	0.119	CI.21E	NSS	0.006	0.885	0.108	0.179	0.461	0.118	0.242											CI21E	0.111	0.617	0.272			0.014	0.111			0.866	0.617
CI28A	0.247	0.749	0.004																				CI28A	0.303	0.62	0.077			0.247	0.303			0.749	0.62
CI31A	0.004	0.994	0.002																				CI31A	0.221	0.693	0.086			0.004	0.221			0.994	0.693
CI3A	0.012	0.905	0.083	CI.31A	NSS	0.002	0.996	0.002	0.299	0.449	0.001	0.251											CI3A	0.157	0.753	0.09			0.012	0.157			0.905	0.753
CI64	0.002	0.988	0.011	CI.64	NSS	0.002	0.91	0.089	0.32	0.45	0.001	0.229											CI64	0.409	0.558	0.033			0.002	0.409			0.988	0.558
CI66	0.054	0.935	0.011	CI.66	NSS	0.006	0.979	0.015	0.289	0.438	0.272	0.001											CI66	0.379	0.579	0.041			0.054	0.379			0.935	0.579
CI90C	0.26	0.737	0.003																				CI90C	0.311	0.608	0.081			0.26	0.311			0.737	0.608
CI91B	0.002	0.997	0.002																				CI91B	0.004	0.766	0.23			0.002	0.004			0.997	0.766
CM105	0.001	0.004	0.995	CM105	SS	0.001	0.001	0.998	0.289	0.387	0.001	0.323											CM105	0	0.334	0.666			0.001	0			0.004	0.334
CM174	0.001	0.002	0.997	CM174	SS	0.001	0.001	0.998	0.29	0.357	0.001	0.352											CM174	0	0.328	0.671			0.001	0			0.002	0.328
CM37	0.017	0.969	0.013	CM37	NSS	0.001	0.98	0.019	0.15	0.47	0.104	0.276											CM37	0.133	0.813	0.054			0.017	0.133			0.969	0.813
CM7	0.002	0.939	0.059	CM7	NSS	0.001	0.991	0.007	0.135	0.509	0.114	0.242											CM7	0.232	0.674	0.094			0.002	0.232			0.939	0.674
CML10	0.995	0.002	0.002	CML10	TS	0.997	0.002	0.002	0.831	0.168	0.001	0.001	CML10	0	0	0	0	0	0.998		CML-P		CML10	0.999	0	0			0.995	0.999			0.002	0
CML103	0.992	0.005	0.003	CML103	TS	0.993	0.003	0.004	0.516	0.306	0.08	0.099	CML103	0.001	0.001	0.996	0.001	0.001	0.001		CML-late		CML103	0.74	0.218	0.042			0.992	0.74			0.005	0.218
CML108	0.899	0.099	0.002	CML108	TS	0.812	0.185	0.003	0.474	0.166	0.287	0.074	CML108	0.002	0.44	0.187	0.008	0.001	0.362		TS-mixed		CML108	0.779	0.216	0.005			0.899	0.779			0.099	0.216
CML11	0.995	0.002	0.003	CML11	TS	0.996	0.001	0.003	0.775	0.116	0.085	0.024	CML11	0	0	0	0	0	0.998		CML-P		CML11	0.999	0	0			0.995	0.999			0.002	0
CML14	0.998	0.001	0.001	CML14	TS	0.998	0.001	0.001	0.554	0.069	0.298	0.079	CML14	0.13	0.001	0.002	0.848	0.003	0.017		CML-early		CML14	0.986	0.013	0.002			0.998	0.986			0.001	0.013
CML154Q	0.993	0.005	0.002																				CML154Q	0.953	0.045	0.002			0.993	0.953			0.005	0.045
CML157Q	0.978	0.018	0.004																				CML157Q	0.933	0.062	0.004			0.978	0.933			0.018	0.062
CML158Q	0.971	0.018	0.01																				CML158Q	0.951	0.036	0.013			0.971	0.951			0.018	0.036
CML218	0.689	0.301	0.01	CML218	Mixed	0.722	0.215	0.063	0.679	0.063	0.217	0.041											CML218	0.936	0.063	0.001			0.689	0.936			0.301	0.063
CML220	0.887	0.053	0.059	CML220	TS	0.838	0.057	0.105	0.505	0.17	0.324	0.001	CML220	0.002	0.001	0.994	0.001	0.001	0.001		CML-late		CML220	0.926	0.062	0.012			0.887	0.926			0.053	0.062
CML228	0.995	0.002	0.003	CML228	TS	0.995	0.003	0.003	0.503	0.17	0.203	0.176	CML228	0.001	0.997	0	0	0.001	0		Suwan		CML228	0.965	0.034	0.002			0.995	0.965			0.002	0.034
CML238	0.995	0.004	0.001	CML238	TS	0.977	0.021	0.002	0.571	0.01	0.396	0.023	CML238	0.989	0.001	0.001	0.005	0.004	0.001		TZI		CML238	0.935	0.065	0			0.995	0.935			0.004	0.065
CML247	0.991	0.006	0.003	CML247	TS	0.989	0.005	0.006	0.666	0.075	0.258	0.001	CML247	0.002	0.001	0.004	0.969	0.001	0.023		CML-early		CML247	0.97	0.03	0			0.991	0.97			0.006	0.03
CML254	0.993	0.006	0.001	CML254	TS	0.979	0.019	0.002	0.624	0.001	0.269	0.106	CML254	0.001	0.001	0.996	0.001	0	0.002		CML-late		CML254	0.993	0.006	0.001			0.993	0.993			0.006	0.006
CML258	0.996	0.002	0.001	CML258	TS	0.997	0.002	0.001	0.648	0.069	0.261	0.023	CML258	0.001	0.001	0.904	0.017	0.011	0.067		CML-late		CML258	0.997	0	0.003			0.996	0.997			0.002	0
CML261	0.981	0.004	0.016	CML261	TS	0.988	0.004	0.008	0.68	0.141	0.179	0.001	CML261	0.001	0	0.996	0.001	0.001	0.001		CML-late		CML261	0.967	0.032	0.002			0.981	0.967			0.004	0.032
CML264	0.997	0.001	0.002	CML264	TS	0.997	0.001	0.002	0.719	0.045	0.188	0.048	CML264	0	0	0.998	0	0	0		CML-late		CML264	0.992	0.003	0.006			0.997	0.992			0.001	0.003
CML277	0.995	0.004	0.001	CML277	TS	0.996	0.002	0.001	0.842	0.157	0.001	0.001	CML277	0.001	0.006	0.001	0.001	0.001	0.99		CML-P		CML277	0.975	0.024	0.001			0.995	0.975			0.004	0.024
CML281	0.931	0.046	0.023	CML281	TS	0.87	0.08	0.05	0.546	0.166	0.249	0.039	CML281	0.001	0.001	0.001	0.001	0.001	0.997		CML-P		CML281	0.97	0.015	0.015			0.931	0.97			0.046	0.015
CML287	0.974	0.022	0.004	CML287	TS	0.981	0.014	0.006	0.71	0.057	0.232	0.001	CML287	0.996	0.001	0.001	0.001	0.001	0.001		TZI		CML287	0.953	0.047	0.001			0.974	0.953			0.022	0.047
CML311	0.882	0.114	0.004	CML311	TS	0.838	0.15	0.012	0.566	0.18	0.253	0.001	CML311	0.001	0.001	0.001	0.996	0	0.001		CML-early		CML311	0.868	0.121	0.012			0.882	0.868			0.114	0.121
CML314	0.995	0.002	0.003	CML314	TS	0.995	0.002	0.003	0.782	0.082	0.135	0.001	CML314	0.004	0.005	0.983	0.001	0.003	0.005		CML-late		CML314	0.947	0.052	0.001			0.995	0.947			0.002	0.052
CML321	0.966	0.008	0.027	CML321	TS	0.971	0.014	0.015	0.796	0.019	0.12	0.066	CML321	0.001	0.002	0.002	0.993	0.001	0.002		CML-early		CML321	0.934	0.065	0.001			0.966	0.934			0.008	0.065
CML322	0.985	0.005	0.01	CML322	TS	0.98	0.004	0.016	0.666	0.159	0.162	0.013	CML322	0	0	0	0.998	0.001	0.001		CML-early		CML322	0.821	0.114	0.065			0.985	0.821			0.005	0.114
CML323	0.653	0.34	0.007	CML323	Mixed	0.619	0.365	0.016	0.44	0.24	0.319	0.001											CML323	0.722	0.209	0.069			0.653	0.722			0.34	0.209
CML328	0.641	0.357	0.002	CML328	Mixed	0.547	0.451	0.002	0.693	0.221	0.001	0.086											CML328	0.827	0.17	0.003			0.641	0.827			0.357	0.17
CML331	0.994	0.003	0.002	CML331	TS	0.99	0.006	0.004	0.773	0.145	0.001	0.082	CML331	0	0	0	0.998	0	0		CML-early		CML331	0.975	0.001	0.024			0.994	0.975			0.003	0.001
CML332	0.994	0.003	0.002	CML332	TS	0.985	0.011	0.004	0.682	0.144	0.11	0.065	CML332	0	0	0	0.998	0	0		CML-early		CML332	0.998	0.001	0.001			0.994	0.998			0.003	0.001
CML333	0.959	0.029	0.013	CML333	TS	0.908	0.078	0.015	0.637	0.027	0.181	0.154	CML333	0.035	0.002	0.011	0.001	0.001	0.951		CML-P		CML333	0.825	0.138	0.037			0.959	0.825			0.029	0.138
CML341	0.995	0.004	0.002	CML341	TS	0.993	0.006	0.001	0.718	0.067	0.188	0.027	CML341	0.001	0	0.001	0.001	0.001	0.996		CML-P		CML341	0.988	0.001	0.011			0.995	0.988			0.004	0.001
CML38	0.997	0.002	0.001	CML38	TS	0.997	0.002	0.001	0.697	0.137	0.133	0.033	CML38	0.744	0.019	0.23	0.002	0.002	0.003		TS-mixed		CML38	0.984	0.015	0.001			0.997	0.984			0.002	0.015
CML45	0.997	0.002	0.001	CML45	TS	0.997	0.002	0.001	0.746	0.053	0.199	0.001	CML45	0.001	0.002	0.001	0.001	0.001	0.995		CML-P		CML45	0.998	0.002	0			0.997	0.998			0.002	0.002
CML5	0.965	0.034	0.001	CML5	TS	0.965	0.033	0.002	0.579	0.154	0.257	0.01	CML5	0.003	0.001	0.99	0.001	0.003	0.002		CML-late		CML5	0.968	0.027	0.004			0.965	0.968			0.034	0.027
CML52	0.988	0.01	0.002	CML52	TS	0.993	0.004	0.003	0.626	0.097	0.276	0.001	CML52	0.975	0.019	0.002	0.002	0.001	0.001		TZI		CML52	0.949	0.021	0.03			0.988	0.949			0.01	0.021
CML61	0.994	0.004	0.002	CML61	TS	0.996	0.003	0.002	0.631	0.078	0.214	0.076	CML61	0.001	0.001	0.997	0	0.001	0		CML-late		CML61	0.962	0.001	0.036			0.994	0.962			0.004	0.001
CML69	0.966	0.028	0.006	CML69	TS	0.949	0.023	0.027	0.695	0.066	0.238	0.001	CML69	0.007	0.873	0.005	0.001	0.043	0.07		Suwan		CML69	0.96	0.038	0.001			0.966	0.96			0.028	0.038
CML77	0.693	0.302	0.005	CML77	Mixed	0.663	0.325	0.012	0.646	0.15	0.098	0.106											CML77	0.812	0.158	0.03			0.693	0.812			0.302	0.158
CML91	0.767	0.218	0.015	CML91	Mixed	0.792	0.201	0.007	0.487	0.137	0.274	0.102											CML91	0.782	0.182	0.036			0.767	0.782			0.218	0.182
CML92	0.629	0.275	0.096	CML92	Mixed	0.637	0.097	0.266	0.788	0.111	0.086	0.016											CML92	0.747	0.171	0.082			0.629	0.747			0.275	0.171
CMV3	0.006	0.847	0.147	CMV3	Mixed	0.006	0.697	0.297	0.206	0.362	0.069	0.364											CMV3	0.146	0.751	0.103			0.006	0.146			0.847	0.751
CO106	0.011	0.973	0.016	CO106	NSS	0.004	0.97	0.026	0.081	0.413	0.197	0.309											CO106	0.165	0.764	0.071			0.011	0.165			0.973	0.764
CO125	0.012	0.967	0.021	CO125	NSS	0.002	0.991	0.007	0.251	0.364	0.222	0.163											CO125	0.22	0.69	0.09			0.012	0.22			0.967	0.69
CO255	0.344	0.647	0.009	CO255	Mixed	0.218	0.776	0.006	0.162	0.212	0.107	0.518											CO255	0.317	0.634	0.049			0.344	0.317			0.647	0.634
D940Y	0.382	0.614	0.004	D940Y	Mixed	0.295	0.701	0.004	0.384	0.259	0.056	0.301											D940Y	0.297	0.633	0.07			0.382	0.297			0.614	0.633
DE_2	0.001	0.979	0.02	De2	NSS	0.001	0.883	0.116	0.265	0.387	0.083	0.265											DE_2	0.112	0.813	0.075			0.001	0.112			0.979	0.813
DE_3	0.026	0.734	0.24	De3	Mixed	0.005	0.574	0.42	0.375	0.409	0.083	0.133											DE_3	0.125	0.698	0.177			0.026	0.125			0.734	0.698
DE1	0.002	0.98	0.018																				DE1	0.113	0.848	0.04			0.002	0.113			0.98	0.848
DE811	0.003	0.218	0.779	De811	SS	0.002	0.028	0.97	0.233	0.254	0.131	0.383											DE811	0.171	0.354	0.475			0.003	0.171			0.218	0.354
E2558W	0.07	0.923	0.006	E2558W	NSS	0.031	0.947	0.022	0.36	0.455	0.065	0.121											E2558W	0.346	0.597	0.056			0.07	0.346			0.923	0.597
EP1	0.537	0.461	0.001	EP1	Mixed	0.463	0.535	0.001	0.305	0.032	0.254	0.41											EP1	0.408	0.56	0.032			0.537	0.408			0.461	0.56
F2834T	0.553	0.421	0.026	F2834T	Mixed	0.468	0.521	0.012	0.575	0.199	0.001	0.225											F2834T	0.618	0.342	0.04			0.553	0.618			0.421	0.342
F44	0.369	0.62	0.01	F44	NSS	0.176	0.821	0.003	0.293	0.408	0.001	0.299											F44	0.426	0.479	0.095			0.369	0.426			0.62	0.479
F6	0.25	0.745	0.005	F6	NSS	0.009	0.988	0.003	0.253	0.46	0.001	0.287											F6	0.348	0.586	0.066			0.25	0.348			0.745	0.586
F7	0.322	0.608	0.07	F7	Mixed	0.057	0.635	0.308	0.351	0.028	0.001	0.62											F7	0.312	0.643	0.044			0.322	0.312			0.608	0.643
GA209	0.017	0.979	0.004	Ga209	NSS	0.013	0.97	0.017	0.293	0.463	0.042	0.202											GA209	0.312	0.587	0.101			0.017	0.312			0.979	0.587
GT112	0.153	0.839	0.008	GT112	NSS	0.013	0.979	0.007	0.47	0.332	0.044	0.154											GT112	0.39	0.595	0.014			0.153	0.39			0.839	0.595
H105W	0.038	0.209	0.753																				H105W	0.067	0.402	0.532			0.038	0.067			0.209	0.402
H49	0.003	0.995	0.002	H49	NSS	0.002	0.996	0.002	0.381	0.363	0.001	0.256											H49	0.074	0.912	0.013			0.003	0.074			0.995	0.912
H84	0.004	0.281	0.714	H84	SS	0.001	0.113	0.885	0.238	0.533	0.079	0.15											H84	0.041	0.63	0.329			0.004	0.041			0.281	0.63
H91	0.001	0.002	0.997	H91	SS	0.001	0.001	0.999	0.325	0.395	0.001	0.279											H91	0	0.046	0.954			0.001	0			0.002	0.046
H95	0.101	0.898	0.001	H95	NSS	0.016	0.983	0.001	0.533	0.245	0.055	0.168											H95	0.127	0.839	0.034			0.101	0.127			0.898	0.839
H99	0.002	0.997	0.001	H99	NSS	0.001	0.997	0.001	0.377	0.5	0.001	0.122											H99	0.094	0.849	0.057			0.002	0.094			0.997	0.849
Hi27	0.774	0.019	0.207	Hi27	Mixed	0.699	0.003	0.298	0.663	0.03	0.213	0.095											Hi27	0.796	0.027	0.177			0.774	0.796			0.019	0.027
Hy	0.024	0.898	0.079	HP301	Popcorn	N/A	N/A	N/A	0.319	0.247	0.082	0.352											Hy	0.007	0.706	0.287			0.024	0.007			0.898	0.706
I137TN	0.459	0.539	0.002	Hy	NSS	0.005	0.928	0.067	0.114	0.527	0.065	0.294											I137TN	0.56	0.408	0.032			0.459	0.56			0.539	0.408
I205	0.003	0.767	0.23	I137TN	Mixed	0.37	0.625	0.005	0.566	0.216	0.046	0.172											I205	0.022	0.777	0.201			0.003	0.022			0.767	0.777
K148	0.027	0.886	0.087	Il677a	Sweet	N/A	N/A	N/A	0.293	0.169	0.049	0.489											K148	0.226	0.718	0.056			0.027	0.226			0.886	0.718
K4	0.017	0.873	0.11																				K4	0.174	0.703	0.123			0.017	0.174			0.873	0.703
K55	0.01	0.98	0.01																				K55	0.3	0.629	0.07			0.01	0.3			0.98	0.629
K64	0.002	0.965	0.033	K55	NSS	0.003	0.992	0.005	0.204	0.611	0.065	0.12											K64	0.241	0.691	0.068			0.002	0.241			0.965	0.691
Ki11	0.98	0.017	0.003	K64	NSS	0.002	0.905	0.093	0.244	0.49	0.001	0.266											Ki11	0.839	0.137	0.024			0.98	0.839			0.017	0.137
Ki14	0.994	0.003	0.003	Ki11	TS	0.975	0.022	0.003	0.701	0.083	0.001	0.215											Ki14	0.864	0.113	0.022			0.994	0.864			0.003	0.113
Ki2021	0.991	0.005	0.004	Ki14	TS	0.994	0.003	0.004	0.787	0.143	0.069	0.001	Ki14	0	0.998	0	0	0	0		Suwan		Ki2021	0.912	0.086	0.002			0.991	0.912			0.005	0.086
Ki21	0.606	0.393	0.001										Ki2007	0	0.999	0	0	0	0		Suwan		Ki21	0.562	0.415	0.023			0.606	0.562			0.393	0.415
Ki3	0.997	0.002	0.001										Ki3	0	0.999	0	0	0	0		Suwan		Ki3	0.988	0.007	0.005			0.997	0.988			0.002	0.007
Ki43	0.923	0.048	0.029	Ki3	TS	0.993	0.005	0.002	0.696	0.099	0.151	0.055											Ki43	0.887	0.112	0			0.923	0.887			0.048	0.112
Ki44	0.981	0.018	0.001	Ki43	Mixed	0.704	0.261	0.034	0.672	0.15	0.106	0.072											Ki44	0.826	0.153	0.022			0.981	0.826			0.018	0.153
Ky21	0.133	0.859	0.008	Ki44	TS	0.991	0.008	0.002	0.798	0.105	0.001	0.096	Ki44	0.009	0.984	0.002	0.002	0.002	0.002		Suwan		Ky21	0.249	0.612	0.138			0.133	0.249			0.859	0.612
Ky226	0.258	0.732	0.011	Ky21	NSS	0.037	0.851	0.111	0.299	0.44	0.001	0.261											Ky226	0.465	0.399	0.136			0.258	0.465			0.732	0.399
Ky228	0.157	0.709	0.134	Ky226	Mixed	0.223	0.774	0.004	0.382	0.334	0.145	0.139											Ky228	0.264	0.617	0.119			0.157	0.264			0.709	0.617
L317	0.009	0.99	0.001	Ky228	Mixed	0.018	0.708	0.274	0.259	0.499	0.017	0.226											L317	0.196	0.746	0.058			0.009	0.196			0.99	0.746
L578	0.696	0.297	0.007	L317	NSS	0.002	0.996	0.001	0.338	0.329	0.001	0.332											L578	0.497	0.457	0.046			0.696	0.497			0.297	0.457
M14	0.139	0.849	0.012	L578	Mixed	0.531	0.464	0.005	0.571	0.251	0.059	0.118											M14	0.04	0.819	0.141			0.139	0.04			0.849	0.819
M162W	0.002	0.996	0.002	M14	NSS	0.054	0.943	0.003	0.348	0.274	0.001	0.377											M162W	0.435	0.558	0.008			0.002	0.435			0.996	0.558
M37W	0.584	0.404	0.012	M162W	NSS	0.002	0.993	0.005	0.348	0.38	0.094	0.177											M37W	0.564	0.394	0.042			0.584	0.564			0.404	0.394
MEF156-55-2	0.139	0.854	0.007	M37W	Mixed	0.554	0.435	0.011	0.584	0.21	0.001	0.205											MEF156-55-2	0.155	0.804	0.041			0.139	0.155			0.854	0.804
Mo17	0.001	0.998	0.001																				Mo17	0	0.962	0.038			0.001	0			0.998	0.962
Mo18W	0.683	0.307	0.011	Mo17	NSS	0.001	0.997	0.001	0.31	0.4	0.001	0.288											Mo18W	0.653	0.346	0			0.683	0.653			0.307	0.346
Mo1W	0.168	0.828	0.004	Mo18W	Mixed	0.622	0.362	0.017	0.439	0.229	0.248	0.085											Mo1W	0.218	0.781	0.001			0.168	0.218			0.828	0.781
Mo24W	0.165	0.727	0.108	Mo1W	NSS	0.02	0.977	0.002	0.329	0.372	0.149	0.15											Mo24W	0.34	0.588	0.071			0.165	0.34			0.727	0.588
Mo44	0.002	0.996	0.002	Mo24W	Mixed	0.043	0.756	0.201	0.411	0.399	0.001	0.189											Mo44	0.002	0.875	0.123			0.002	0.002			0.996	0.875
Mo45	0.232	0.516	0.252	Mo44	NSS	0.001	0.997	0.002	0.274	0.396	0.169	0.161											Mo45	0.335	0.557	0.108			0.232	0.335			0.516	0.557
Mo46	0.011	0.838	0.152																				Mo46	0.18	0.695	0.125			0.011	0.18			0.838	0.695
Mo47	0.196	0.624	0.18																				Mo47	0.379	0.461	0.159			0.196	0.379			0.624	0.461
MoG	0.002	0.996	0.002																				MoG	0.198	0.725	0.078			0.002	0.198			0.996	0.725
Mp339	0.258	0.641	0.102																				Mp339	0.463	0.475	0.062			0.258	0.463			0.641	0.475
MS1334	0.114	0.884	0.002	Mp339	Mixed	0.234	0.643	0.123	0.527	0.212	0.001	0.261											MS1334	0.218	0.707	0.075			0.114	0.218			0.884	0.707
MS153	0.073	0.865	0.063	MS1334	NSS	0.029	0.969	0.002	0.407	0.341	0.001	0.251											MS153	0.105	0.799	0.096			0.073	0.105			0.865	0.799
MS71	0.001	0.997	0.002	MS153	Mixed	0.054	0.745	0.201	0.394	0.279	0.104	0.224											MS71	0.025	0.856	0.118			0.001	0.025			0.997	0.856
Mt42	0.231	0.765	0.004	MS71	NSS	0.001	0.998	0.001	0.296	0.403	0.093	0.208											Mt42	0.228	0.66	0.112			0.231	0.228			0.765	0.66
N192	0.001	0.001	0.998	Mt42	NSS	0.128	0.863	0.009	0.341	0.28	0.028	0.351											N192	0	0	1			0.001	0			0.001	0
N28Ht	0.002	0.447	0.551	N192	SS	0.001	0.001	0.998	0.404	0.395	0.045	0.155											N28Ht	0.065	0.592	0.342			0.002	0.065			0.447	0.592
N6	0.003	0.98	0.017	N28Ht	SS	0.001	0.146	0.853	0.123	0.501	0.13	0.247											N6	0.118	0.792	0.091			0.003	0.118			0.98	0.792
N7A	0.002	0.503	0.494	N6	NSS	0.002	0.985	0.013	0.226	0.254	0.007	0.512											N7A	0.008	0.593	0.399			0.002	0.008			0.503	0.593
NC222	0.122	0.874	0.004	N7A	Mixed	0.001	0.348	0.651	0.367	0.45	0.001	0.181											NC222	0.259	0.669	0.073			0.122	0.259			0.874	0.669
NC230	0.002	0.994	0.004																				NC230	0.29	0.631	0.079			0.002	0.29			0.994	0.631
NC232	0.094	0.839	0.068																				NC232	0.381	0.545	0.074			0.094	0.381			0.839	0.545
NC236	0.002	0.974	0.023																				NC236	0.221	0.687	0.092			0.002	0.221			0.974	0.687
NC238	0.007	0.989	0.004																				NC238	0.35	0.594	0.056			0.007	0.35			0.989	0.594
NC250	0.002	0.057	0.941																				NC250	0.281	0.356	0.363			0.002	0.281			0.057	0.356
NC258	0.001	0.997	0.001	NC250	SS	0.002	0.088	0.911	0.325	0.422	0.001	0.252											NC258	0	1	0			0.001	0			0.997	1
NC260	0.003	0.992	0.005	NC258	NSS	0.001	0.997	0.001	0.287	0.393	0.001	0.319											NC260	0.085	0.828	0.087			0.003	0.085			0.992	0.828
NC262	0.001	0.991	0.007	NC260	NSS	0.003	0.994	0.003	0.245	0.469	0.091	0.195											NC262	0	1	0			0.001	0			0.991	1
NC264	0.967	0.018	0.015	NC262	NSS	0.002	0.994	0.004	0.247	0.36	0.034	0.359											NC264	0.555	0.432	0.012			0.967	0.555			0.018	0.432
NC290A	0.001	0.984	0.015	NC264	Mixed	0.627	0.359	0.014	0.604	0.18	0.022	0.195											NC290A	0	1	0			0.001	0			0.984	1
NC294	0.001	0.001	0.998																				NC294	0.001	0.141	0.858			0.001	0.001			0.001	0.141
NC296	0.997	0.001	0.002	NC294	SS	0.001	0.002	0.998	0.375	0.328	0.088	0.209											NC296	1	0	0			0.997	1			0.001	0
NC296A	0.997	0.001	0.002	NC296	TS	0.997	0.001	0.002	0.778	0.167	0.054	0.001	NC296	0	0	0	0	0.999	0		NC		NC296A	1	0	0			0.997	1			0.001	0
NC298	0.998	0.001	0.001																				NC298	1	0	0			0.998	1			0.001	0
NC300	0.995	0.003	0.002	NC298	TS	0.998	0.001	0.001	0.682	0.142	0.122	0.055	NC298	0	0	0	0	0.999	0		NC		NC300	0.998	0.001	0			0.995	0.998			0.003	0.001
NC302	0.996	0.003	0.002	NC300	TS	0.979	0.017	0.004	0.708	0.229	0.001	0.062	NC300	0.547	0.194	0.002	0.002	0.253	0.002		TS-mixed		NC302	1	0	0			0.996	1			0.003	0
NC304	0.997	0.002	0.001																				NC304	1	0	0			0.997	1			0.002	0
NC306	0.001	0.001	0.998	NC304	TS	0.995	0.004	0.001	0.699	0.144	0.129	0.029	NC304	0.001	0	0	0	0.998	0.001		NC		NC306	0.036	0.001	0.964			0.001	0.036			0.001	0.001
NC310	0.001	0.001	0.999																				NC310	0	0	1			0.001	0			0.001	0
NC314	0.001	0.001	0.998																				NC314	0.084	0.208	0.708			0.001	0.084			0.001	0.208
NC318	0.966	0.032	0.002																				NC318	0.514	0.459	0.028			0.966	0.514			0.032	0.459
NC320	0.991	0.005	0.004																				NC320	0.526	0.44	0.033			0.991	0.526			0.005	0.44
NC324	0.001	0.001	0.999	NC320	Mixed	0.537	0.457	0.006	0.401	0.298	0.134	0.167											NC324	0.137	0.199	0.664			0.001	0.137			0.001	0.199
NC326	0.001	0.001	0.998																				NC326	0	0	1			0.001	0			0.001	0
NC328	0.001	0.001	0.998																				NC328	0	0	1			0.001	0			0.001	0
NC33	0.01	0.862	0.129	NC328	SS	0.001	0.001	0.998	0.424	0.318	0.087	0.172											NC33	0.272	0.677	0.05			0.01	0.272			0.862	0.677
NC336	0.997	0.001	0.002																				NC336	1	0	0			0.997	1			0.001	0
NC338	0.995	0.003	0.002	NC336	TS	0.998	0.001	0.001	0.696	0.164	0.139	0.001	NC336	0	0	0	0	0.999	0		NC		NC338	1	0	0			0.995	1			0.003	0
NC340	0.987	0.004	0.009	NC338	TS	0.996	0.002	0.002	0.818	0.088	0.093	0.001	NC338	0.001	0	0	0.001	0.997	0		NC		NC340	0.999	0	0			0.987	0.999			0.004	0
NC342	0.001	0.994	0.005																				NC342	0	1	0			0.001	0			0.994	1
NC344	0.001	0.997	0.002																				NC344	0	1	0			0.001	0			0.997	1
NC346	0.997	0.001	0.002																				NC346	1	0	0			0.997	1			0.001	0
NC348	0.997	0.001	0.001																				NC348	1	0	0			0.997	1			0.001	0
NC350	0.995	0.002	0.003	NC348	TS	0.998	0.001	0.001	0.665	0.201	0.134	0.001	NC348	0	0	0	0	0.999	0		NC		NC350	1	0	0			0.995	1			0.002	0
NC352	0.996	0.001	0.003	NC350	TS	0.995	0.002	0.003	0.839	0.159	0.001	0.001	NC350	0	0	0	0	0.998	0		NC		NC352	1	0	0			0.996	1			0.001	0
NC354	0.989	0.001	0.01	NC352	TS	0.997	0.001	0.002	0.78	0.047	0.173	0.001	NC352	0	0	0	0	0.999	0		NC		NC354	1	0	0			0.989	1			0.001	0
NC356	0.968	0.031	0.001	NC354	TS	0.996	0.001	0.003	0.709	0.092	0.197	0.001	NC354	0.01	0.001	0	0.001	0.987	0.001		NC		NC356	0.932	0.068	0			0.968	0.932			0.031	0.068
NC358	0.856	0.143	0.001	NC356	TS	0.97	0.029	0.001	0.717	0.104	0.113	0.066	NC356	0.723	0.001	0	0	0.275	0		TS-mixed		NC358	0.898	0.101	0			0.856	0.898			0.143	0.101
NC360	0.523	0.475	0.001	NC358	TS	0.865	0.132	0.002	0.533	0.275	0.147	0.046	NC358	0.994	0.001	0.001	0.001	0.002	0.001		TZI		NC360	0.416	0.584	0			0.523	0.416			0.475	0.584
NC362	0.458	0.54	0.002	NC360	Mixed	0.508	0.491	0.001	0.299	0.156	0.322	0.224											NC362	0.278	0.722	0			0.458	0.278			0.54	0.722
NC364	0.492	0.507	0.002	NC362	Mixed	0.369	0.63	0.001	0.317	0.264	0.255	0.164											NC364	0.278	0.722	0			0.492	0.278			0.507	0.722
NC366	0.514	0.467	0.018	NC364	Mixed	0.397	0.602	0.001	0.35	0.252	0.252	0.146											NC366	0.573	0.42	0.008			0.514	0.573			0.467	0.42
NC368	0.001	0.003	0.996	NC366	Mixed	0.471	0.519	0.01	0.457	0.333	0.204	0.007											NC368	0.154	0.001	0.846			0.001	0.154			0.003	0.001
ND246	0.236	0.76	0.004	NC368	SS	0.002	0.011	0.987	0.375	0.312	0.049	0.264											ND246	0.184	0.745	0.071			0.236	0.184			0.76	0.745
Oh40B	0.002	0.996	0.002	ND246	NSS	0.166	0.827	0.007	0.194	0.329	0.13	0.347											Oh40B	0	0.971	0.029			0.002	0			0.996	0.971
Oh43	0.001	0.998	0.001	Oh40B	NSS	0.001	0.997	0.001	0.374	0.15	0.001	0.476											Oh43	0	0.998	0.002			0.001	0			0.998	0.998
Oh43E	0.001	0.997	0.002	Oh43	NSS	0.001	0.998	0.001	0.379	0.257	0.033	0.331											Oh43E	0	1	0			0.001	0			0.997	1
Oh603	0.329	0.669	0.002	Oh43E	NSS	0.001	0.998	0.001	0.347	0.277	0.001	0.375											Oh603	0.406	0.536	0.058			0.329	0.406			0.669	0.536
Oh7B	0.002	0.967	0.031	Oh603	Mixed	0.208	0.79	0.003	0.296	0.26	0.256	0.188											Oh7B	0.047	0.752	0.201			0.002	0.047			0.967	0.752
Os420	0.001	0.983	0.016	Oh7B	Mixed	0.002	0.734	0.264	0.385	0.378	0.085	0.152											Os420	0.059	0.791	0.15			0.001	0.059			0.983	0.791
Pa762	0.001	0.998	0.001	P39	Sweet	N/A	N/A	N/A	0.001	0.071	0.087	0.841											Pa762	0	1	0			0.001	0			0.998	1
Pa875	0.02	0.979	0.002	Pa762	NSS	0.001	0.998	0.001	0.459	0.243	0.001	0.297											Pa875	0.279	0.661	0.06			0.02	0.279			0.979	0.661
Pa880	0.005	0.993	0.002	Pa875	NSS	0.008	0.989	0.003	0.456	0.255	0.001	0.288											Pa880	0.252	0.675	0.072			0.005	0.252			0.993	0.675
PA91	0.002	0.997	0.001	Pa880	NSS	0.002	0.996	0.002	0.289	0.492	0.056	0.162											PA91	0	0.981	0.019			0.002	0			0.997	0.981
R109B	0.032	0.855	0.113	Pa91	NSS	0.002	0.997	0.001	0.382	0.258	0.063	0.299											R109B	0.17	0.707	0.123			0.032	0.17			0.855	0.707
R168	0.002	0.996	0.002	R109B	NSS	0.003	0.89	0.107	0.222	0.265	0.194	0.318											R168	0	0.89	0.109			0.002	0			0.996	0.89
R177	0.002	0.875	0.122	R168	NSS	0.001	0.997	0.002	0.272	0.335	0.066	0.327											R177	0.064	0.899	0.037			0.002	0.064			0.875	0.899
R229	0.007	0.002	0.991	R177	NSS	0.002	0.845	0.154	0.337	0.292	0.001	0.37											R229	0.047	0	0.952			0.007	0.047			0.002	0
R4	0.003	0.979	0.019	R229	SS	0.001	0.001	0.998	0.45	0.288	0.095	0.167											R4	0	0.865	0.134			0.003	0			0.979	0.865
SC213R	0.419	0.579	0.002	SA24	Popcorn	N/A	N/A	N/A	0.204	0.191	0.178	0.428											SC213R	0.321	0.675	0.004			0.419	0.321			0.579	0.675
SC357	0.375	0.622	0.003	SC213R	NSS	0.163	0.835	0.002	0.649	0.276	0.001	0.074											SC357	0.378	0.504	0.117			0.375	0.378			0.622	0.504
SC55	0.328	0.626	0.046	SC357	NSS	0.155	0.843	0.002	0.342	0.415	0.128	0.115											SC55	0.503	0.49	0.008			0.328	0.503			0.626	0.49
SD40	0.002	0.581	0.417	SC55	Mixed	0.337	0.599	0.064	0.368	0.243	0.235	0.155											SD40	0.013	0.696	0.291			0.002	0.013			0.581	0.696
SD44	0.001	0.993	0.006	SD40	Mixed	0.001	0.317	0.681	0.258	0.344	0.149	0.249											SD44	0.073	0.822	0.105			0.001	0.073			0.993	0.822
T232	0.402	0.459	0.14	Sg18	Popcorn	N/A	N/A	N/A	0.306	0.301	0.059	0.334											T232	0.356	0.478	0.166			0.402	0.356			0.459	0.478
T234	0.012	0.985	0.003	T232	Mixed	0.22	0.536	0.244	0.362	0.421	0.085	0.132											T234	0.247	0.68	0.072			0.012	0.247			0.985	0.68
T8	0.007	0.989	0.003	T234	NSS	0.02	0.976	0.004	0.325	0.475	0.072	0.129											T8	0.119	0.88	0.001			0.007	0.119			0.989	0.88
Tx303	0.575	0.36	0.065	T8	NSS	0.008	0.988	0.005	0.342	0.396	0.092	0.171											Tx303	0.523	0.445	0.031			0.575	0.523			0.36	0.445
Tx601	0.993	0.004	0.003	Tx303	Mixed	0.551	0.359	0.09	0.299	0.26	0.299	0.142											Tx601	0.89	0.095	0.014			0.993	0.89			0.004	0.095
Tzi10	0.992	0.005	0.003	Tx601	TS	0.985	0.009	0.006	0.445	0.121	0.326	0.108	Tx601	0.003	0.002	0.957	0.001	0.037	0.001		CML-late		Tzi10	0.86	0.111	0.028			0.992	0.86			0.005	0.111
Tzi11	0.814	0.184	0.002	Tzi10	TS	0.98	0.013	0.006	0.587	0.146	0.266	0.001	Tzi10	0.991	0.001	0.001	0.004	0.001	0.002		TZI		Tzi11	0.728	0.22	0.053			0.814	0.728			0.184	0.22
Tzi16	0.401	0.351	0.248	Tzi11	Mixed	0.708	0.288	0.004	0.504	0.264	0.181	0.05											Tzi16	0.597	0.301	0.102			0.401	0.597			0.351	0.301
Tzi18	0.995	0.003	0.002	Tzi16	Mixed	0.241	0.255	0.503	0.317	0.335	0.088	0.259											Tzi18	0.968	0.018	0.013			0.995	0.968			0.003	0.018
Tzi25	0.608	0.086	0.305	Tzi18	TS	0.996	0.002	0.002	0.576	0.089	0.289	0.047	Tzi18	0.985	0.001	0.002	0.001	0.01	0.002		TZI		Tzi25	0.673	0.108	0.219			0.608	0.673			0.086	0.108
Tzi9	0.982	0.011	0.008	Tzi25	Mixed	0.435	0.182	0.383	0.638	0.238	0.078	0.046											Tzi9	0.926	0.06	0.015			0.982	0.926			0.011	0.06
U267Y	0.403	0.595	0.002	Tzi9	TS	0.848	0.15	0.002	0.502	0.116	0.334	0.048	Tzi9	0.994	0.001	0.001	0.001	0.001	0.002		TZI		U267Y	0.463	0.519	0.018			0.403	0.463			0.595	0.519
VA102	0.005	0.994	0.001	U267Y	Mixed	0.276	0.719	0.005	0.416	0.418	0.115	0.052											VA102	0.108	0.869	0.023			0.005	0.108			0.994	0.869
Va14	0.003	0.995	0.002	Va102	NSS	0.003	0.996	0.001	0.404	0.44	0.029	0.127											Va14	0.049	0.948	0.003			0.003	0.049			0.995	0.948
Va17	0.001	0.997	0.002	Va14	NSS	0.002	0.996	0.002	0.339	0.372	0.001	0.288											Va17	0	1	0			0.001	0			0.997	1
Va22	0.003	0.995	0.001	Va17	NSS	0.001	0.997	0.002	0.331	0.517	0.001	0.151											Va22	0.074	0.926	0.001			0.003	0.074			0.995	0.926
Va26	0.011	0.983	0.005	Va22	NSS	0.002	0.997	0.001	0.393	0.453	0.028	0.126											Va26	0	0.584	0.416			0.011	0			0.983	0.584
Va35	0.002	0.996	0.002	Va26	NSS	0.002	0.994	0.003	0.526	0.22	0.026	0.227											Va35	0.057	0.942	0			0.002	0.057			0.996	0.942
Va59	0.003	0.994	0.003	Va35	NSS	0.002	0.996	0.002	0.175	0.634	0.001	0.19											Va59	0.04	0.96	0			0.003	0.04			0.994	0.96
Va85	0.003	0.983	0.014																				Va85	0.095	0.831	0.074			0.003	0.095			0.983	0.831
Va99	0.002	0.84	0.158	Va85	NSS	0.002	0.992	0.006	0.228	0.289	0.074	0.409											Va99	0	0.848	0.152			0.002	0			0.84	0.848
VaW6	0.256	0.724	0.02	Va99	Mixed	0.001	0.793	0.205	0.328	0.23	0.129	0.313											VaW6	0.234	0.696	0.07			0.256	0.234			0.724	0.696
W117Ht	0.224	0.617	0.159																				W117Ht	0.234	0.668	0.097			0.224	0.234			0.617	0.668
W153R	0.002	0.853	0.145	W117Ht	Mixed	0.045	0.716	0.239	0.379	0.354	0.001	0.266											W153R	0.154	0.79	0.056			0.002	0.154			0.853	0.79
W182B	0.002	0.845	0.153	W153R	NSS	0.002	0.827	0.172	0.228	0.347	0.001	0.423											W182B	0.034	0.865	0.101			0.002	0.034			0.845	0.865
W22	0.006	0.931	0.063	W182B	Mixed	0.003	0.76	0.237	0.297	0.281	0.023	0.399											W22	0	0.89	0.109			0.006	0			0.931	0.89
W22_R-r:std				W22	NSS	0.004	0.855	0.141	0.345	0.341	0.001	0.313											W22_R-r:std	0	0.888	0.111			0.016	0.189			0.97	0.767
WD	0.016	0.97	0.014																				WD	0.189	0.767	0.043			0.001	0			0.994	0.999
WF9	0.001	0.994	0.005																				WF9	0	0.999	0.001			0.026	0.184			0.785	0.751
Yu796_NS	0.026	0.785	0.189	Wf9	NSS	0.001	0.997	0.002	0.272	0.359	0.001	0.369											Yu796_NS	0.184	0.751	0.066
